# Supplementary material for: Polygenic sex determination in the cichlid fish Astatotilapia burtoni
Source: BMC Genomics. 2016 Oct 26;17:835. doi: 10.1186/s12864-016-3177-1 (PMC5080751; doi:10.1186/s12864-016-3177-1)
Supplement: Additional file 3: — Association results of sex with RAD markers in two families. (XLSX 653 kb) [file 12864_2016_3177_MOESM3_ESM.xlsx]

## Sheet: RAD family 1
SNP	Scaffold	BP	Tilapia LG	A1	A2	TEST	AFF	UNAFF	p fisher	-log10p fisher
11170	scaffold_1066	3900	UNK107	C	A	DOM	11/1	0/12	9.615e-06	5.01705
83560	scaffold_16	315553	UNK25	C	A	DOM	11/1	0/12	9.615e-06	5.01705
83763	scaffold_16	404208	UNK25	C	A	DOM	10/1	0/12	9.615e-06	5.01705
83880	scaffold_16	685908	13	C	A	DOM	11/1	0/12	9.615e-06	5.01705
97829	scaffold_186	220191	13	C	A	DOM	10/1	0/12	9.615e-06	5.01705
97877	scaffold_186	336949	13	C	A	DOM	11/1	0/12	9.615e-06	5.01705
124942	scaffold_215	41434	13	C	A	DOM	11/1	0/12	9.615e-06	5.01705
124820	scaffold_215	153836	13	C	A	DOM	11/1	0/12	9.615e-06	5.01705
125102	scaffold_215	687098	13	C	A	DOM	10/1	0/12	9.615e-06	5.01705
216155	scaffold_364	343309	13	C	A	DOM	11/1	0/12	9.615e-06	5.01705
238454	scaffold_406	301475	13	C	A	DOM	10/1	0/12	9.615e-06	5.01705
238456	scaffold_406	301792	13	C	A	DOM	10/1	0/12	9.615e-06	5.01705
124896	scaffold_215	29905	13	C	A	DOM	9/1	0/12	2.01e-05	4.6968
124877	scaffold_215	266149	13	C	A	DOM	9/1	0/12	2.01e-05	4.6968
124895	scaffold_215	292444	13	C	A	DOM	9/1	0/12	2.01e-05	4.6968
238346	scaffold_406	114741	13	C	A	DOM	9/1	0/12	2.01e-05	4.6968
238448	scaffold_406	284578	13	C	A	DOM	9/1	0/12	2.01e-05	4.6968
261153	scaffold_467	348726	13	C	A	DOM	9/1	0/12	2.01e-05	4.6968
261183	scaffold_467	424770	13	C	A	DOM	9/1	0/12	2.01e-05	4.6968
261188	scaffold_467	445324	13	C	A	DOM	9/1	0/12	2.01e-05	4.6968
373522	scaffold_889	122512	UNK25	C	A	DOM	9/1	0/12	2.01e-05	4.6968
125195	scaffold_215	957889	13	C	A	DOM	9/1	0/11	3.402e-05	4.46827
238487	scaffold_406	329715	13	C	A	DOM	8/1	0/12	4.423e-05	4.35428
83798	scaffold_16	521684	UNK25	C	A	DOM	8/1	0/9	0.0004114	3.38574
269338	scaffold_48	1822415	13	C	A	DOM	10/1	2/10	0.0006442	3.19098
269472	scaffold_48	2077674	13	C	A	DOM	11/1	2/10	0.0006442	3.19098
261096	scaffold_467	116343	13	C	A	DOM	6/1	0/9	0.0008741	3.05844
196584	scaffold_325	377049	16-21	C	A	DOM	2/8	11/1	0.001548	2.81023
185613	scaffold_3066	2823	UNK46	C	A	DOM	3/9	10/1	0.002759	2.55925
37671	scaffold_1263	13521	UNK256/UNK378/LG16-21?	C	A	DOM	2/9	10/2	0.003329	2.47769
85647	scaffold_1726	6547	UNK283	C	A	DOM	2/9	10/2	0.003329	2.47769
88487	scaffold_175	8025	UNK4/UNK99? LG13?	C	A	DOM	2/9	10/2	0.003329	2.47769
98330	scaffold_1874	5226	UNK61	C	A	DOM	2/9	10/2	0.003329	2.47769
117941	scaffold_2060	13351	UNK60?	C	A	DOM	2/9	10/2	0.003329	2.47769
171835	scaffold_2882	7570	UNK21?	C	A	DOM	2/9	10/2	0.003329	2.47769
171837	scaffold_2883	1467	UNK183/UNK59?	C	A	DOM	2/9	10/2	0.003329	2.47769
171839	scaffold_2883	1853	UNK183/UNK59?	C	A	DOM	2/9	10/2	0.003329	2.47769
174947	scaffold_2921	873	14?	C	A	DOM	2/9	10/2	0.003329	2.47769
184328	scaffold_3039	4224	UNK68?	C	A	DOM	2/9	10/2	0.003329	2.47769
197892	scaffold_3290	236	UNK62?	C	A	DOM	2/9	10/2	0.003329	2.47769
202780	scaffold_3389	6071	UNK249/231/19?	C	A	DOM	2/10	10/2	0.003329	2.47769
257942	scaffold_4583	3625	UNK200?	C	A	DOM	2/9	10/2	0.003329	2.47769
278062	scaffold_506	74588	16-21? Many places including 5 and 14	C	A	DOM	2/9	10/2	0.003329	2.47769
278063	scaffold_506	74937	UNK157?	C	A	DOM	2/9	10/2	0.003329	2.47769
289854	scaffold_5438	216	UNK301	C	A	DOM	2/9	10/2	0.003329	2.47769
371544	scaffold_873	92868	LG17/UNK122?	C	A	DOM	2/9	10/2	0.003329	2.47769
371545	scaffold_873	93257	LG22?LG7?	C	A	DOM	2/9	10/2	0.003329	2.47769
381362	scaffold_923	84092	UNK159/UNK68?	C	A	DOM	2/9	10/2	0.003329	2.47769
381364	scaffold_923	84420	UNK159/UNK68?	C	A	DOM	2/9	10/2	0.003329	2.47769
391328	scaffold_991	72605	UNK43	C	A	DOM	2/9	10/2	0.003329	2.47769
196456	scaffold_325	213229	16-21	C	A	DOM	2/7	9/1	0.005477	2.26146
362143	scaffold_81	621264	19/8-24/5? Seq hits many places	C	A	DOM	8/1	0/4	0.006993	2.15534
5444	scaffold_1011	176	UNK694	C	A	DOM	2/8	10/2	0.008284	2.08176
5452	scaffold_1011	582	UNK694	C	A	DOM	2/8	10/2	0.008284	2.08176
22538	scaffold_1146	22009	#N/A	C	A	DOM	2/8	10/2	0.008284	2.08176
22553	scaffold_1146	75195	#N/A	C	A	DOM	2/8	10/2	0.008284	2.08176
31677	scaffold_1208	43295	#N/A	C	A	DOM	2/8	10/2	0.008284	2.08176
32732	scaffold_1213	63925	#N/A	C	A	DOM	2/8	10/2	0.008284	2.08176
43943	scaffold_1309	7119	#N/A	C	A	DOM	2/8	10/2	0.008284	2.08176
43945	scaffold_1309	7493	#N/A	C	A	DOM	2/8	10/2	0.008284	2.08176
55132	scaffold_1405	44125	#N/A	C	A	DOM	2/8	10/2	0.008284	2.08176
65616	scaffold_1507	42764	#N/A	C	A	DOM	2/8	10/2	0.008284	2.08176
98910	scaffold_1881	11438	#N/A	C	A	DOM	2/8	10/2	0.008284	2.08176
98911	scaffold_1881	11790	#N/A	C	A	DOM	2/8	10/2	0.008284	2.08176
103709	scaffold_1924	13068	#N/A	C	A	DOM	2/8	10/2	0.008284	2.08176
114248	scaffold_200	1099738	#N/A	C	A	DOM	2/8	10/2	0.008284	2.08176
114261	scaffold_200	1119121	#N/A	C	A	DOM	2/8	10/2	0.008284	2.08176
167888	scaffold_27	2726422	6	T	G	DOM	2/8	10/2	0.008284	2.08176
196583	scaffold_325	376685	16-21	C	A	DOM	2/8	10/2	0.008284	2.08176
229790	scaffold_3941	3540	#N/A	G	T	DOM	2/8	10/2	0.008284	2.08176
264518	scaffold_476	217290	#N/A	C	A	DOM	2/8	10/2	0.008284	2.08176
277979	scaffold_506	264516	16-21?	C	A	DOM	2/8	10/2	0.008284	2.08176
317867	scaffold_639	273731	#N/A	C	A	DOM	2/8	10/2	0.008284	2.08176
362440	scaffold_822	10	UNK20	C	A	DOM	2/8	10/2	0.008284	2.08176
373231	scaffold_883	73954	#N/A	C	A	DOM	2/8	10/2	0.008284	2.08176
27155	scaffold_1182	63701	#N/A	C	A	DOM	2/8	9/2	0.008922	2.04954
167849	scaffold_27	2672808	6	T	G	DOM	2/8	9/2	0.008922	2.04954
167850	scaffold_27	2673190	6	G	T	DOM	2/8	9/2	0.008922	2.04954
254267	scaffold_447	29895	#N/A	C	A	DOM	2/9	9/2	0.008922	2.04954
24716	scaffold_1160	28491	#N/A	C	A	DOM	2/7	10/2	0.009203	2.03607
115531	scaffold_2023	8392	#N/A	C	A	DOM	2/7	10/2	0.009203	2.03607
212962	scaffold_358	624704	#N/A	C	A	DOM	2/7	10/2	0.009203	2.03607
212995	scaffold_3597	626	#N/A	C	A	DOM	2/7	10/2	0.009203	2.03607
6693	scaffold_1023	16631	#N/A	A	C	DOM	1/8	8/3	0.009764	2.01037
13520	scaffold_1089	86982	#N/A	C	A	DOM	3/9	10/2	0.01228	1.9108
24721	scaffold_1160	40465	#N/A	C	A	DOM	3/9	10/2	0.01228	1.9108
28324	scaffold_1199	34622	#N/A	C	A	DOM	3/8	10/2	0.01228	1.9108
31501	scaffold_1200	71632	#N/A	C	A	DOM	3/8	10/2	0.01228	1.9108
31672	scaffold_1208	37734	#N/A	C	A	DOM	3/8	10/2	0.01228	1.9108
32716	scaffold_1213	45371	#N/A	C	A	DOM	3/9	10/2	0.01228	1.9108
35793	scaffold_1249	51914	#N/A	C	A	DOM	3/9	10/2	0.01228	1.9108
37681	scaffold_1263	29162	UNK256/UNK378	C	A	DOM	3/9	10/2	0.01228	1.9108
43935	scaffold_1309	46197	#N/A	C	A	DOM	3/9	10/2	0.01228	1.9108
56054	scaffold_1413	7772	#N/A	C	A	DOM	3/9	9/2	0.01228	1.9108
67356	scaffold_1526	9345	#N/A	C	A	DOM	3/8	10/2	0.01228	1.9108
76380	scaffold_1622	39932	#N/A	C	A	DOM	3/8	10/2	0.01228	1.9108
76381	scaffold_1622	40324	#N/A	C	A	DOM	3/8	10/2	0.01228	1.9108
80836	scaffold_1687	8834	#N/A	C	A	DOM	3/9	10/2	0.01228	1.9108
86452	scaffold_1738	17086	#N/A	C	A	DOM	3/9	10/2	0.01228	1.9108
94121	scaffold_1810	9632	#N/A	C	A	DOM	3/8	10/2	0.01228	1.9108
98316	scaffold_1872	6418	#N/A	C	A	DOM	3/8	10/2	0.01228	1.9108
104671	scaffold_1942	21858	#N/A	C	A	DOM	2/9	9/3	0.01228	1.9108
105335	scaffold_1957	7795	#N/A	C	A	DOM	3/8	10/2	0.01228	1.9108
116645	scaffold_2048	12848	#N/A	C	A	DOM	3/8	10/2	0.01228	1.9108
125785	scaffold_217	190899	17	C	A	DOM	2/9	9/3	0.01228	1.9108
125786	scaffold_217	191286	17	C	A	DOM	2/9	9/3	0.01228	1.9108
167597	scaffold_27	2177012	6	T	G	DOM	3/8	10/2	0.01228	1.9108
167723	scaffold_27	2451583	6	T	G	DOM	3/8	10/2	0.01228	1.9108
168005	scaffold_27	3001766	6	G	T	DOM	3/8	10/2	0.01228	1.9108
168037	scaffold_27	3058030	6	T	G	DOM	3/8	10/2	0.01228	1.9108
168038	scaffold_27	3058394	6	T	G	DOM	3/8	10/2	0.01228	1.9108
191275	scaffold_316	237828	5	C	A	DOM	3/9	10/2	0.01228	1.9108
196633	scaffold_325	462730	16-21	C	A	DOM	3/9	10/2	0.01228	1.9108
196646	scaffold_325	482069	16-21	C	A	DOM	3/8	10/2	0.01228	1.9108
206710	scaffold_3453	6237	#N/A	C	A	DOM	3/9	10/2	0.01228	1.9108
212735	scaffold_3587	4853	#N/A	C	A	DOM	3/9	10/2	0.01228	1.9108
212736	scaffold_3587	5188	#N/A	C	A	DOM	3/9	10/2	0.01228	1.9108
242503	scaffold_415	76469	6	G	T	DOM	3/8	10/2	0.01228	1.9108
246690	scaffold_4277	345	#N/A	C	A	DOM	3/9	10/2	0.01228	1.9108
254395	scaffold_447	94678	#N/A	C	A	DOM	3/9	10/2	0.01228	1.9108
254396	scaffold_447	95084	#N/A	C	A	DOM	3/9	10/2	0.01228	1.9108
254223	scaffold_447	210709	#N/A	C	A	DOM	3/8	10/2	0.01228	1.9108
264650	scaffold_476	78543	#N/A	C	A	DOM	3/9	10/2	0.01228	1.9108
270345	scaffold_490	329347	#N/A	C	A	DOM	3/9	10/2	0.01228	1.9108
270994	scaffold_4948	510	#N/A	C	A	DOM	3/9	10/2	0.01228	1.9108
277894	scaffold_506	109037	16-21?	C	A	DOM	3/8	10/2	0.01228	1.9108
277920	scaffold_506	159509	16-21?	C	A	DOM	3/8	10/2	0.01228	1.9108
280432	scaffold_512	329140	#N/A	C	A	DOM	3/9	10/2	0.01228	1.9108
315277	scaffold_628	64617	#N/A	C	A	DOM	3/9	10/2	0.01228	1.9108
315292	scaffold_628	92260	#N/A	C	A	DOM	3/9	10/2	0.01228	1.9108
317819	scaffold_639	18474	#N/A	C	A	DOM	3/8	10/2	0.01228	1.9108
317827	scaffold_639	18803	#N/A	C	A	DOM	3/8	10/2	0.01228	1.9108
329462	scaffold_684	132447	#N/A	C	A	DOM	3/9	10/2	0.01228	1.9108
336760	scaffold_703	204387	#N/A	C	A	DOM	3/9	10/2	0.01228	1.9108
345244	scaffold_746	129644	#N/A	C	A	DOM	3/8	10/2	0.01228	1.9108
346823	scaffold_753	8498	#N/A	C	A	DOM	3/9	10/2	0.01228	1.9108
346749	scaffold_753	106566	#N/A	C	A	DOM	3/9	10/2	0.01228	1.9108
346751	scaffold_753	106953	#N/A	C	A	DOM	3/9	10/2	0.01228	1.9108
349072	scaffold_766	165771	#N/A	C	A	DOM	3/9	10/2	0.01228	1.9108
366062	scaffold_841	23909	#N/A	C	A	DOM	3/8	10/2	0.01228	1.9108
374058	scaffold_88	1884658	#N/A	C	A	DOM	3/8	10/2	0.01228	1.9108
373397	scaffold_887	106415	#N/A	C	A	DOM	3/9	10/2	0.01228	1.9108
378726	scaffold_907	71298	#N/A	C	A	DOM	3/9	10/2	0.01228	1.9108
381356	scaffold_923	38910	UNK159/UNK68?	C	A	DOM	3/8	10/2	0.01228	1.9108
381357	scaffold_923	39229	UNK159/UNK68?	C	A	DOM	3/8	10/2	0.01228	1.9108
384312	scaffold_944	118425	#N/A	C	A	DOM	3/9	10/2	0.01228	1.9108
384314	scaffold_944	118817	#N/A	C	A	DOM	3/9	10/2	0.01228	1.9108
386993	scaffold_961	118698	#N/A	C	A	DOM	3/8	10/2	0.01228	1.9108
391332	scaffold_991	75446	UNK43	C	A	DOM	3/8	10/2	0.01228	1.9108
23660	scaffold_1157	80048	#N/A	C	A	DOM	2/6	9/1	0.01282	1.89211
23661	scaffold_1157	80414	#N/A	C	A	DOM	2/6	9/1	0.01282	1.89211
362633	scaffold_825	33427	#N/A	C	A	DOM	3/4	10/0	0.01471	1.83239
351177	scaffold_777	151660	5	C	A	DOM	5/1	0/6	0.01515	1.81959
223087	scaffold_37	2473417	#N/A	T	G	DOM	10/0	6/6	0.0152	1.81816
386965	scaffold_960	70212	#N/A	C	A	DOM	1/6	8/2	0.01522	1.81759
92919	scaffold_17	35879	7	C	A	DOM	2/6	10/2	0.01937	1.71287
212967	scaffold_358	627164	#N/A	C	A	DOM	2/6	10/2	0.01937	1.71287
229791	scaffold_3941	3935	#N/A	G	T	DOM	2/6	10/2	0.01937	1.71287
15214	scaffold_109	468894	5	C	A	DOM	6/3	1/9	0.01977	1.70399
329012	scaffold_67	99110	6	A	C	DOM	7/3	1/9	0.01977	1.70399
362749	scaffold_827	137779	5	C	A	DOM	6/4	1/11	0.02012	1.69637
185595	scaffold_3060	7012	#N/A	C	A	DOM	0/6	5/2	0.02098	1.67819
97836	scaffold_186	23316	13	C	A	DOM	4/5	0/12	0.02105	1.67675
231214	scaffold_398	206092	#N/A	C	A	DOM	2/7	9/2	0.02155	1.66655
267157	scaffold_482	125191	6	A	C	DOM	7/2	2/9	0.02155	1.66655
329464	scaffold_684	13287	#N/A	C	A	DOM	2/7	9/2	0.02155	1.66655
84033	scaffold_1700	22645	5	C	A	DOM	2/7	8/2	0.02301	1.63808
239006	scaffold_4086	4350	#N/A	C	A	DOM	2/8	7/2	0.02301	1.63808
84053	scaffold_1701	21675	#N/A	C	A	DOM	2/6	9/2	0.02374	1.62452
167225	scaffold_27	1567032	6	T	G	DOM	4/7	10/1	0.02374	1.62452
162936	scaffold_270	550795	#N/A	A	C	DOM	1/9	7/4	0.02374	1.62452
73944	scaffold_15	2548118	#N/A	T	G	DOM	11/1	5/7	0.02719	1.56559
73946	scaffold_15	2548508	#N/A	T	G	DOM	11/1	5/7	0.02719	1.56559
68780	scaffold_154	110958	#N/A	A	C	DOM	1/10	7/5	0.02719	1.56559
91017	scaffold_179	363084	#N/A	G	T	DOM	11/1	5/6	0.02719	1.56559
188232	scaffold_30	466799	#N/A	G	T	DOM	11/1	5/7	0.02719	1.56559
200624	scaffold_332	224294	#N/A	G	T	DOM	11/1	5/6	0.02719	1.56559
48456	scaffold_1359	2019	#N/A	C	A	DOM	3/7	10/2	0.02742	1.56193
86454	scaffold_1738	22756	#N/A	C	A	DOM	3/7	10/2	0.02742	1.56193
98314	scaffold_1872	6069	#N/A	C	A	DOM	3/7	10/2	0.02742	1.56193
114260	scaffold_200	1119118	#N/A	C	A	DOM	3/7	10/2	0.02742	1.56193
167246	scaffold_27	1585885	6	G	T	DOM	3/7	10/2	0.02742	1.56193
174957	scaffold_2926	2825	#N/A	T	G	DOM	3/7	10/2	0.02742	1.56193
265300	scaffold_479	91567	#N/A	A	C	DOM	6/1	1/5	0.02914	1.53551
27153	scaffold_1182	63319	#N/A	C	A	DOM	2/8	9/3	0.02997	1.52331
39450	scaffold_1280	39310	#N/A	C	A	DOM	3/8	9/2	0.02997	1.52331
47930	scaffold_134	356906	#N/A	C	A	DOM	3/8	9/2	0.02997	1.52331
47931	scaffold_134	357215	#N/A	C	A	DOM	3/7	9/2	0.02997	1.52331
130701	scaffold_2230	12252	#N/A	A	C	DOM	3/7	9/2	0.02997	1.52331
196645	scaffold_325	481733	16-21	C	A	DOM	3/8	9/2	0.02997	1.52331
243614	scaffold_419	60560	#N/A	C	A	DOM	2/8	9/3	0.02997	1.52331
243531	scaffold_419	415409	#N/A	C	A	DOM	2/8	9/3	0.02997	1.52331
283322	scaffold_520	318739	#N/A	A	C	DOM	3/7	9/2	0.02997	1.52331
310816	scaffold_60	1326777	#N/A	A	C	DOM	2/8	8/3	0.02997	1.52331
344080	scaffold_73	1918576	#N/A	C	A	DOM	2/7	9/3	0.02997	1.52331
351169	scaffold_777	125090	5	C	A	DOM	7/2	3/9	0.02997	1.52331
374059	scaffold_88	1885045	#N/A	C	A	DOM	3/8	9/2	0.02997	1.52331
73656	scaffold_15	2150849	#N/A	T	G	DOM	9/1	5/7	0.03096	1.5092
73658	scaffold_15	2151227	#N/A	G	T	DOM	9/1	5/7	0.03096	1.5092
162915	scaffold_270	50616	#N/A	A	C	DOM	1/9	7/5	0.03096	1.5092
162886	scaffold_270	432463	#N/A	A	C	DOM	1/9	7/5	0.03096	1.5092
9128	scaffold_1044	44093	#N/A	A	C	DOM	1/8	5/2	0.03497	1.4563
312662	scaffold_617	96154	#N/A	C	A	DOM	11/0	6/4	0.03509	1.45482
31558	scaffold_1202	780	#N/A	A	C	DOM	3/3	0/10	0.03571	1.44721
5667	scaffold_1017	49317	#N/A	C	A	DOM	4/7	10/2	0.03607	1.44285
32766	scaffold_1215	44189	#N/A	C	A	DOM	4/8	10/2	0.03607	1.44285
137164	scaffold_232	574647	#N/A	A	C	DOM	4/8	9/2	0.03607	1.44285
167935	scaffold_27	2817271	6	T	G	DOM	4/8	10/2	0.03607	1.44285
167958	scaffold_27	2885771	6	G	T	DOM	4/8	10/2	0.03607	1.44285
168033	scaffold_27	3042525	6	G	T	DOM	4/8	10/2	0.03607	1.44285
168058	scaffold_27	3106374	6	G	T	DOM	4/8	10/2	0.03607	1.44285
168092	scaffold_27	3216533	6	G	T	DOM	4/7	10/2	0.03607	1.44285
174459	scaffold_290	613252	6	G	T	DOM	4/8	10/2	0.03607	1.44285
174460	scaffold_290	613629	6	G	T	DOM	4/8	10/2	0.03607	1.44285
174958	scaffold_2926	3212	#N/A	G	T	DOM	4/8	10/2	0.03607	1.44285
174960	scaffold_2926	7925	#N/A	G	T	DOM	4/8	10/2	0.03607	1.44285
191266	scaffold_316	225660	5	A	C	DOM	2/9	8/4	0.03607	1.44285
242421	scaffold_415	263126	6	T	G	DOM	4/8	10/2	0.03607	1.44285
242451	scaffold_415	383028	6	G	T	DOM	4/8	10/2	0.03607	1.44285
264651	scaffold_476	78867	#N/A	C	A	DOM	4/8	10/2	0.03607	1.44285
277931	scaffold_506	174477	16-21?	C	A	DOM	4/8	10/2	0.03607	1.44285
310970	scaffold_60	1669997	#N/A	A	C	DOM	2/9	8/4	0.03607	1.44285
311011	scaffold_60	1826474	#N/A	A	C	DOM	2/9	8/4	0.03607	1.44285
344035	scaffold_73	1849763	#N/A	C	A	DOM	2/9	8/4	0.03607	1.44285
344036	scaffold_73	1850115	#N/A	C	A	DOM	2/9	8/4	0.03607	1.44285
388741	scaffold_97	1068559	#N/A	A	C	DOM	2/9	8/4	0.03607	1.44285
15286	scaffold_109	54158	5	C	A	DOM	8/3	3/9	0.03913	1.40749
130022	scaffold_221	684926	#N/A	A	C	DOM	3/8	9/3	0.03913	1.40749
206467	scaffold_344	235557	#N/A	A	C	DOM	3/8	9/3	0.03913	1.40749
210371	scaffold_351	177650	#N/A	C	A	DOM	3/9	9/3	0.03913	1.40749
210372	scaffold_351	178009	#N/A	C	A	DOM	3/9	8/3	0.03913	1.40749
239346	scaffold_409	253396	5	C	A	DOM	8/3	3/9	0.03913	1.40749
301194	scaffold_582	97175	#N/A	A	C	DOM	3/9	9/3	0.03913	1.40749
344150	scaffold_73	2052766	#N/A	C	A	DOM	3/8	9/3	0.03913	1.40749
374613	scaffold_890	84289	#N/A	A	C	DOM	3/8	9/3	0.03913	1.40749
160092	scaffold_268	158283	#N/A	C	A	DOM	7/1	2/5	0.04056	1.3919
167368	scaffold_27	1755021	6	C	A	DOM	1/7	5/2	0.04056	1.3919
311511	scaffold_60	956598	#N/A	A	C	DOM	2/8	8/4	0.04273	1.36927
132748	scaffold_227	495002	14	A	C	DOM	0/7	5/5	0.04412	1.35536
4301	scaffold_1000	107395	#N/A	C	A	DOM	0/5	4/1	0.04762	1.32221
65588	scaffold_1505	23272	#N/A	G	T	DOM	3/6	7/1	0.04977	1.30303
324139	scaffold_65	712837	#N/A	C	A	DOM	3/5	8/1	0.04977	1.30303
370848	scaffold_86	236221	5	A	C	DOM	1/8	5/3	0.04977	1.30303
121606	scaffold_20	3210523	#N/A	A	C	DOM	3/3	8/0	0.05495	1.26003
48228	scaffold_134	818805	#N/A	A	C	DOM	2/7	6/2	0.05668	1.24657
167469	scaffold_27	1938692	6	A	C	DOM	2/7	6/2	0.05668	1.24657
177400	scaffold_297	573921	#N/A	A	C	DOM	2/7	7/2	0.05668	1.24657
394015	scaffold_9	346387	5/13?	A	C	DOM	1/8	6/4	0.05728	1.242
68855	scaffold_154	127762	#N/A	A	C	DOM	1/7	7/4	0.05866	1.23166
8323	scaffold_103	1199939	#N/A	A	C	DOM	2/5	4/0	0.06061	1.21746
146968	scaffold_248	320658	17	G	T	DOM	6/0	2/3	0.06061	1.21746
126753	scaffold_219	149111	#N/A	T	G	DOM	3/5	10/2	0.06233	1.2053
205599	scaffold_341	221983	#N/A	A	C	DOM	1/9	6/5	0.06347	1.19743
243414	scaffold_419	157620	#N/A	C	A	DOM	2/6	9/3	0.06478	1.18856
243416	scaffold_419	157931	#N/A	C	A	DOM	2/6	9/3	0.06478	1.18856
23112	scaffold_114	406993	#N/A	A	C	DOM	1/3	7/1	0.06667	1.17607
73618	scaffold_15	2098450	#N/A	T	G	DOM	8/1	5/7	0.06687	1.17477
81592	scaffold_1692	1033	#N/A	A	C	DOM	1/11	5/6	0.06865	1.16336
91075	scaffold_179	465849	#N/A	G	T	DOM	11/1	6/6	0.06865	1.16336
91081	scaffold_179	472946	#N/A	G	T	DOM	11/1	6/6	0.06865	1.16336
91194	scaffold_179	632269	#N/A	T	G	DOM	10/1	6/6	0.06865	1.16336
131750	scaffold_225	489090	#N/A	T	G	DOM	10/1	6/6	0.06865	1.16336
187438	scaffold_30	1973567	#N/A	G	T	DOM	10/1	6/6	0.06865	1.16336
187492	scaffold_30	2097455	#N/A	G	T	DOM	10/1	6/6	0.06865	1.16336
200573	scaffold_332	12049	#N/A	T	G	DOM	10/1	6/6	0.06865	1.16336
216949	scaffold_367	395967	#N/A	T	G	DOM	6/5	11/1	0.06865	1.16336
222603	scaffold_37	1736826	#N/A	T	G	DOM	6/5	11/1	0.06865	1.16336
320261	scaffold_648	178309	#N/A	T	G	DOM	6/5	11/1	0.06865	1.16336
243613	scaffold_419	60143	#N/A	C	A	DOM	2/7	8/3	0.06978	1.15627
243512	scaffold_419	374522	#N/A	C	A	DOM	2/7	8/3	0.06978	1.15627
349103	scaffold_766	63957	#N/A	C	A	DOM	3/8	6/2	0.06978	1.15627
98855	scaffold_187	935887	#N/A	A	C	DOM	7/0	3/3	0.06993	1.15534
258499	scaffold_45	1258470	#N/A	A	C	DOM	4/0	3/6	0.06993	1.15534
168201	scaffold_27	504988	6	T	G	DOM	4/6	10/2	0.0743	1.12901
168202	scaffold_27	505309	6	T	G	DOM	4/6	10/2	0.0743	1.12901
223147	scaffold_37	2546725	#N/A	G	T	DOM	9/1	6/6	0.0743	1.12901
104725	scaffold_1946	8299	#N/A	A	C	DOM	4/3	8/0	0.07692	1.11396
288275	scaffold_53	1223906	#N/A	A	C	DOM	7/0	4/4	0.07692	1.11396
15350	scaffold_109	654884	5	C	A	DOM	1/5	4/1	0.08009	1.09642
121384	scaffold_20	2869997	#N/A	A	C	DOM	1/5	4/1	0.08009	1.09642
310687	scaffold_60	1060787	#N/A	A	C	DOM	1/5	4/1	0.08009	1.09642
57371	scaffold_142	931219	UNK19	A	C	DOM	2/8	7/4	0.0805	1.0942
84917	scaffold_171	1002471	5/13	A	C	DOM	2/8	7/4	0.0805	1.0942
230392	scaffold_395	450943	5	A	C	DOM	2/8	7/4	0.0805	1.0942
310702	scaffold_60	1106845	#N/A	A	C	DOM	2/7	8/4	0.0805	1.0942
359056	scaffold_800	87598	#N/A	A	C	DOM	2/7	8/4	0.0805	1.0942
372934	scaffold_87	728329	#N/A	A	C	DOM	2/8	7/4	0.0805	1.0942
388742	scaffold_97	1068872	#N/A	A	C	DOM	2/9	7/4	0.0805	1.0942
274425	scaffold_4	2226251	#N/A	A	C	DOM	3/4	5/0	0.08081	1.09253
14701	scaffold_109	1051919	5	C	A	DOM	7/3	3/9	0.08356	1.078
129852	scaffold_221	339876	#N/A	A	C	DOM	3/7	9/3	0.08356	1.078
130168	scaffold_221	982926	#N/A	A	C	DOM	3/7	9/3	0.08356	1.078
248989	scaffold_430	18448	#N/A	A	C	DOM	7/3	3/9	0.08356	1.078
267230	scaffold_482	214732	6	A	C	DOM	7/3	3/9	0.08356	1.078
267264	scaffold_482	256965	6	A	C	DOM	7/3	3/9	0.08356	1.078
176285	scaffold_2951	6460	#N/A	A	C	DOM	3/7	8/3	0.08611	1.06495
221977	scaffold_379	195392	5	A	C	DOM	3/7	8/3	0.08611	1.06495
279475	scaffold_50	2516460	#N/A	A	C	DOM	3/7	8/3	0.08611	1.06495
239416	scaffold_409	363210	5	C	A	DOM	6/3	3/9	0.08723	1.05933
37706	scaffold_1265	12881	#N/A	C	A	DOM	2/4	8/1	0.08891	1.05105
364234	scaffold_831	28826	#N/A	C	A	DOM	2/4	8/1	0.08891	1.05105
13194	scaffold_107	805546	#N/A	T	G	DOM	5/6	10/2	0.08938	1.04876
13196	scaffold_107	805916	#N/A	G	T	DOM	5/6	10/2	0.08938	1.04876
73411	scaffold_15	1676948	#N/A	C	A	DOM	5/6	10/2	0.08938	1.04876
73495	scaffold_15	1866629	#N/A	G	T	DOM	9/2	5/7	0.08938	1.04876
73509	scaffold_15	1906209	#N/A	A	C	DOM	9/2	5/7	0.08938	1.04876
73556	scaffold_15	2001453	#N/A	T	G	DOM	10/2	5/7	0.08938	1.04876
73691	scaffold_15	2212655	#N/A	T	G	DOM	10/2	5/7	0.08938	1.04876
73721	scaffold_15	2249818	#N/A	T	G	DOM	9/2	5/7	0.08938	1.04876
73744	scaffold_15	2286138	#N/A	T	G	DOM	9/2	5/7	0.08938	1.04876
73927	scaffold_15	2521792	#N/A	G	T	DOM	9/2	5/7	0.08938	1.04876
85371	scaffold_171	730216	5/13	A	C	DOM	2/9	7/5	0.08938	1.04876
167475	scaffold_27	195201	6	G	T	DOM	5/6	10/2	0.08938	1.04876
162838	scaffold_270	3167	#N/A	A	C	DOM	2/9	7/5	0.08938	1.04876
162927	scaffold_270	521646	#N/A	A	C	DOM	2/9	7/5	0.08938	1.04876
187621	scaffold_30	229524	#N/A	G	T	DOM	10/2	5/7	0.08938	1.04876
188302	scaffold_30	567461	#N/A	T	G	DOM	10/2	5/7	0.08938	1.04876
187529	scaffold_30	2150295	#N/A	G	T	DOM	10/2	5/6	0.08938	1.04876
205770	scaffold_341	625359	#N/A	A	C	DOM	2/9	7/5	0.08938	1.04876
212858	scaffold_358	421710	#N/A	A	C	DOM	2/9	7/5	0.08938	1.04876
229939	scaffold_394	246670	#N/A	T	G	DOM	9/2	5/7	0.08938	1.04876
230121	scaffold_394	567934	#N/A	G	T	DOM	10/2	5/7	0.08938	1.04876
274207	scaffold_4	18735	#N/A	T	G	DOM	9/2	5/7	0.08938	1.04876
336222	scaffold_6	619234	#N/A	T	G	DOM	9/2	5/7	0.08938	1.04876
325290	scaffold_669	127381	#N/A	A	C	DOM	2/9	7/5	0.08938	1.04876
344598	scaffold_73	833097	#N/A	C	A	DOM	2/9	7/5	0.08938	1.04876
346710	scaffold_752	28618	#N/A	G	T	DOM	9/2	5/7	0.08938	1.04876
57045	scaffold_142	285326	UNK19	A	C	DOM	2/7	7/4	0.09228	1.03489
93289	scaffold_17	835239	7	T	G	DOM	9/0	7/4	0.09412	1.02632
130702	scaffold_2230	12572	#N/A	A	C	DOM	4/2	12/0	0.09804	1.0086
33970	scaffold_122	1197350	14	A	C	DOM	2/8	7/5	0.09907	1.00406
56994	scaffold_142	2142	UNK19	A	C	DOM	2/8	7/5	0.09907	1.00406
73684	scaffold_15	2201316	#N/A	A	C	DOM	8/2	5/7	0.09907	1.00406
74070	scaffold_15	2774648	#N/A	G	T	DOM	8/2	5/7	0.09907	1.00406
74123	scaffold_15	2863912	#N/A	G	T	DOM	8/2	5/7	0.09907	1.00406
123762	scaffold_212	702924	#N/A	A	C	DOM	2/8	7/5	0.09907	1.00406
162979	scaffold_270	620180	#N/A	A	C	DOM	2/8	7/5	0.09907	1.00406
163353	scaffold_271	616892	#N/A	C	A	DOM	2/8	7/5	0.09907	1.00406
204470	scaffold_33	2347730	#N/A	C	A	DOM	8/2	5/7	0.09907	1.00406
212447	scaffold_3577	5811	5	A	C	DOM	2/8	7/5	0.09907	1.00406
325806	scaffold_66	1747447	5	A	C	DOM	2/8	7/5	0.09907	1.00406
325361	scaffold_669	41688	#N/A	A	C	DOM	2/8	7/5	0.09907	1.00406
346656	scaffold_752	1034	#N/A	T	G	DOM	8/2	5/7	0.09907	1.00406
362885	scaffold_829	78910	5	A	C	DOM	2/8	7/5	0.09907	1.00406
370493	scaffold_86	157874	5	A	C	DOM	2/8	7/5	0.09907	1.00406
370929	scaffold_86	353466	5	A	C	DOM	2/8	7/5	0.09907	1.00406
370190	scaffold_86	1040755	5	A	C	DOM	2/8	7/5	0.09907	1.00406
370195	scaffold_86	1048451	5	A	C	DOM	2/8	7/5	0.09907	1.00406
6698	scaffold_1023	2223	#N/A	A	C	DOM	3/9	8/4	0.09953	1.00205
12287	scaffold_1076	93980	#N/A	A	C	DOM	4/7	9/3	0.09953	1.00205
15127	scaffold_109	310831	5	C	A	DOM	8/4	3/9	0.09953	1.00205
107725	scaffold_198	58510	#N/A	A	C	DOM	4/8	8/3	0.09953	1.00205
107695	scaffold_198	529840	#N/A	A	C	DOM	3/8	8/4	0.09953	1.00205
107848	scaffold_198	860242	#N/A	A	C	DOM	3/8	8/4	0.09953	1.00205
130035	scaffold_221	706923	#N/A	A	C	DOM	4/8	9/3	0.09953	1.00205
130093	scaffold_221	813371	#N/A	A	C	DOM	4/7	9/3	0.09953	1.00205
130116	scaffold_221	888851	#N/A	A	C	DOM	4/7	9/3	0.09953	1.00205
131458	scaffold_224	842738	14	A	C	DOM	3/8	8/4	0.09953	1.00205
137088	scaffold_232	373237	#N/A	A	C	DOM	4/8	9/3	0.09953	1.00205
137162	scaffold_232	574308	#N/A	A	C	DOM	4/8	9/3	0.09953	1.00205
158703	scaffold_264	764293	#N/A	A	C	DOM	4/8	9/3	0.09953	1.00205
183491	scaffold_300	397201	#N/A	A	C	DOM	3/8	8/4	0.09953	1.00205
205534	scaffold_3411	4938	#N/A	A	C	DOM	3/8	8/4	0.09953	1.00205
215135	scaffold_360	397325	#N/A	A	C	DOM	8/3	4/8	0.09953	1.00205
239278	scaffold_409	145342	5	C	A	DOM	8/4	3/9	0.09953	1.00205
239374	scaffold_409	301856	5	C	A	DOM	8/4	3/9	0.09953	1.00205
239495	scaffold_409	456125	5	C	A	DOM	8/4	3/9	0.09953	1.00205
248996	scaffold_430	197539	#N/A	A	C	DOM	7/4	3/9	0.09953	1.00205
257639	scaffold_456	229129	6	A	C	DOM	8/4	3/9	0.09953	1.00205
264085	scaffold_474	276345	#N/A	A	C	DOM	4/8	9/3	0.09953	1.00205
264093	scaffold_474	316461	#N/A	A	C	DOM	4/8	9/3	0.09953	1.00205
272254	scaffold_499	391433	#N/A	A	C	DOM	4/8	8/3	0.09953	1.00205
283296	scaffold_520	275686	#N/A	A	C	DOM	4/7	9/3	0.09953	1.00205
286969	scaffold_534	249297	#N/A	A	C	DOM	3/8	8/4	0.09953	1.00205
290444	scaffold_546	56896	6	A	C	DOM	7/4	3/9	0.09953	1.00205
290395	scaffold_546	319820	6	A	C	DOM	8/4	3/9	0.09953	1.00205
292570	scaffold_550	153482	6	A	C	DOM	8/4	3/8	0.09953	1.00205
301155	scaffold_582	281621	#N/A	A	C	DOM	3/8	8/4	0.09953	1.00205
311291	scaffold_60	385712	#N/A	A	C	DOM	3/8	8/4	0.09953	1.00205
311398	scaffold_60	678087	#N/A	A	C	DOM	3/9	8/4	0.09953	1.00205
311471	scaffold_60	869643	#N/A	A	C	DOM	3/8	8/4	0.09953	1.00205
311190	scaffold_60	2167227	#N/A	A	C	DOM	3/9	8/4	0.09953	1.00205
328769	scaffold_67	58303	6	A	C	DOM	7/4	3/9	0.09953	1.00205
328585	scaffold_67	250444	6	A	C	DOM	8/3	4/8	0.09953	1.00205
328645	scaffold_67	362314	6	A	C	DOM	8/3	4/8	0.09953	1.00205
352933	scaffold_785	63430	#N/A	A	C	DOM	4/8	9/3	0.09953	1.00205
352906	scaffold_785	163398	#N/A	A	C	DOM	4/8	9/3	0.09953	1.00205
369883	scaffold_865	53144	#N/A	A	C	DOM	4/8	9/3	0.09953	1.00205
369855	scaffold_865	134875	#N/A	A	C	DOM	4/8	9/3	0.09953	1.00205
372939	scaffold_87	732734	#N/A	A	C	DOM	3/8	8/4	0.09953	1.00205
380562	scaffold_91	1721308	#N/A	A	C	DOM	4/7	9/3	0.09953	1.00205
380613	scaffold_91	1794868	#N/A	A	C	DOM	4/8	9/3	0.09953	1.00205
382844	scaffold_934	61690	#N/A	A	C	DOM	3/8	8/4	0.09953	1.00205
389691	scaffold_97	951162	#N/A	A	C	DOM	3/9	8/4	0.09953	1.00205
389692	scaffold_97	951516	#N/A	A	C	DOM	3/9	8/4	0.09953	1.00205
388873	scaffold_97	1268299	#N/A	A	C	DOM	3/8	8/4	0.09953	1.00205
388939	scaffold_97	1388347	#N/A	A	C	DOM	3/9	8/4	0.09953	1.00205
113318	scaffold_1	5913419	#N/A	A	C	DOM	1/5	5/2	0.1026	0.988853
25401	scaffold_116	1627217	#N/A	C	A	DOM	4/2	1/6	0.1026	0.988853
82695	scaffold_16	1626815	blasts everywhere	A	C	DOM	6/1	2/5	0.1026	0.988853
118575	scaffold_207	235374	#N/A	C	A	DOM	4/1	2/6	0.1026	0.988853
222529	scaffold_37	1595672	#N/A	A	C	DOM	2/4	6/1	0.1026	0.988853
230147	scaffold_394	94336	#N/A	G	T	DOM	6/1	2/4	0.1026	0.988853
344107	scaffold_73	1973502	#N/A	C	A	DOM	2/5	5/1	0.1026	0.988853
45631	scaffold_131	848683	#N/A	A	C	DOM	0/7	4/6	0.1029	0.987585
103416	scaffold_191	533924	7	C	A	DOM	7/0	6/4	0.1029	0.987585
386160	scaffold_95	1185261	#N/A	G	T	DOM	7/0	6/4	0.1029	0.987585
185020	scaffold_304	57989	#N/A	C	A	DOM	0/2	5/1	0.1071	0.970211
13260	scaffold_107	887595	#N/A	A	C	DOM	2/4	9/2	0.1094	0.960983
10165	scaffold_1051	44270	17	A	C	DOM	4/3	11/1	0.1174	0.930332
62795	scaffold_149	598691	#N/A	T	G	DOM	9/1	4/4	0.1176	0.929593
295546	scaffold_5625	1348	#N/A	T	G	DOM	4/4	9/1	0.1176	0.929593
320754	scaffold_64	1415664	#N/A	A	C	DOM	9/1	4/4	0.1176	0.929593
270186	scaffold_4900	527	#N/A	C	A	DOM	2/4	8/2	0.1181	0.92775
52055	scaffold_138	837837	14	A	C	DOM	1/7	4/3	0.1189	0.924818
91397	scaffold_179	953998	#N/A	A	C	DOM	6/1	3/5	0.1189	0.924818
239548	scaffold_409	76396	5	C	A	DOM	6/3	1/5	0.1189	0.924818
247150	scaffold_429	172923	#N/A	A	C	DOM	7/1	3/5	0.1189	0.924818
315274	scaffold_628	4425	#N/A	C	A	DOM	3/5	7/1	0.1189	0.924818
325310	scaffold_669	150132	#N/A	A	C	DOM	1/7	5/3	0.1189	0.924818
30556	scaffold_11	311529	14	A	C	DOM	1/8	5/4	0.1312	0.882066
70052	scaffold_155	886535	#N/A	C	A	DOM	8/1	4/5	0.1312	0.882066
103877	scaffold_192	240583	16-21	A	C	DOM	8/1	4/5	0.1312	0.882066
160334	scaffold_268	596892	#N/A	A	C	DOM	7/1	4/5	0.1312	0.882066
175854	scaffold_294	161067	#N/A	A	C	DOM	4/4	8/1	0.1312	0.882066
316491	scaffold_630	110784	UNK257	A	C	DOM	1/8	4/4	0.1312	0.882066
40534	scaffold_1292	7069	#N/A	C	A	DOM	2/5	6/2	0.1319	0.879755
49324	scaffold_1362	8688	#N/A	C	A	DOM	2/5	6/2	0.1319	0.879755
168136	scaffold_27	426826	6	C	A	DOM	2/6	5/2	0.1319	0.879755
195098	scaffold_321	630864	#N/A	T	G	DOM	6/4	11/1	0.1353	0.868702
222547	scaffold_37	1640997	#N/A	G	T	DOM	6/4	11/1	0.1353	0.868702
222656	scaffold_37	1806613	#N/A	G	T	DOM	6/4	11/1	0.1353	0.868702
343101	scaffold_735	141342	#N/A	T	G	DOM	6/4	11/1	0.1353	0.868702
132325	scaffold_226	691990	#N/A	A	C	DOM	2/4	7/2	0.1357	0.86742
152977	scaffold_2573	75	#N/A	C	A	DOM	2/4	7/2	0.1357	0.86742
167053	scaffold_27	1312838	6	G	T	DOM	2/4	7/2	0.1357	0.86742
295133	scaffold_55	629220	#N/A	C	A	DOM	5/2	11/0	0.1373	0.862329
51361	scaffold_138	1098023	14	A	C	DOM	1/8	5/5	0.1409	0.851089
157059	scaffold_261	24735	#N/A	C	A	DOM	1/9	5/5	0.1409	0.851089
187352	scaffold_30	184499	#N/A	G	T	DOM	9/1	5/5	0.1409	0.851089
187315	scaffold_30	1769651	#N/A	A	C	DOM	8/1	5/5	0.1409	0.851089
286616	scaffold_531	373550	#N/A	C	A	DOM	9/1	5/5	0.1409	0.851089
70459	scaffold_156	241352	5	A	C	DOM	1/5	6/4	0.1451	0.838333
166827	scaffold_279	774439	#N/A	C	A	DOM	6/1	4/5	0.1451	0.838333
370905	scaffold_86	30752	5	A	C	DOM	1/6	5/4	0.1451	0.838333
335645	scaffold_6	4348703	#N/A	G	T	DOM	7/1	5/6	0.1473	0.831797
21476	scaffold_1137	1937	#N/A	C	A	DOM	1/9	5/6	0.1486	0.827981
62800	scaffold_149	60719	#N/A	G	T	DOM	9/1	6/5	0.1486	0.827981
62732	scaffold_149	514890	#N/A	T	G	DOM	10/1	6/5	0.1486	0.827981
82060	scaffold_169	421897	#N/A	G	T	DOM	9/1	6/5	0.1486	0.827981
98532	scaffold_187	309582	#N/A	T	G	DOM	10/1	6/5	0.1486	0.827981
98435	scaffold_187	1101146	#N/A	G	T	DOM	9/1	6/5	0.1486	0.827981
139933	scaffold_237	668068	#N/A	G	T	DOM	10/1	6/5	0.1486	0.827981
147147	scaffold_248	626002	17	A	C	DOM	6/5	10/1	0.1486	0.827981
157054	scaffold_261	24415	#N/A	C	A	DOM	1/9	5/6	0.1486	0.827981
166770	scaffold_279	647605	#N/A	G	T	DOM	10/1	6/5	0.1486	0.827981
188092	scaffold_30	3066593	#N/A	T	G	DOM	10/1	6/5	0.1486	0.827981
188093	scaffold_30	3067003	#N/A	G	T	DOM	10/1	6/5	0.1486	0.827981
199620	scaffold_32	619671	#N/A	A	C	DOM	1/9	5/6	0.1486	0.827981
194748	scaffold_320	576947	#N/A	T	G	DOM	10/1	6/5	0.1486	0.827981
220526	scaffold_373	529570	#N/A	G	T	DOM	10/1	6/5	0.1486	0.827981
258407	scaffold_45	110793	#N/A	A	C	DOM	1/9	5/6	0.1486	0.827981
303502	scaffold_58	668885	#N/A	G	T	DOM	9/1	6/5	0.1486	0.827981
302696	scaffold_58	1507503	#N/A	G	T	DOM	10/1	6/5	0.1486	0.827981
374463	scaffold_88	780118	#N/A	C	A	DOM	1/9	5/6	0.1486	0.827981
387126	scaffold_963	92779	#N/A	C	A	DOM	1/10	5/6	0.1486	0.827981
167274	scaffold_27	163338	6	G	T	DOM	6/1	5/6	0.1507	0.821887
172160	scaffold_288	677304	#N/A	C	A	DOM	6/1	5/6	0.1507	0.821887
61882	scaffold_148	154776	#N/A	A	C	DOM	5/5	7/1	0.1516	0.819301
191257	scaffold_316	216605	5	A	C	DOM	1/5	7/5	0.1516	0.819301
8700	scaffold_103	277048	#N/A	A	C	DOM	2/6	6/3	0.1534	0.814175
52185	scaffold_1393	45809	#N/A	A	C	DOM	2/7	5/3	0.1534	0.814175
172628	scaffold_289	9515	#N/A	A	C	DOM	5/2	3/7	0.1534	0.814175
177229	scaffold_297	256599	#N/A	A	C	DOM	3/7	6/2	0.1534	0.814175
231381	scaffold_3996	1829	#N/A	C	A	DOM	2/6	7/3	0.1534	0.814175
231382	scaffold_3996	2249	#N/A	C	A	DOM	2/5	7/3	0.1534	0.814175
290173	scaffold_545	191144	#N/A	A	C	DOM	2/5	7/3	0.1534	0.814175
292703	scaffold_550	357056	6	A	C	DOM	7/2	3/5	0.1534	0.814175
296079	scaffold_565	260285	#N/A	A	C	DOM	3/6	7/2	0.1534	0.814175
336242	scaffold_6	654519	#N/A	A	C	DOM	6/2	3/7	0.1534	0.814175
380313	scaffold_91	1266029	#N/A	A	C	DOM	3/7	6/2	0.1534	0.814175
160557	scaffold_269	222210	14	A	C	DOM	5/2	10/0	0.1544	0.811353
28136	scaffold_1191	41512	#N/A	A	C	DOM	1/11	5/7	0.155	0.809668
39790	scaffold_128	1204272	6	T	G	DOM	10/1	7/5	0.155	0.809668
45969	scaffold_132	1232063	#N/A	C	A	DOM	1/11	4/7	0.155	0.809668
59642	scaffold_145	191527	#N/A	G	T	DOM	10/1	7/5	0.155	0.809668
59682	scaffold_145	246166	#N/A	T	G	DOM	11/1	7/5	0.155	0.809668
59724	scaffold_145	296575	#N/A	T	G	DOM	10/1	7/5	0.155	0.809668
59925	scaffold_145	723920	#N/A	T	G	DOM	11/1	7/5	0.155	0.809668
59926	scaffold_145	724294	#N/A	T	G	DOM	11/1	7/5	0.155	0.809668
59322	scaffold_145	1034174	#N/A	T	G	DOM	11/1	7/5	0.155	0.809668
59530	scaffold_145	1343536	#N/A	G	T	DOM	11/1	7/5	0.155	0.809668
62821	scaffold_149	621083	#N/A	G	T	DOM	11/1	7/5	0.155	0.809668
62825	scaffold_149	626564	#N/A	T	G	DOM	11/1	7/5	0.155	0.809668
63069	scaffold_149	943920	#N/A	T	G	DOM	11/1	7/5	0.155	0.809668
62309	scaffold_149	1035912	#N/A	T	G	DOM	11/1	7/5	0.155	0.809668
68658	scaffold_1544	40310	#N/A	G	T	DOM	10/1	7/5	0.155	0.809668
69764	scaffold_155	360741	#N/A	T	G	DOM	11/1	7/5	0.155	0.809668
69480	scaffold_155	1106269	#N/A	G	T	DOM	10/1	7/5	0.155	0.809668
70118	scaffold_1563	13526	#N/A	G	T	DOM	10/1	7/5	0.155	0.809668
81932	scaffold_169	218195	#N/A	T	G	DOM	11/1	7/5	0.155	0.809668
81944	scaffold_169	231891	#N/A	T	G	DOM	11/1	7/5	0.155	0.809668
82189	scaffold_169	647644	#N/A	T	G	DOM	11/1	7/5	0.155	0.809668
82342	scaffold_169	992929	#N/A	G	T	DOM	11/1	7/5	0.155	0.809668
81606	scaffold_1692	711	#N/A	A	C	DOM	1/11	5/7	0.155	0.809668
91342	scaffold_179	881833	#N/A	G	T	DOM	10/1	7/5	0.155	0.809668
98701	scaffold_187	660318	#N/A	T	G	DOM	11/1	7/5	0.155	0.809668
98798	scaffold_187	846184	#N/A	T	G	DOM	11/1	7/5	0.155	0.809668
103798	scaffold_192	123354	16-21	T	G	DOM	11/1	7/5	0.155	0.809668
104246	scaffold_192	867612	16-21	T	G	DOM	11/1	7/5	0.155	0.809668
139752	scaffold_237	32837	#N/A	T	G	DOM	10/1	7/5	0.155	0.809668
140031	scaffold_237	86316	#N/A	T	G	DOM	11/1	7/5	0.155	0.809668
139651	scaffold_237	194759	#N/A	T	G	DOM	11/1	7/5	0.155	0.809668
139807	scaffold_237	432328	#N/A	T	G	DOM	10/1	7/5	0.155	0.809668
147306	scaffold_2493	7153	#N/A	G	T	DOM	10/1	7/5	0.155	0.809668
154486	scaffold_259	829203	#N/A	G	T	DOM	11/1	7/5	0.155	0.809668
157132	scaffold_261	343555	#N/A	C	A	DOM	1/10	5/7	0.155	0.809668
160073	scaffold_268	127947	#N/A	G	T	DOM	11/1	7/5	0.155	0.809668
160116	scaffold_268	195083	#N/A	T	G	DOM	11/1	7/5	0.155	0.809668
160117	scaffold_268	195477	#N/A	T	G	DOM	11/1	7/5	0.155	0.809668
160353	scaffold_268	627402	#N/A	G	T	DOM	11/1	7/5	0.155	0.809668
166057	scaffold_278	169897	#N/A	G	T	DOM	11/1	7/5	0.155	0.809668
166062	scaffold_278	170759	#N/A	T	G	DOM	10/1	7/5	0.155	0.809668
169419	scaffold_282	118784	#N/A	C	A	DOM	1/10	5/7	0.155	0.809668
169551	scaffold_282	396458	#N/A	C	A	DOM	1/10	5/7	0.155	0.809668
185134	scaffold_3056	7462	#N/A	A	C	DOM	1/10	5/7	0.155	0.809668
192334	scaffold_3192	3212	#N/A	T	G	DOM	10/1	7/5	0.155	0.809668
194684	scaffold_320	469532	#N/A	G	T	DOM	10/1	7/5	0.155	0.809668
197603	scaffold_328	225631	#N/A	G	T	DOM	10/1	7/5	0.155	0.809668
202620	scaffold_337	418382	#N/A	G	T	DOM	10/1	7/5	0.155	0.809668
202643	scaffold_337	462576	#N/A	T	G	DOM	11/1	7/5	0.155	0.809668
217358	scaffold_3694	5312	#N/A	G	T	DOM	10/1	7/5	0.155	0.809668
222288	scaffold_37	1213288	#N/A	G	T	DOM	7/5	10/1	0.155	0.809668
222306	scaffold_37	1237384	#N/A	G	T	DOM	7/4	11/1	0.155	0.809668
222307	scaffold_37	1237773	#N/A	G	T	DOM	7/4	11/1	0.155	0.809668
222482	scaffold_37	1531580	#N/A	T	G	DOM	7/5	11/1	0.155	0.809668
222491	scaffold_37	1546530	#N/A	T	G	DOM	7/5	11/1	0.155	0.809668
247186	scaffold_429	233515	#N/A	G	T	DOM	11/1	7/5	0.155	0.809668
250209	scaffold_435	412572	#N/A	G	T	DOM	10/1	7/5	0.155	0.809668
259242	scaffold_45	277264	#N/A	A	C	DOM	1/10	5/7	0.155	0.809668
259244	scaffold_45	277605	#N/A	A	C	DOM	1/10	5/7	0.155	0.809668
259257	scaffold_45	321413	#N/A	A	C	DOM	1/10	5/7	0.155	0.809668
259306	scaffold_45	428421	#N/A	A	C	DOM	1/10	5/7	0.155	0.809668
259307	scaffold_45	428795	#N/A	A	C	DOM	1/10	5/7	0.155	0.809668
259332	scaffold_45	484522	#N/A	A	C	DOM	1/11	5/7	0.155	0.809668
259337	scaffold_45	491497	#N/A	A	C	DOM	1/10	5/7	0.155	0.809668
265148	scaffold_479	231079	#N/A	G	T	DOM	10/1	7/5	0.155	0.809668
265152	scaffold_479	231688	#N/A	T	G	DOM	10/1	7/5	0.155	0.809668
278371	scaffold_5093	1176	#N/A	C	A	DOM	10/1	7/5	0.155	0.809668
296282	scaffold_566	90560	#N/A	T	G	DOM	11/1	7/5	0.155	0.809668
296584	scaffold_568	65071	#N/A	T	G	DOM	11/1	7/5	0.155	0.809668
296470	scaffold_568	187459	#N/A	T	G	DOM	11/1	7/5	0.155	0.809668
302816	scaffold_58	174544	#N/A	G	T	DOM	10/1	7/5	0.155	0.809668
303068	scaffold_58	213374	#N/A	G	T	DOM	10/1	7/5	0.155	0.809668
303070	scaffold_58	213728	#N/A	T	G	DOM	10/1	7/5	0.155	0.809668
303284	scaffold_58	362286	#N/A	G	T	DOM	10/1	7/5	0.155	0.809668
303365	scaffold_58	477554	#N/A	T	G	DOM	11/1	7/5	0.155	0.809668
302670	scaffold_58	1481718	#N/A	G	T	DOM	10/1	7/5	0.155	0.809668
302792	scaffold_58	1721566	#N/A	T	G	DOM	11/1	7/5	0.155	0.809668
329123	scaffold_681	141355	#N/A	T	G	DOM	10/1	7/5	0.155	0.809668
336670	scaffold_702	79788	#N/A	A	C	DOM	1/10	5/7	0.155	0.809668
373602	scaffold_88	1059806	#N/A	C	A	DOM	1/10	5/7	0.155	0.809668
373658	scaffold_88	1205434	#N/A	C	A	DOM	1/10	5/7	0.155	0.809668
374091	scaffold_88	1945936	#N/A	C	A	DOM	1/10	5/7	0.155	0.809668
380000	scaffold_915	37929	#N/A	T	G	DOM	11/1	7/5	0.155	0.809668
381528	scaffold_929	109577	#N/A	C	A	DOM	11/1	7/5	0.155	0.809668
67027	scaffold_151	582341	7	A	C	DOM	8/1	6/5	0.1571	0.803824
309886	scaffold_604	252143	#N/A	G	T	DOM	8/1	6/6	0.1588	0.79915
376954	scaffold_8	2598796	#N/A	G	T	DOM	3/4	8/2	0.1618	0.791021
84210	scaffold_170	1146399	6	G	T	DOM	9/1	7/5	0.1619	0.790753
91262	scaffold_179	730046	#N/A	T	G	DOM	9/1	7/5	0.1619	0.790753
98706	scaffold_187	662608	#N/A	T	G	DOM	9/1	7/5	0.1619	0.790753
141907	scaffold_23	2245609	#N/A	C	A	DOM	1/9	5/7	0.1619	0.790753
157130	scaffold_261	343166	#N/A	C	A	DOM	1/9	5/7	0.1619	0.790753
166060	scaffold_278	170582	#N/A	G	T	DOM	9/1	7/5	0.1619	0.790753
166233	scaffold_278	441651	#N/A	T	G	DOM	9/1	7/5	0.1619	0.790753
185133	scaffold_3056	7124	#N/A	A	C	DOM	1/9	5/7	0.1619	0.790753
186110	scaffold_307	451465	#N/A	C	A	DOM	9/1	7/5	0.1619	0.790753
202531	scaffold_337	252984	#N/A	T	G	DOM	9/1	7/5	0.1619	0.790753
222828	scaffold_37	2091648	#N/A	G	T	DOM	9/1	7/5	0.1619	0.790753
289484	scaffold_540	248262	#N/A	T	G	DOM	9/1	7/5	0.1619	0.790753
303452	scaffold_58	590882	#N/A	G	T	DOM	9/1	7/5	0.1619	0.790753
302610	scaffold_58	1337477	#N/A	G	T	DOM	9/1	7/5	0.1619	0.790753
343015	scaffold_734	159739	#N/A	T	G	DOM	9/1	7/5	0.1619	0.790753
374465	scaffold_88	780525	#N/A	C	A	DOM	1/9	5/7	0.1619	0.790753
384030	scaffold_93	938833	#N/A	T	G	DOM	9/1	7/5	0.1619	0.790753
382654	scaffold_930	32850	6	G	T	DOM	9/1	7/5	0.1619	0.790753
293464	scaffold_555	320243	#N/A	A	C	DOM	4/2	8/0	0.1648	0.783043
21228	scaffold_112	834471	14	C	A	DOM	3/2	0/5	0.1667	0.778064
28285	scaffold_1197	6299	#N/A	C	A	DOM	0/5	3/2	0.1667	0.778064
176064	scaffold_294	452811	#N/A	A	C	DOM	2/2	5/0	0.1667	0.778064
132406	scaffold_226	905628	#N/A	A	C	DOM	4/6	7/2	0.1698	0.770062
163072	scaffold_2710	8359	#N/A	A	C	DOM	2/5	8/4	0.1698	0.770062
184446	scaffold_303	332365	5	A	C	DOM	2/6	8/4	0.1698	0.770062
190203	scaffold_313	500164	5	A	C	DOM	2/7	6/4	0.1698	0.770062
274132	scaffold_4	1773748	#N/A	G	T	DOM	8/2	4/6	0.1698	0.770062
245929	scaffold_423	308655	14	A	C	DOM	2/6	7/4	0.1698	0.770062
325632	scaffold_66	1499026	5	A	C	DOM	2/8	6/4	0.1698	0.770062
12560	scaffold_107	1258597	#N/A	T	G	DOM	5/5	10/2	0.1718	0.764977
74091	scaffold_15	2813626	#N/A	C	A	DOM	5/5	10/2	0.1718	0.764977
117152	scaffold_204	845025	#N/A	T	G	DOM	5/5	10/2	0.1718	0.764977
168050	scaffold_27	310222	6	G	T	DOM	5/5	10/2	0.1718	0.764977
54923	scaffold_13	855538	#N/A	A	C	DOM	3/6	8/3	0.1748	0.757459
169726	scaffold_282	679759	#N/A	C	A	DOM	1/8	5/7	0.1778	0.750068
187822	scaffold_30	2632497	#N/A	G	T	DOM	8/1	7/5	0.1778	0.750068
258852	scaffold_45	187333	#N/A	A	C	DOM	1/8	5/7	0.1778	0.750068
373786	scaffold_88	1399133	#N/A	C	A	DOM	1/8	5/7	0.1778	0.750068
26871	scaffold_117	628661	17	A	C	DOM	3/6	7/3	0.1789	0.74739
283595	scaffold_522	164621	5	A	C	DOM	3/6	7/3	0.1789	0.74739
286991	scaffold_534	278744	#N/A	A	C	DOM	3/7	7/3	0.1789	0.74739
360009	scaffold_80	1977684	UNK642/LG4	A	C	DOM	6/3	3/7	0.1789	0.74739
382946	scaffold_938	106240	#N/A	C	A	DOM	6/3	3/7	0.1789	0.74739
15483	scaffold_109	862025	5	C	A	DOM	5/3	3/8	0.1809	0.742561
98304	scaffold_1871	17032	#N/A	A	C	DOM	3/3	6/0	0.1818	0.740406
298082	scaffold_570	229399	6	C	A	DOM	2/3	0/6	0.1818	0.740406
344844	scaffold_741	241	#N/A	C	A	DOM	2/3	0/6	0.1818	0.740406
31192	scaffold_11	467572	14	A	C	DOM	2/8	6/5	0.1827	0.738261
51445	scaffold_138	1240186	14	A	C	DOM	2/8	6/5	0.1827	0.738261
75030	scaffold_15	976407	#N/A	C	A	DOM	5/5	9/2	0.1827	0.738261
187538	scaffold_30	215762	#N/A	G	T	DOM	9/2	5/6	0.1827	0.738261
274300	scaffold_4	2065446	#N/A	T	G	DOM	8/2	5/6	0.1827	0.738261
369367	scaffold_85	620857	14	A	C	DOM	2/8	6/5	0.1827	0.738261
217870	scaffold_36	1241251	#N/A	A	C	DOM	10/0	6/2	0.183	0.737549
147566	scaffold_249	643756	5	A	C	DOM	2/7	7/5	0.1842	0.73471
225076	scaffold_384	122002	5	A	C	DOM	2/7	7/5	0.1842	0.73471
372818	scaffold_87	573273	#N/A	A	C	DOM	2/7	7/5	0.1842	0.73471
317604	scaffold_637	91252	#N/A	A	C	DOM	6/2	4/6	0.188	0.725842
30705	scaffold_11	3442085	14	A	C	DOM	7/2	11/0	0.1895	0.722391
95004	scaffold_1829	14244	#N/A	A	C	DOM	6/4	3/9	0.192	0.716699
95006	scaffold_1829	14645	#N/A	A	C	DOM	6/4	3/9	0.192	0.716699
131793	scaffold_225	544012	#N/A	A	C	DOM	4/6	9/3	0.192	0.716699
206496	scaffold_344	282141	#N/A	A	C	DOM	4/6	9/3	0.192	0.716699
50105	scaffold_136	611619	#N/A	A	C	DOM	7/0	4/2	0.1923	0.716021
12447	scaffold_107	1037987	#N/A	G	T	DOM	6/5	10/2	0.193	0.714443
12762	scaffold_107	1609991	#N/A	G	T	DOM	6/5	10/2	0.193	0.714443
12774	scaffold_107	1652219	#N/A	G	T	DOM	6/5	10/2	0.193	0.714443
32876	scaffold_121	1011362	#N/A	G	T	DOM	9/2	6/6	0.193	0.714443
32922	scaffold_121	1096449	#N/A	T	G	DOM	10/2	6/6	0.193	0.714443
32966	scaffold_121	1163802	#N/A	G	T	DOM	10/2	6/6	0.193	0.714443
41349	scaffold_129	731847	#N/A	T	G	DOM	6/5	10/2	0.193	0.714443
73613	scaffold_15	2097323	#N/A	C	A	DOM	6/5	10/2	0.193	0.714443
73749	scaffold_15	2287700	#N/A	C	A	DOM	6/6	10/2	0.193	0.714443
74059	scaffold_15	2752997	#N/A	C	A	DOM	6/6	10/2	0.193	0.714443
74288	scaffold_15	3133770	#N/A	C	A	DOM	6/6	10/2	0.193	0.714443
74319	scaffold_15	3174348	#N/A	A	C	DOM	6/6	10/2	0.193	0.714443
116733	scaffold_204	19606	#N/A	G	T	DOM	6/5	10/2	0.193	0.714443
117017	scaffold_204	625892	#N/A	G	T	DOM	6/5	10/2	0.193	0.714443
131880	scaffold_225	694993	#N/A	T	G	DOM	9/2	6/6	0.193	0.714443
168157	scaffold_27	444532	6	T	G	DOM	6/6	10/2	0.193	0.714443
168290	scaffold_27	644020	6	G	T	DOM	6/6	10/2	0.193	0.714443
169401	scaffold_282	101033	#N/A	C	A	DOM	2/10	5/6	0.193	0.714443
187531	scaffold_30	2150689	#N/A	G	T	DOM	10/2	6/6	0.193	0.714443
273703	scaffold_4	1076632	#N/A	T	G	DOM	9/2	6/6	0.193	0.714443
274211	scaffold_4	1881435	#N/A	T	G	DOM	9/2	6/6	0.193	0.714443
242975	scaffold_417	371687	6	T	G	DOM	6/6	10/2	0.193	0.714443
243020	scaffold_417	456589	6	G	T	DOM	6/6	9/2	0.193	0.714443
253729	scaffold_445	132489	#N/A	T	G	DOM	6/5	10/2	0.193	0.714443
280947	scaffold_5153	1984	#N/A	A	C	DOM	6/5	10/2	0.193	0.714443
335437	scaffold_6	4033287	#N/A	T	G	DOM	10/2	6/6	0.193	0.714443
335621	scaffold_6	4312662	#N/A	T	G	DOM	10/2	6/6	0.193	0.714443
328316	scaffold_67	1872411	6	T	G	DOM	10/2	6/6	0.193	0.714443
376235	scaffold_8	1354274	#N/A	T	G	DOM	6/5	10/2	0.193	0.714443
376752	scaffold_8	2292502	#N/A	G	T	DOM	6/5	10/2	0.193	0.714443
373749	scaffold_88	1325681	#N/A	C	A	DOM	2/10	5/6	0.193	0.714443
236760	scaffold_400	328874	#N/A	A	C	DOM	0/4	4/3	0.1939	0.712422
169394	scaffold_2827	6352	#N/A	C	A	DOM	8/2	12/0	0.1948	0.710411
335310	scaffold_6	3817642	#N/A	C	A	DOM	7/2	5/6	0.1968	0.705975
391535	scaffold_997	60454	13	A	C	DOM	2/7	6/5	0.1968	0.705975
8894	scaffold_103	707713	#N/A	A	C	DOM	3/7	8/4	0.1984	0.702458
8440	scaffold_103	1427240	#N/A	A	C	DOM	7/3	4/8	0.1984	0.702458
54496	scaffold_13	371595	#N/A	A	C	DOM	3/7	7/4	0.1984	0.702458
53630	scaffold_13	2300891	#N/A	A	C	DOM	3/7	8/4	0.1984	0.702458
53698	scaffold_13	2432067	#N/A	A	C	DOM	3/7	8/4	0.1984	0.702458
85138	scaffold_171	263307	5/13	A	C	DOM	3/8	7/4	0.1984	0.702458
107417	scaffold_198	1068009	#N/A	A	C	DOM	3/6	8/4	0.1984	0.702458
182635	scaffold_2	5490374	#N/A	A	C	DOM	7/3	4/8	0.1984	0.702458
182799	scaffold_2	5780530	#N/A	A	C	DOM	6/3	4/8	0.1984	0.702458
182801	scaffold_2	5780872	#N/A	A	C	DOM	7/3	4/7	0.1984	0.702458
182880	scaffold_2	5883550	#N/A	A	C	DOM	4/6	8/3	0.1984	0.702458
182957	scaffold_2	5986823	#N/A	A	C	DOM	3/7	8/4	0.1984	0.702458
182996	scaffold_2	6041519	#N/A	A	C	DOM	7/3	4/8	0.1984	0.702458
123502	scaffold_212	281809	#N/A	A	C	DOM	3/8	7/4	0.1984	0.702458
131494	scaffold_224	957128	14	A	C	DOM	4/7	8/3	0.1984	0.702458
152685	scaffold_256	343260	5	A	C	DOM	3/8	7/4	0.1984	0.702458
174865	scaffold_291	589251	#N/A	A	C	DOM	3/7	8/4	0.1984	0.702458
177395	scaffold_297	571630	#N/A	A	C	DOM	3/7	8/4	0.1984	0.702458
177446	scaffold_297	678240	#N/A	A	C	DOM	3/7	7/4	0.1984	0.702458
236810	scaffold_400	44120	#N/A	A	C	DOM	4/6	8/3	0.1984	0.702458
267165	scaffold_482	126035	6	A	C	DOM	7/4	3/8	0.1984	0.702458
272223	scaffold_499	330418	#N/A	A	C	DOM	3/7	8/4	0.1984	0.702458
279073	scaffold_50	1825466	#N/A	A	C	DOM	3/6	8/4	0.1984	0.702458
279422	scaffold_50	2452796	#N/A	A	C	DOM	3/7	8/4	0.1984	0.702458
282653	scaffold_51	251752	#N/A	A	C	DOM	3/7	8/4	0.1984	0.702458
283142	scaffold_51	913228	#N/A	A	C	DOM	3/7	8/4	0.1984	0.702458
286979	scaffold_534	270017	#N/A	A	C	DOM	3/7	8/4	0.1984	0.702458
310556	scaffold_609	144540	#N/A	C	A	DOM	7/4	3/8	0.1984	0.702458
328734	scaffold_67	503108	6	A	C	DOM	6/3	4/8	0.1984	0.702458
326883	scaffold_671	153751	#N/A	A	C	DOM	3/7	8/4	0.1984	0.702458
382807	scaffold_934	119192	#N/A	A	C	DOM	3/6	8/4	0.1984	0.702458
202438	scaffold_3377	3355	#N/A	G	T	DOM	7/0	5/3	0.2	0.69897
290974	scaffold_549	140575	5	A	C	DOM	0/4	3/3	0.2	0.69897
318150	scaffold_63	136589	#N/A	C	A	DOM	5/2	8/0	0.2	0.69897
341866	scaffold_72	1787502	#N/A	C	A	DOM	5/2	8/0	0.2	0.69897
196361	scaffold_3251	5402	#N/A	A	C	DOM	2/2	8/1	0.2028	0.692932
340405	scaffold_71	801595	#N/A	C	A	DOM	4/5	9/3	0.2031	0.69229
5615	scaffold_1015	80300	14	A	C	DOM	2/8	6/6	0.2043	0.689732
31290	scaffold_11	620614	14	A	C	DOM	2/8	6/6	0.2043	0.689732
29606	scaffold_11	1508235	14	A	C	DOM	2/8	6/6	0.2043	0.689732
23681	scaffold_1158	70118	14	A	C	DOM	2/8	6/6	0.2043	0.689732
89298	scaffold_1775	16274	14	A	C	DOM	2/8	6/6	0.2043	0.689732
131590	scaffold_225	183879	#N/A	T	G	DOM	8/2	6/6	0.2043	0.689732
132998	scaffold_227	873380	14	A	C	DOM	2/8	6/6	0.2043	0.689732
138068	scaffold_234	155856	14	A	C	DOM	2/8	6/6	0.2043	0.689732
187551	scaffold_30	2177072	#N/A	G	T	DOM	8/2	6/6	0.2043	0.689732
200232	scaffold_331	13679	#N/A	G	T	DOM	8/2	6/6	0.2043	0.689732
274298	scaffold_4	2065134	#N/A	G	T	DOM	8/2	6/6	0.2043	0.689732
369383	scaffold_85	642195	14	A	C	DOM	2/8	6/6	0.2043	0.689732
369432	scaffold_85	715217	14	A	C	DOM	2/8	6/6	0.2043	0.689732
368757	scaffold_85	1387875	14	A	C	DOM	2/8	6/6	0.2043	0.689732
32295	scaffold_120	470595	#N/A	T	G	DOM	4/3	5/0	0.2045	0.689307
98505	scaffold_187	253229	#N/A	A	C	DOM	5/0	4/3	0.2045	0.689307
138143	scaffold_234	310122	14	A	C	DOM	0/5	3/4	0.2045	0.689307
88306	scaffold_175	511370	UNK4/UNK99?	A	C	DOM	9/0	6/2	0.2059	0.686344
150918	scaffold_252	688811	#N/A	T	G	DOM	9/0	6/2	0.2059	0.686344
156456	scaffold_260	125884	#N/A	A	C	DOM	8/0	6/3	0.2059	0.686344
280709	scaffold_513	360921	#N/A	A	C	DOM	9/0	6/2	0.2059	0.686344
350719	scaffold_770	166612	#N/A	C	A	DOM	6/2	9/0	0.2059	0.686344
371326	scaffold_870	27800	7	A	C	DOM	8/0	6/3	0.2059	0.686344
174444	scaffold_290	586216	6	A	C	DOM	1/3	4/1	0.2063	0.685501
323924	scaffold_65	414706	#N/A	A	C	DOM	4/0	4/4	0.2081	0.681728
275903	scaffold_4	4657496	#N/A	T	G	DOM	10/0	7/2	0.2105	0.676748
239990	scaffold_40	1710746	#N/A	C	A	DOM	0/10	2/7	0.2105	0.676748
295924	scaffold_564	287846	#N/A	A	C	DOM	7/2	10/0	0.2105	0.676748
96118	scaffold_183	605354	13	A	C	DOM	7/0	6/3	0.2125	0.672641
14645	scaffold_1099	11044	5	A	C	DOM	3/8	7/5	0.2138	0.669992
57062	scaffold_142	305701	UNK19	A	C	DOM	3/8	7/5	0.2138	0.669992
57289	scaffold_142	806729	UNK19	A	C	DOM	3/8	7/5	0.2138	0.669992
56860	scaffold_142	1265601	UNK19	A	C	DOM	3/8	7/5	0.2138	0.669992
56878	scaffold_142	1307929	UNK19	A	C	DOM	3/8	7/5	0.2138	0.669992
59223	scaffold_1450	6284	#N/A	A	C	DOM	3/9	7/5	0.2138	0.669992
68890	scaffold_154	141887	#N/A	A	C	DOM	3/9	7/5	0.2138	0.669992
68901	scaffold_154	164068	#N/A	A	C	DOM	3/9	7/5	0.2138	0.669992
70262	scaffold_156	1130611	5	A	C	DOM	3/8	7/5	0.2138	0.669992
81154	scaffold_168	275921	#N/A	C	A	DOM	6/5	3/9	0.2138	0.669992
85010	scaffold_171	1129292	5/13	A	C	DOM	3/8	7/5	0.2138	0.669992
85012	scaffold_171	1129619	5/13	A	C	DOM	3/8	7/5	0.2138	0.669992
85045	scaffold_171	1225937	5/13	A	C	DOM	3/8	7/5	0.2138	0.669992
95669	scaffold_1837	9344	#N/A	A	C	DOM	3/9	7/5	0.2138	0.669992
95670	scaffold_1837	9749	#N/A	A	C	DOM	3/9	7/5	0.2138	0.669992
182165	scaffold_2	4636477	#N/A	A	C	DOM	5/7	8/3	0.2138	0.669992
137245	scaffold_232	746209	#N/A	A	C	DOM	5/7	9/3	0.2138	0.669992
147581	scaffold_249	662442	5	A	C	DOM	3/8	7/5	0.2138	0.669992
152906	scaffold_256	759816	5	A	C	DOM	3/8	7/5	0.2138	0.669992
162765	scaffold_270	135421	#N/A	A	C	DOM	3/9	7/5	0.2138	0.669992
162777	scaffold_270	151128	#N/A	A	C	DOM	3/9	7/5	0.2138	0.669992
164225	scaffold_273	674336	?	A	C	DOM	3/8	7/5	0.2138	0.669992
184395	scaffold_303	203594	5	A	C	DOM	3/8	7/5	0.2138	0.669992
190298	scaffold_313	681295	5	A	C	DOM	3/8	7/5	0.2138	0.669992
204376	scaffold_33	2182587	#N/A	C	A	DOM	9/3	5/7	0.2138	0.669992
204656	scaffold_33	2757025	#N/A	C	A	DOM	9/3	5/7	0.2138	0.669992
222128	scaffold_379	460254	5	A	C	DOM	5/7	8/3	0.2138	0.669992
225157	scaffold_384	237166	5	A	C	DOM	3/8	7/5	0.2138	0.669992
229777	scaffold_393	84203	5	A	C	DOM	3/8	7/5	0.2138	0.669992
229868	scaffold_394	174903	#N/A	T	G	DOM	8/3	5/7	0.2138	0.669992
229879	scaffold_394	185720	#N/A	G	T	DOM	9/3	5/7	0.2138	0.669992
230274	scaffold_395	254551	5	A	C	DOM	3/8	7/5	0.2138	0.669992
253990	scaffold_446	270144	#N/A	C	A	DOM	3/8	7/5	0.2138	0.669992
253991	scaffold_446	270461	#N/A	C	A	DOM	3/8	7/5	0.2138	0.669992
278882	scaffold_50	1538845	#N/A	A	C	DOM	5/7	8/3	0.2138	0.669992
290983	scaffold_549	144386	5	A	C	DOM	3/8	7/5	0.2138	0.669992
315715	scaffold_62	16884	#N/A	A	C	DOM	3/9	7/5	0.2138	0.669992
316506	scaffold_630	131241	UNK257	A	C	DOM	3/8	7/5	0.2138	0.669992
325274	scaffold_669	101385	#N/A	A	C	DOM	3/9	7/5	0.2138	0.669992
343676	scaffold_73	1235958	#N/A	C	A	DOM	3/8	7/5	0.2138	0.669992
346730	scaffold_752	82881	#N/A	T	G	DOM	9/3	5/7	0.2138	0.669992
370624	scaffold_86	1793761	5	A	C	DOM	3/8	7/5	0.2138	0.669992
393081	scaffold_9	196852	5/13?	A	C	DOM	3/8	7/5	0.2138	0.669992
35976	scaffold_124	1257388	#N/A	C	A	DOM	7/3	8/0	0.2157	0.66615
223047	scaffold_37	2427355	#N/A	C	A	DOM	2/3	7/1	0.2168	0.663941
10605	scaffold_105	1569226	14	C	A	DOM	9/0	8/3	0.2184	0.660747
8658	scaffold_103	197277	#N/A	A	C	DOM	4/7	8/4	0.2203	0.656986
8892	scaffold_103	707377	#N/A	A	C	DOM	4/7	8/4	0.2203	0.656986
8953	scaffold_103	811203	#N/A	A	C	DOM	4/7	8/4	0.2203	0.656986
8959	scaffold_103	818454	#N/A	A	C	DOM	4/7	8/4	0.2203	0.656986
8960	scaffold_103	818799	#N/A	A	C	DOM	4/7	8/4	0.2203	0.656986
8519	scaffold_103	1591436	#N/A	A	C	DOM	4/8	8/4	0.2203	0.656986
52994	scaffold_13	1061789	#N/A	A	C	DOM	4/7	8/4	0.2203	0.656986
53240	scaffold_13	1553190	#N/A	A	C	DOM	4/7	8/4	0.2203	0.656986
53856	scaffold_13	2756398	#N/A	A	C	DOM	4/7	8/4	0.2203	0.656986
107564	scaffold_198	324357	#N/A	A	C	DOM	4/8	8/4	0.2203	0.656986
107789	scaffold_198	712381	#N/A	A	C	DOM	4/8	8/4	0.2203	0.656986
107805	scaffold_198	739620	#N/A	A	C	DOM	4/8	8/4	0.2203	0.656986
131669	scaffold_225	322220	#N/A	C	A	DOM	4/7	8/4	0.2203	0.656986
131783	scaffold_225	534211	#N/A	C	A	DOM	4/7	8/4	0.2203	0.656986
138976	scaffold_235	829726	#N/A	A	C	DOM	4/7	8/4	0.2203	0.656986
162079	scaffold_26	288681	#N/A	A	C	DOM	4/7	8/4	0.2203	0.656986
161575	scaffold_26	2152685	#N/A	A	C	DOM	4/7	8/4	0.2203	0.656986
161681	scaffold_26	2298403	#N/A	A	C	DOM	4/7	8/4	0.2203	0.656986
163950	scaffold_2730	3654	#N/A	A	C	DOM	4/7	8/4	0.2203	0.656986
168676	scaffold_280	305316	#N/A	A	C	DOM	4/7	8/4	0.2203	0.656986
174610	scaffold_291	199248	#N/A	A	C	DOM	4/7	8/4	0.2203	0.656986
174713	scaffold_291	324307	#N/A	A	C	DOM	4/7	8/4	0.2203	0.656986
177185	scaffold_297	176173	#N/A	A	C	DOM	4/8	8/4	0.2203	0.656986
177253	scaffold_297	304312	#N/A	A	C	DOM	4/8	8/4	0.2203	0.656986
183435	scaffold_300	311463	#N/A	A	C	DOM	4/8	8/4	0.2203	0.656986
183436	scaffold_300	311803	#N/A	A	C	DOM	4/8	8/4	0.2203	0.656986
190149	scaffold_313	404290	5	A	C	DOM	4/8	7/4	0.2203	0.656986
204724	scaffold_33	2869377	#N/A	C	A	DOM	7/4	4/8	0.2203	0.656986
204746	scaffold_33	2893380	#N/A	C	A	DOM	8/4	4/8	0.2203	0.656986
203256	scaffold_3393	1288	#N/A	A	C	DOM	4/7	8/4	0.2203	0.656986
203258	scaffold_3393	1673	#N/A	A	C	DOM	4/7	8/4	0.2203	0.656986
209534	scaffold_34	315167	UNK13	A	C	DOM	4/8	7/4	0.2203	0.656986
272255	scaffold_499	396538	#N/A	A	C	DOM	4/8	8/4	0.2203	0.656986
279043	scaffold_50	1786885	#N/A	A	C	DOM	4/7	8/4	0.2203	0.656986
281937	scaffold_51	112539	#N/A	A	C	DOM	4/7	8/4	0.2203	0.656986
282222	scaffold_51	1594868	#N/A	A	C	DOM	4/7	8/4	0.2203	0.656986
282323	scaffold_51	1759787	#N/A	A	C	DOM	4/7	8/4	0.2203	0.656986
282333	scaffold_51	1774666	#N/A	A	C	DOM	4/7	8/4	0.2203	0.656986
282334	scaffold_51	1774998	#N/A	A	C	DOM	4/7	8/4	0.2203	0.656986
282340	scaffold_51	1791782	#N/A	A	C	DOM	4/7	8/4	0.2203	0.656986
282494	scaffold_51	2167421	#N/A	A	C	DOM	4/7	8/4	0.2203	0.656986
282578	scaffold_51	2319398	#N/A	A	C	DOM	4/7	8/4	0.2203	0.656986
282614	scaffold_51	2375562	#N/A	A	C	DOM	4/7	8/4	0.2203	0.656986
283600	scaffold_522	172714	5	A	C	DOM	4/7	8/4	0.2203	0.656986
311281	scaffold_60	375786	#N/A	A	C	DOM	4/8	8/4	0.2203	0.656986
316899	scaffold_633	139296	#N/A	C	A	DOM	8/4	4/8	0.2203	0.656986
316900	scaffold_633	139649	#N/A	C	A	DOM	8/4	4/8	0.2203	0.656986
326127	scaffold_66	2129574	5	A	C	DOM	4/8	7/4	0.2203	0.656986
328634	scaffold_67	340866	6	A	C	DOM	8/4	4/8	0.2203	0.656986
328636	scaffold_67	341189	6	A	C	DOM	8/4	4/8	0.2203	0.656986
328802	scaffold_67	652220	6	A	C	DOM	7/4	4/8	0.2203	0.656986
363712	scaffold_82	306826	#N/A	A	C	DOM	4/7	8/4	0.2203	0.656986
363781	scaffold_82	418826	#N/A	A	C	DOM	4/7	8/4	0.2203	0.656986
363871	scaffold_82	540402	#N/A	A	C	DOM	4/7	8/4	0.2203	0.656986
363872	scaffold_82	540730	#N/A	A	C	DOM	4/7	8/4	0.2203	0.656986
372931	scaffold_87	727528	#N/A	A	C	DOM	4/8	8/4	0.2203	0.656986
373043	scaffold_87	920721	#N/A	A	C	DOM	4/8	8/4	0.2203	0.656986
392580	scaffold_9	111694	5/13?	A	C	DOM	4/8	7/4	0.2203	0.656986
390398	scaffold_98	1290078	#N/A	A	C	DOM	4/7	8/4	0.2203	0.656986
256766	scaffold_452	265074	#N/A	C	A	DOM	0/10	3/9	0.2208	0.656001
256773	scaffold_452	312528	#N/A	C	A	DOM	0/10	3/9	0.2208	0.656001
8695	scaffold_103	270059	#N/A	A	C	DOM	1/3	6/2	0.2222	0.653256
83932	scaffold_16	796404	13?	C	A	DOM	1/1	0/7	0.2222	0.653256
152894	scaffold_256	737259	5	A	C	DOM	6/2	1/3	0.2222	0.653256
229358	scaffold_392	528461	#N/A	A	C	DOM	1/2	5/1	0.2262	0.645507
258405	scaffold_45	110489	#N/A	A	C	DOM	0/4	4/5	0.228	0.642065
164739	scaffold_275	119236	#N/A	C	A	DOM	7/3	5/7	0.2305	0.637329
190082	scaffold_313	287660	5	A	C	DOM	3/7	7/5	0.2305	0.637329
229562	scaffold_393	283555	5	A	C	DOM	3/7	7/5	0.2305	0.637329
333981	scaffold_6	1541401	#N/A	C	A	DOM	7/3	5/7	0.2305	0.637329
334469	scaffold_6	2439759	#N/A	C	A	DOM	7/3	5/7	0.2305	0.637329
316490	scaffold_630	110780	UNK257	A	C	DOM	3/7	7/5	0.2305	0.637329
325932	scaffold_66	1887461	5	A	C	DOM	3/7	7/5	0.2305	0.637329
392917	scaffold_9	171019	5/13?	A	C	DOM	3/7	7/5	0.2305	0.637329
271130	scaffold_494	32620	#N/A	C	A	DOM	0/5	3/5	0.2308	0.636764
214345	scaffold_35	2773145	#N/A	A	C	DOM	6/0	6/4	0.2335	0.631713
63835	scaffold_14	2016329	#N/A	A	C	DOM	4/3	4/0	0.2364	0.626353
276550	scaffold_4	810789	#N/A	A	C	DOM	4/3	4/0	0.2364	0.626353
15349	scaffold_109	654486	5	A	C	DOM	1/5	3/2	0.2424	0.615467
39664	scaffold_128	1044344	6	A	C	DOM	5/2	1/3	0.2424	0.615467
49528	scaffold_136	1137914	#N/A	C	A	DOM	1/3	5/2	0.2424	0.615467
75749	scaffold_1613	6847	13	C	A	DOM	2/3	5/1	0.2424	0.615467
76467	scaffold_162	1104134	#N/A	A	C	DOM	1/4	4/2	0.2424	0.615467
124751	scaffold_2155	11017	7	A	C	DOM	2/5	3/1	0.2424	0.615467
125930	scaffold_217	555410	17	A	C	DOM	2/3	5/1	0.2424	0.615467
166952	scaffold_27	1167367	6	C	A	DOM	4/1	2/5	0.2424	0.615467
242799	scaffold_417	101788	6	A	C	DOM	4/1	2/4	0.2424	0.615467
249617	scaffold_432	95946	5	C	A	DOM	1/5	4/2	0.2424	0.615467
287736	scaffold_538	158740	#N/A	C	A	DOM	5/1	2/3	0.2424	0.615467
300198	scaffold_57	2061512	#N/A	A	C	DOM	4/1	2/4	0.2424	0.615467
302382	scaffold_58	1023996	#N/A	A	C	DOM	5/1	2/4	0.2424	0.615467
385683	scaffold_951	42956	#N/A	C	A	DOM	2/3	5/1	0.2424	0.615467
40542	scaffold_1293	2601	#N/A	C	A	DOM	3/3	1/7	0.2448	0.611189
237143	scaffold_401	533188	#N/A	C	A	DOM	6/0	8/4	0.2451	0.610657
238060	scaffold_405	160648	#N/A	C	A	DOM	4/3	9/1	0.25	0.60206
7973	scaffold_1031	83738	13	C	A	DOM	6/4	4/0	0.2507	0.600846
168932	scaffold_2816	8047	#N/A	A	C	DOM	6/3	5/0	0.2582	0.588044
154475	scaffold_259	809933	#N/A	A	C	DOM	8/1	4/3	0.2615	0.582528
216855	scaffold_367	186955	#N/A	G	T	DOM	5/3	10/1	0.2621	0.581533
388449	scaffold_972	116806	#N/A	A	C	DOM	5/3	10/1	0.2621	0.581533
112895	scaffold_1	5160761	#N/A	A	C	DOM	6/1	3/3	0.2657	0.575608
62584	scaffold_149	230135	#N/A	A	C	DOM	6/1	3/3	0.2657	0.575608
107916	scaffold_198	978988	#N/A	A	C	DOM	4/3	1/5	0.2657	0.575608
128410	scaffold_21	3038253	#N/A	C	A	DOM	1/5	4/3	0.2657	0.575608
131919	scaffold_225	766275	#N/A	A	C	DOM	3/4	6/1	0.2657	0.575608
194731	scaffold_320	550234	#N/A	A	C	DOM	6/1	3/4	0.2657	0.575608
200241	scaffold_331	143512	#N/A	G	T	DOM	6/1	3/4	0.2657	0.575608
267042	scaffold_481	388194	#N/A	A	C	DOM	5/3	1/4	0.2657	0.575608
344756	scaffold_740	170583	#N/A	A	C	DOM	3/4	6/1	0.2657	0.575608
362466	scaffold_822	140809	UNK20	C	A	DOM	2/3	7/2	0.2657	0.575608
367958	scaffold_852	159206	#N/A	C	A	DOM	3/4	6/1	0.2657	0.575608
374086	scaffold_88	1931241	#N/A	C	A	DOM	1/6	3/3	0.2657	0.575608
196362	scaffold_3251	5794	#N/A	A	C	DOM	2/1	8/0	0.2727	0.564315
243425	scaffold_419	173194	#N/A	C	A	DOM	2/4	6/2	0.2774	0.556894
283722	scaffold_522	58263	5	A	C	DOM	2/4	6/2	0.2774	0.556894
98781	scaffold_187	801539	#N/A	A	C	DOM	7/1	4/4	0.2821	0.549597
132249	scaffold_226	516711	#N/A	A	C	DOM	4/4	7/1	0.2821	0.549597
289545	scaffold_540	39070	#N/A	A	C	DOM	6/1	4/4	0.2821	0.549597
314378	scaffold_622	1042	#N/A	C	A	DOM	6/3	10/1	0.2848	0.54546
180922	scaffold_2	254221	#N/A	C	A	DOM	0/1	5/1	0.2857	0.54409
182360	scaffold_2	5013406	#N/A	A	C	DOM	5/2	2/5	0.2861	0.543482
216065	scaffold_363	91011	#N/A	A	C	DOM	2/4	5/2	0.2861	0.543482
363902	scaffold_82	563649	#N/A	C	A	DOM	5/2	2/5	0.2861	0.543482
5789	scaffold_101	1008067	#N/A	C	A	DOM	2/3	6/2	0.2929	0.533281
98869	scaffold_187	951655	#N/A	A	C	DOM	4/1	3/4	0.2929	0.533281
76053	scaffold_161	285982	#N/A	A	C	DOM	11/1	7/3	0.2932	0.532836
224919	scaffold_383	36584	#N/A	G	T	DOM	7/3	11/1	0.2932	0.532836
351410	scaffold_77	1110760	#N/A	T	G	DOM	7/3	11/1	0.2932	0.532836
83562	scaffold_16	3158548	13?	A	C	DOM	4/5	1/8	0.2941	0.531505
176125	scaffold_294	521973	#N/A	A	C	DOM	5/3	8/1	0.2941	0.531505
267548	scaffold_483	298242	#N/A	A	C	DOM	5/3	8/1	0.2941	0.531505
281799	scaffold_519	297495	#N/A	A	C	DOM	5/3	8/1	0.2941	0.531505
13225	scaffold_107	850439	#N/A	A	C	DOM	3/3	8/2	0.2995	0.523603
229723	scaffold_393	534839	5	A	C	DOM	2/1	7/0	0.3	0.522879
62799	scaffold_149	606360	#N/A	A	C	DOM	5/1	4/4	0.3007	0.521867
263491	scaffold_471	53017	#N/A	C	A	DOM	1/5	4/4	0.3007	0.521867
321322	scaffold_64	239881	#N/A	C	A	DOM	5/1	4/4	0.3007	0.521867
367874	scaffold_851	102369	#N/A	A	C	DOM	1/4	5/4	0.3007	0.521867
5176	scaffold_100	506643	#N/A	A	C	DOM	8/1	6/4	0.3034	0.517984
79903	scaffold_166	883329	7	C	A	DOM	1/9	3/6	0.3034	0.517984
91899	scaffold_17	1933613	7	A	C	DOM	9/1	6/3	0.3034	0.517984
139908	scaffold_237	607500	#N/A	G	T	DOM	9/1	6/4	0.3034	0.517984
293588	scaffold_556	264224	#N/A	T	G	DOM	9/1	6/4	0.3034	0.517984
256718	scaffold_4527	3234	#N/A	C	A	DOM	1/6	5/5	0.3043	0.516698
368622	scaffold_85	1193860	14	A	C	DOM	1/6	5/5	0.3043	0.516698
49087	scaffold_135	649454	#N/A	A	C	DOM	6/1	5/4	0.3077	0.511873
59553	scaffold_145	1350211	#N/A	G	T	DOM	6/1	5/4	0.3077	0.511873
103788	scaffold_192	115341	16-21	T	G	DOM	6/1	5/4	0.3077	0.511873
107606	scaffold_198	378150	#N/A	A	C	DOM	1/4	6/5	0.3077	0.511873
276568	scaffold_4	825613	#N/A	G	T	DOM	6/1	5/4	0.3077	0.511873
5198	scaffold_100	560465	#N/A	T	G	DOM	10/1	7/4	0.3108	0.507519
45957	scaffold_132	1205050	#N/A	C	A	DOM	1/10	3/7	0.3108	0.507519
46103	scaffold_132	1455820	#N/A	C	A	DOM	1/9	4/7	0.3108	0.507519
59613	scaffold_145	157975	#N/A	G	T	DOM	9/1	7/4	0.3108	0.507519
69643	scaffold_155	137058	#N/A	G	T	DOM	9/1	7/4	0.3108	0.507519
137153	scaffold_232	569992	#N/A	A	C	DOM	7/3	10/1	0.3108	0.507519
222492	scaffold_37	1554264	#N/A	T	G	DOM	10/1	7/4	0.3108	0.507519
305082	scaffold_599	298589	#N/A	A	C	DOM	1/10	4/7	0.3108	0.507519
364370	scaffold_833	179296	#N/A	C	A	DOM	1/9	4/7	0.3108	0.507519
292150	scaffold_54	376581	23	A	C	DOM	7/1	6/4	0.3137	0.503485
51718	scaffold_138	31911	14	A	C	DOM	2/6	4/3	0.3147	0.502103
168178	scaffold_27	471525	6	A	C	DOM	3/6	5/2	0.3147	0.502103
62954	scaffold_149	816358	#N/A	G	T	DOM	6/1	6/5	0.3156	0.500863
4903	scaffold_100	161699	#N/A	G	T	DOM	11/1	8/4	0.3168	0.499215
4983	scaffold_100	176257	#N/A	T	G	DOM	11/1	8/4	0.3168	0.499215
5021	scaffold_100	190910	#N/A	T	G	DOM	10/1	8/4	0.3168	0.499215
5035	scaffold_100	210397	#N/A	T	G	DOM	11/1	8/4	0.3168	0.499215
5055	scaffold_100	245535	#N/A	G	T	DOM	11/1	8/4	0.3168	0.499215
5139	scaffold_100	426028	#N/A	G	T	DOM	10/1	8/4	0.3168	0.499215
5220	scaffold_100	607493	#N/A	T	G	DOM	11/1	8/3	0.3168	0.499215
46299	scaffold_132	430682	#N/A	C	A	DOM	1/10	4/8	0.3168	0.499215
45934	scaffold_132	1155474	#N/A	C	A	DOM	1/10	4/8	0.3168	0.499215
45952	scaffold_132	1197684	#N/A	C	A	DOM	1/10	4/8	0.3168	0.499215
46079	scaffold_132	1438123	#N/A	C	A	DOM	1/10	4/8	0.3168	0.499215
46080	scaffold_132	1438515	#N/A	C	A	DOM	1/10	4/8	0.3168	0.499215
46095	scaffold_132	1453549	#N/A	C	A	DOM	1/10	4/8	0.3168	0.499215
62232	scaffold_1494	37585	#N/A	C	A	DOM	1/11	4/8	0.3168	0.499215
222493	scaffold_37	1554669	#N/A	G	T	DOM	10/1	8/4	0.3168	0.499215
239405	scaffold_409	347356	5	T	G	DOM	10/1	8/4	0.3168	0.499215
239526	scaffold_409	506223	5	T	G	DOM	10/1	8/4	0.3168	0.499215
256727	scaffold_452	116042	#N/A	C	A	DOM	1/11	3/8	0.3168	0.499215
256804	scaffold_452	397222	#N/A	C	A	DOM	1/11	3/8	0.3168	0.499215
292177	scaffold_54	404249	23	T	G	DOM	11/1	8/4	0.3168	0.499215
309936	scaffold_6058	946	#N/A	C	A	DOM	1/10	4/8	0.3168	0.499215
90739	scaffold_1794	4689	#N/A	C	A	DOM	8/1	7/4	0.3189	0.496345
283581	scaffold_522	141121	5	A	C	DOM	4/4	8/2	0.3213	0.493089
311535	scaffold_60	988801	#N/A	C	A	DOM	4/4	2/8	0.3213	0.493089
370472	scaffold_86	1559345	5	A	C	DOM	2/8	4/4	0.3213	0.493089
5144	scaffold_100	427023	#N/A	T	G	DOM	9/1	8/4	0.3233	0.490394
128268	scaffold_21	2819391	#N/A	T	G	DOM	9/1	8/4	0.3233	0.490394
128448	scaffold_21	3115925	#N/A	T	G	DOM	9/1	8/4	0.3233	0.490394
163486	scaffold_2725	1136	#N/A	G	T	DOM	9/1	8/4	0.3233	0.490394
142221	scaffold_23	2806717	#N/A	C	A	DOM	1/7	5/7	0.3246	0.488651
222823	scaffold_37	2085730	#N/A	T	G	DOM	7/1	7/5	0.3246	0.488651
81981	scaffold_169	341297	#N/A	A	C	DOM	7/2	3/3	0.3287	0.4832
354616	scaffold_793	166532	#N/A	C	A	DOM	2/7	3/3	0.3287	0.4832
366421	scaffold_847	10321	17	C	A	DOM	3/3	7/2	0.3287	0.4832
84522	scaffold_170	615472	6	G	T	DOM	6/1	7/5	0.3331	0.477425
86639	scaffold_173	152288	#N/A	C	A	DOM	1/3	0/8	0.3333	0.477165
324998	scaffold_666	235343	#N/A	T	G	DOM	5/1	12/0	0.3333	0.477165
174503	scaffold_290	720928	6	G	T	DOM	5/1	6/5	0.3334	0.477034
33507	scaffold_121	631523	#N/A	A	C	DOM	5/2	4/6	0.3348	0.475215
110196	scaffold_19	549055	#N/A	C	A	DOM	2/5	6/4	0.3348	0.475215
124047	scaffold_213	362283	7	A	C	DOM	4/4	7/2	0.3348	0.475215
125281	scaffold_2169	3845	#N/A	C	A	DOM	5/4	2/6	0.3348	0.475215
142598	scaffold_23	391472	#N/A	C	A	DOM	2/7	5/4	0.3348	0.475215
200247	scaffold_331	154063	#N/A	A	C	DOM	7/2	4/5	0.3348	0.475215
221692	scaffold_377	63256	#N/A	A	C	DOM	7/2	4/5	0.3348	0.475215
266550	scaffold_47	67160	#N/A	C	A	DOM	4/5	6/2	0.3348	0.475215
334985	scaffold_6	329183	#N/A	A	C	DOM	5/2	4/7	0.3348	0.475215
383420	scaffold_93	1666875	#N/A	A	C	DOM	7/2	4/5	0.3348	0.475215
383422	scaffold_93	1667272	#N/A	A	C	DOM	6/2	4/5	0.3348	0.475215
389165	scaffold_97	1810542	#N/A	A	C	DOM	2/5	6/4	0.3348	0.475215
222332	scaffold_37	1295516	#N/A	A	C	DOM	6/1	6/4	0.3382	0.470826
332551	scaffold_69	1283850	#N/A	A	C	DOM	6/1	6/4	0.3382	0.470826
211092	scaffold_353	153600	#N/A	G	T	DOM	6/3	3/5	0.3469	0.459796
282456	scaffold_51	2053810	#N/A	A	C	DOM	3/6	5/3	0.3469	0.459796
176672	scaffold_295	640886	#N/A	G	T	DOM	5/3	10/2	0.3473	0.459295
241885	scaffold_4130	1341	#N/A	C	A	DOM	6/4	10/2	0.3476	0.45892
376345	scaffold_8	1520574	#N/A	G	T	DOM	6/4	10/2	0.3476	0.45892
377046	scaffold_8	2755867	#N/A	G	T	DOM	6/4	10/2	0.3476	0.45892
377506	scaffold_8	3501059	#N/A	G	T	DOM	6/4	10/2	0.3476	0.45892
39710	scaffold_128	1101848	6	C	A	DOM	4/5	2/8	0.3498	0.45618
57106	scaffold_142	366521	UNK19	A	C	DOM	2/7	5/5	0.3498	0.45618
118047	scaffold_206	1678	#N/A	A	C	DOM	5/4	8/2	0.3498	0.45618
187431	scaffold_30	1969458	#N/A	T	G	DOM	7/2	5/5	0.3498	0.45618
197722	scaffold_328	401592	#N/A	A	C	DOM	7/2	5/5	0.3498	0.45618
321807	scaffold_650	109557	#N/A	C	A	DOM	2/7	5/5	0.3498	0.45618
174800	scaffold_291	441624	#N/A	A	C	DOM	3/4	7/3	0.35	0.455932
8810	scaffold_103	496130	#N/A	A	C	DOM	2/5	5/4	0.3575	0.446724
312127	scaffold_614	238998	#N/A	A	C	DOM	2/5	5/4	0.3575	0.446724
368740	scaffold_85	1375147	14	A	C	DOM	2/5	5/4	0.3575	0.446724
41096	scaffold_129	295963	#N/A	T	G	DOM	6/5	9/2	0.3615	0.441892
40984	scaffold_129	1511118	#N/A	T	G	DOM	6/5	9/2	0.3615	0.441892
115764	scaffold_202	525054	17	T	G	DOM	8/2	6/5	0.3615	0.441892
155707	scaffold_25	2778163	#N/A	T	G	DOM	6/4	9/2	0.3615	0.441892
335754	scaffold_6	4491666	#N/A	G	T	DOM	8/2	6/5	0.3615	0.441892
376233	scaffold_8	1353870	#N/A	T	G	DOM	6/5	9/2	0.3615	0.441892
368853	scaffold_85	1503076	14	A	C	DOM	2/8	5/6	0.3615	0.441892
277613	scaffold_504	112228	#N/A	A	C	DOM	4/5	8/3	0.3618	0.441531
76270	scaffold_161	773651	#N/A	A	C	DOM	3/1	7/0	0.3636	0.439376
132808	scaffold_227	5865	14	A	C	DOM	2/6	5/5	0.3665	0.435926
245487	scaffold_421	118806	#N/A	A	C	DOM	2/6	5/5	0.3665	0.435926
293591	scaffold_556	275245	#N/A	C	A	DOM	6/2	5/5	0.3665	0.435926
328353	scaffold_67	1916690	6	A	C	DOM	6/2	5/5	0.3665	0.435926
162265	scaffold_26	3188397	#N/A	G	T	DOM	7/2	6/6	0.3666	0.435808
111025	scaffold_1	2046333	#N/A	C	A	DOM	6/3	4/7	0.3698	0.432033
111026	scaffold_1	2046649	#N/A	C	A	DOM	6/3	4/7	0.3698	0.432033
54174	scaffold_13	3252505	#N/A	A	C	DOM	3/6	7/4	0.3698	0.432033
143494	scaffold_2417	1912	#N/A	A	C	DOM	3/6	7/4	0.3698	0.432033
184066	scaffold_3027	7216	#N/A	C	A	DOM	6/4	3/7	0.3698	0.432033
279114	scaffold_50	1887590	#N/A	A	C	DOM	3/7	6/4	0.3698	0.432033
282279	scaffold_51	1701264	#N/A	A	C	DOM	3/5	7/4	0.3698	0.432033
305279	scaffold_59	1399171	#N/A	A	C	DOM	3/5	7/4	0.3698	0.432033
309723	scaffold_603	175657	14	C	A	DOM	6/3	4/7	0.3698	0.432033
313930	scaffold_61	66577	#N/A	C	A	DOM	3/7	5/4	0.3698	0.432033
328546	scaffold_67	225038	6	A	C	DOM	6/4	3/7	0.3698	0.432033
328136	scaffold_67	1503943	6	A	C	DOM	5/3	4/7	0.3698	0.432033
12658	scaffold_107	140965	#N/A	T	G	DOM	7/4	10/2	0.3707	0.430977
20385	scaffold_1123	84688	#N/A	T	G	DOM	10/2	7/5	0.3707	0.430977
26439	scaffold_117	1370410	17	T	G	DOM	10/2	7/5	0.3707	0.430977
26489	scaffold_117	1454592	17	T	G	DOM	9/2	7/5	0.3707	0.430977
26545	scaffold_117	1533584	17	G	T	DOM	9/2	7/5	0.3707	0.430977
40160	scaffold_128	559480	6	G	T	DOM	9/2	7/5	0.3707	0.430977
40178	scaffold_128	590948	6	G	T	DOM	10/2	7/5	0.3707	0.430977
39913	scaffold_128	1490179	6	G	T	DOM	10/2	7/5	0.3707	0.430977
41116	scaffold_129	330612	#N/A	G	T	DOM	7/5	10/2	0.3707	0.430977
41403	scaffold_129	817446	#N/A	G	T	DOM	7/4	10/2	0.3707	0.430977
41405	scaffold_129	817778	#N/A	G	T	DOM	7/4	10/2	0.3707	0.430977
40921	scaffold_129	1415192	#N/A	G	T	DOM	7/5	10/2	0.3707	0.430977
73699	scaffold_15	2220591	#N/A	A	C	DOM	7/5	9/2	0.3707	0.430977
84712	scaffold_170	87117	6	G	T	DOM	10/2	7/5	0.3707	0.430977
84449	scaffold_170	492277	6	G	T	DOM	10/2	7/5	0.3707	0.430977
84464	scaffold_170	517761	6	T	G	DOM	9/2	7/5	0.3707	0.430977
84622	scaffold_170	740158	6	G	T	DOM	10/2	7/5	0.3707	0.430977
84718	scaffold_170	890225	6	T	G	DOM	9/2	7/5	0.3707	0.430977
84823	scaffold_1713	9118	#N/A	T	G	DOM	10/2	7/5	0.3707	0.430977
98754	scaffold_187	767481	#N/A	T	G	DOM	10/2	7/5	0.3707	0.430977
116858	scaffold_204	412950	#N/A	T	G	DOM	7/5	10/2	0.3707	0.430977
117005	scaffold_204	615904	#N/A	T	G	DOM	7/5	10/2	0.3707	0.430977
117023	scaffold_204	637236	#N/A	T	G	DOM	7/5	10/2	0.3707	0.430977
142135	scaffold_23	2656139	#N/A	C	A	DOM	9/2	7/5	0.3707	0.430977
142272	scaffold_23	2869702	#N/A	C	A	DOM	9/2	7/5	0.3707	0.430977
142513	scaffold_23	3282410	#N/A	C	A	DOM	9/2	7/5	0.3707	0.430977
157064	scaffold_261	252279	#N/A	C	A	DOM	2/9	5/7	0.3707	0.430977
157367	scaffold_261	716682	#N/A	C	A	DOM	2/9	5/7	0.3707	0.430977
164954	scaffold_275	461692	#N/A	T	G	DOM	9/2	7/5	0.3707	0.430977
169672	scaffold_282	610935	#N/A	C	A	DOM	2/10	5/7	0.3707	0.430977
169673	scaffold_282	611319	#N/A	C	A	DOM	2/10	5/7	0.3707	0.430977
169689	scaffold_282	626286	#N/A	C	A	DOM	2/10	4/7	0.3707	0.430977
170744	scaffold_285	177535	#N/A	G	T	DOM	9/2	7/5	0.3707	0.430977
176685	scaffold_295	65147	#N/A	T	G	DOM	7/4	10/2	0.3707	0.430977
197609	scaffold_328	229742	#N/A	T	G	DOM	9/2	7/5	0.3707	0.430977
206131	scaffold_342	77444	#N/A	G	T	DOM	9/2	7/5	0.3707	0.430977
207061	scaffold_346	145249	#N/A	G	T	DOM	9/2	7/5	0.3707	0.430977
209959	scaffold_350	132699	6	G	T	DOM	10/2	7/5	0.3707	0.430977
209961	scaffold_350	133044	6	T	G	DOM	10/2	7/5	0.3707	0.430977
242248	scaffold_414	288886	#N/A	T	G	DOM	9/2	7/5	0.3707	0.430977
259327	scaffold_45	466053	#N/A	A	C	DOM	2/9	5/7	0.3707	0.430977
293653	scaffold_556	87757	#N/A	G	T	DOM	9/2	7/5	0.3707	0.430977
328500	scaffold_67	2145763	6	T	G	DOM	10/2	7/5	0.3707	0.430977
340289	scaffold_71	6143	#N/A	T	G	DOM	9/2	7/5	0.3707	0.430977
376119	scaffold_8	1149346	#N/A	G	T	DOM	7/5	10/2	0.3707	0.430977
376244	scaffold_8	1371772	#N/A	T	G	DOM	7/4	10/2	0.3707	0.430977
376432	scaffold_8	1660909	#N/A	T	G	DOM	7/5	10/2	0.3707	0.430977
376643	scaffold_8	2060539	#N/A	T	G	DOM	7/5	10/2	0.3707	0.430977
377874	scaffold_8	4004381	#N/A	G	T	DOM	7/5	10/2	0.3707	0.430977
371780	scaffold_877	99840	#N/A	C	A	DOM	2/9	5/7	0.3707	0.430977
374572	scaffold_88	982880	#N/A	C	A	DOM	2/10	5/7	0.3707	0.430977
374049	scaffold_88	1879493	#N/A	C	A	DOM	2/10	5/7	0.3707	0.430977
383837	scaffold_93	672096	#N/A	G	T	DOM	10/2	7/5	0.3707	0.430977
383423	scaffold_93	1667640	#N/A	T	G	DOM	10/2	7/5	0.3707	0.430977
342502	scaffold_72	845999	#N/A	C	A	DOM	6/2	6/6	0.3729	0.428408
47479	scaffold_1343	52621	#N/A	T	G	DOM	7/2	6/5	0.3742	0.426896
73207	scaffold_15	1354851	#N/A	A	C	DOM	7/2	6/5	0.3742	0.426896
134652	scaffold_22	1967317	#N/A	C	A	DOM	7/2	6/5	0.3742	0.426896
166213	scaffold_278	409563	#N/A	A	C	DOM	5/0	2/1	0.375	0.425969
291555	scaffold_54	1662125	23	A	C	DOM	4/4	3/8	0.3765	0.424235
74315	scaffold_15	316642	#N/A	C	A	DOM	5/5	9/3	0.3777	0.422853
274301	scaffold_4	2065783	#N/A	G	T	DOM	9/3	5/5	0.3777	0.422853
73180	scaffold_15	1314756	#N/A	G	T	DOM	8/2	7/5	0.3808	0.419303
141927	scaffold_23	2266031	#N/A	C	A	DOM	2/8	5/7	0.3808	0.419303
165069	scaffold_275	664399	#N/A	G	T	DOM	8/2	7/5	0.3808	0.419303
184127	scaffold_302	276211	#N/A	T	G	DOM	8/2	7/5	0.3808	0.419303
328466	scaffold_67	2101377	6	T	G	DOM	8/2	7/5	0.3808	0.419303
340445	scaffold_71	859780	#N/A	T	G	DOM	8/2	7/5	0.3808	0.419303
339549	scaffold_71	1324050	#N/A	T	G	DOM	8/2	7/5	0.3808	0.419303
51582	scaffold_138	1471876	14	G	T	DOM	4/1	8/0	0.3846	0.414991
21281	scaffold_112	932708	14	A	C	DOM	3/7	6/5	0.387	0.412289
63915	scaffold_14	2096819	#N/A	C	A	DOM	3/8	6/5	0.387	0.412289
73720	scaffold_15	2249501	#N/A	T	G	DOM	7/3	5/6	0.387	0.412289
82512	scaffold_16	1368752	13?	A	C	DOM	6/5	3/7	0.387	0.412289
235223	scaffold_3	4281134	#N/A	C	A	DOM	5/5	8/3	0.387	0.412289
275112	scaffold_4	326793	#N/A	T	G	DOM	8/3	5/6	0.387	0.412289
244191	scaffold_41	1924747	#N/A	C	A	DOM	7/3	5/6	0.387	0.412289
334426	scaffold_6	2372062	#N/A	C	A	DOM	7/3	5/6	0.387	0.412289
335916	scaffold_6	4801799	#N/A	T	G	DOM	8/3	5/5	0.387	0.412289
322447	scaffold_655	122203	7	A	C	DOM	3/6	7/5	0.387	0.412289
344254	scaffold_73	29889	#N/A	C	A	DOM	3/6	7/5	0.387	0.412289
368628	scaffold_85	1195601	14	A	C	DOM	3/8	6/5	0.387	0.412289
370915	scaffold_86	334972	5	A	C	DOM	3/8	6/5	0.387	0.412289
131796	scaffold_225	544407	#N/A	C	A	DOM	4/6	8/4	0.3913	0.40749
177172	scaffold_297	146636	#N/A	A	C	DOM	4/6	8/4	0.3913	0.40749
183408	scaffold_300	22617	#N/A	A	C	DOM	4/6	8/4	0.3913	0.40749
227895	scaffold_38	247524	#N/A	C	A	DOM	4/6	8/4	0.3913	0.40749
236731	scaffold_400	258129	#N/A	A	C	DOM	4/6	8/4	0.3913	0.40749
248660	scaffold_42	481825	#N/A	C	A	DOM	6/4	4/8	0.3913	0.40749
247534	scaffold_42	1268831	#N/A	C	A	DOM	6/4	4/8	0.3913	0.40749
283628	scaffold_522	23401	5	A	C	DOM	4/6	8/4	0.3913	0.40749
296064	scaffold_565	232779	#N/A	A	C	DOM	4/6	8/4	0.3913	0.40749
316999	scaffold_633	64236	#N/A	C	A	DOM	6/4	4/8	0.3913	0.40749
328160	scaffold_67	1527383	6	A	C	DOM	6/4	4/8	0.3913	0.40749
45053	scaffold_131	1282304	#N/A	C	A	DOM	6/4	4/7	0.3949	0.403513
57103	scaffold_142	365899	UNK19	A	C	DOM	4/7	7/4	0.3949	0.403513
108913	scaffold_19	1625127	#N/A	C	A	DOM	4/7	7/4	0.3949	0.403513
182826	scaffold_2	5810292	#N/A	A	C	DOM	4/6	7/4	0.3949	0.403513
225226	scaffold_384	399604	5	A	C	DOM	4/7	6/4	0.3949	0.403513
260331	scaffold_463	407208	#N/A	A	C	DOM	4/6	7/4	0.3949	0.403513
279340	scaffold_50	2323349	#N/A	A	C	DOM	4/7	7/4	0.3949	0.403513
323303	scaffold_65	1437454	#N/A	A	C	DOM	5/4	4/8	0.3964	0.401866
150069	scaffold_250	825813	#N/A	A	C	DOM	6/0	3/1	0.4	0.39794
167921	scaffold_27	2774114	6	A	C	DOM	3/1	6/0	0.4	0.39794
170619	scaffold_284	764346	#N/A	A	C	DOM	3/1	6/0	0.4	0.39794
310139	scaffold_606	201061	#N/A	A	C	DOM	5/1	9/0	0.4	0.39794
329658	scaffold_685	196732	17	C	A	DOM	5/1	9/0	0.4	0.39794
31432	scaffold_11	90029	14	A	C	DOM	3/8	6/6	0.4003	0.397614
30291	scaffold_11	266751	14	A	C	DOM	3/8	6/6	0.4003	0.397614
29733	scaffold_11	1749521	14	A	C	DOM	3/8	6/6	0.4003	0.397614
20983	scaffold_112	353375	14	A	C	DOM	3/8	6/6	0.4003	0.397614
20562	scaffold_112	1093287	14	A	C	DOM	3/8	6/6	0.4003	0.397614
35405	scaffold_123	676986	#N/A	C	A	DOM	3/8	6/6	0.4003	0.397614
45746	scaffold_1323	45459	14	A	C	DOM	3/8	6/6	0.4003	0.397614
51921	scaffold_138	638034	14	A	C	DOM	3/8	6/6	0.4003	0.397614
64026	scaffold_14	2273119	#N/A	C	A	DOM	3/8	6/6	0.4003	0.397614
74874	scaffold_15	680511	#N/A	C	A	DOM	6/6	9/3	0.4003	0.397614
74883	scaffold_15	705945	#N/A	C	A	DOM	6/5	9/3	0.4003	0.397614
74884	scaffold_15	706293	#N/A	C	A	DOM	6/5	9/3	0.4003	0.397614
73635	scaffold_15	2112391	#N/A	A	C	DOM	6/5	9/3	0.4003	0.397614
74491	scaffold_15	3488008	#N/A	A	C	DOM	6/5	9/3	0.4003	0.397614
81097	scaffold_168	216017	#N/A	C	A	DOM	5/6	3/9	0.4003	0.397614
85930	scaffold_172	260922	#N/A	T	G	DOM	6/5	9/3	0.4003	0.397614
86365	scaffold_172	997691	#N/A	G	T	DOM	6/5	9/3	0.4003	0.397614
97012	scaffold_185	1089186	#N/A	T	G	DOM	8/3	6/6	0.4003	0.397614
180025	scaffold_2	116793	#N/A	T	G	DOM	6/5	9/3	0.4003	0.397614
124106	scaffold_213	656894	7	G	T	DOM	8/3	6/6	0.4003	0.397614
124158	scaffold_213	918267	7	G	T	DOM	8/3	6/6	0.4003	0.397614
131584	scaffold_225	174204	#N/A	A	C	DOM	6/5	9/3	0.4003	0.397614
150137	scaffold_2514	138	#N/A	C	A	DOM	6/6	9/3	0.4003	0.397614
156592	scaffold_260	338931	#N/A	G	T	DOM	9/3	6/5	0.4003	0.397614
174014	scaffold_28	494761	#N/A	C	A	DOM	8/3	6/6	0.4003	0.397614
200180	scaffold_3310	5542	#N/A	G	T	DOM	8/3	6/6	0.4003	0.397614
210834	scaffold_352	409039	14	A	C	DOM	3/8	6/6	0.4003	0.397614
275984	scaffold_4	477282	#N/A	T	G	DOM	9/3	6/6	0.4003	0.397614
276586	scaffold_4	838702	#N/A	G	T	DOM	9/3	6/6	0.4003	0.397614
273938	scaffold_4	1445396	#N/A	T	G	DOM	9/3	6/6	0.4003	0.397614
248108	scaffold_42	205420	#N/A	G	T	DOM	9/3	6/6	0.4003	0.397614
248839	scaffold_42	830647	#N/A	T	G	DOM	8/3	6/6	0.4003	0.397614
247490	scaffold_42	1206113	#N/A	G	T	DOM	9/3	6/6	0.4003	0.397614
247503	scaffold_42	1229159	#N/A	G	T	DOM	8/3	6/6	0.4003	0.397614
247710	scaffold_42	1478873	#N/A	T	G	DOM	9/3	6/6	0.4003	0.397614
247731	scaffold_42	1497915	#N/A	G	T	DOM	9/3	6/6	0.4003	0.397614
247907	scaffold_42	1733446	#N/A	T	G	DOM	9/3	6/6	0.4003	0.397614
247963	scaffold_42	1837970	#N/A	G	T	DOM	8/3	6/6	0.4003	0.397614
248178	scaffold_42	2171223	#N/A	G	T	DOM	9/3	6/6	0.4003	0.397614
248269	scaffold_42	2267472	#N/A	G	T	DOM	9/3	6/6	0.4003	0.397614
248370	scaffold_42	2435760	#N/A	T	G	DOM	9/3	6/6	0.4003	0.397614
302358	scaffold_589	8758	7	G	T	DOM	9/3	6/6	0.4003	0.397614
335511	scaffold_6	4155660	#N/A	A	C	DOM	6/6	3/9	0.4003	0.397614
335827	scaffold_6	4629674	#N/A	G	T	DOM	9/3	6/6	0.4003	0.397614
340118	scaffold_71	349755	#N/A	C	A	DOM	6/5	9/3	0.4003	0.397614
341823	scaffold_72	1732049	#N/A	C	A	DOM	8/3	6/6	0.4003	0.397614
369471	scaffold_85	808871	14	A	C	DOM	3/8	6/6	0.4003	0.397614
367921	scaffold_852	106388	#N/A	C	A	DOM	6/5	9/3	0.4003	0.397614
72678	scaffold_159	497362	18	A	C	DOM	6/3	5/6	0.4059	0.391581
334717	scaffold_6	2783102	#N/A	C	A	DOM	6/3	5/6	0.4059	0.391581
122484	scaffold_210	674193	6	C	A	DOM	1/6	0/10	0.4118	0.385314
110927	scaffold_1	1921538	#N/A	C	A	DOM	7/4	5/7	0.4136	0.383419
110928	scaffold_1	1921853	#N/A	C	A	DOM	7/4	5/7	0.4136	0.383419
6582	scaffold_101	920041	#N/A	C	A	DOM	5/7	7/4	0.4136	0.383419
15451	scaffold_109	830230	5	A	C	DOM	4/7	7/5	0.4136	0.383419
14711	scaffold_109	1061429	5	A	C	DOM	4/7	7/5	0.4136	0.383419
14713	scaffold_109	1061766	5	A	C	DOM	4/7	7/5	0.4136	0.383419
14530	scaffold_1094	84606	#N/A	A	C	DOM	5/6	8/4	0.4136	0.383419
26566	scaffold_117	1584588	17	A	C	DOM	4/7	7/5	0.4136	0.383419
26571	scaffold_117	1596075	17	A	C	DOM	4/8	7/5	0.4136	0.383419
43070	scaffold_12	3544753	#N/A	C	A	DOM	4/7	7/5	0.4136	0.383419
54209	scaffold_13	332358	#N/A	A	C	DOM	5/7	8/4	0.4136	0.383419
54994	scaffold_13	965420	#N/A	A	C	DOM	5/7	8/4	0.4136	0.383419
53405	scaffold_13	1888104	#N/A	A	C	DOM	5/7	8/4	0.4136	0.383419
53562	scaffold_13	2140999	#N/A	A	C	DOM	5/7	8/4	0.4136	0.383419
45330	scaffold_131	378357	#N/A	C	A	DOM	7/4	5/7	0.4136	0.383419
56973	scaffold_142	184819	UNK19	A	C	DOM	4/8	7/5	0.4136	0.383419
57163	scaffold_142	538653	UNK19	A	C	DOM	4/8	7/5	0.4136	0.383419
57264	scaffold_142	756551	UNK19	A	C	DOM	4/8	7/5	0.4136	0.383419
108544	scaffold_19	112634	#N/A	C	A	DOM	4/7	7/5	0.4136	0.383419
109092	scaffold_19	1967777	#N/A	C	A	DOM	4/7	7/5	0.4136	0.383419
182459	scaffold_2	5143082	#N/A	A	C	DOM	7/5	4/7	0.4136	0.383419
182528	scaffold_2	5241961	#N/A	A	C	DOM	5/7	8/4	0.4136	0.383419
182743	scaffold_2	5644311	#N/A	A	C	DOM	7/5	4/8	0.4136	0.383419
115876	scaffold_202	811604	17	C	A	DOM	5/7	8/4	0.4136	0.383419
123740	scaffold_212	653050	#N/A	A	C	DOM	4/8	7/5	0.4136	0.383419
126133	scaffold_2180	2494	14	A	C	DOM	4/8	7/5	0.4136	0.383419
131802	scaffold_225	563523	#N/A	C	A	DOM	5/6	8/4	0.4136	0.383419
138871	scaffold_235	659464	#N/A	A	C	DOM	5/7	8/4	0.4136	0.383419
162515	scaffold_26	670745	#N/A	A	C	DOM	5/7	8/4	0.4136	0.383419
161359	scaffold_26	1727953	#N/A	A	C	DOM	5/7	8/4	0.4136	0.383419
168791	scaffold_280	499077	#N/A	A	C	DOM	5/7	8/4	0.4136	0.383419
190795	scaffold_315	188311	17	A	C	DOM	4/7	7/5	0.4136	0.383419
191360	scaffold_316	383337	5	A	C	DOM	4/8	7/5	0.4136	0.383419
191449	scaffold_316	573979	5	A	C	DOM	4/8	7/5	0.4136	0.383419
191490	scaffold_316	680649	5	A	C	DOM	4/8	7/5	0.4136	0.383419
230501	scaffold_395	80254	5	A	C	DOM	4/8	7/5	0.4136	0.383419
230163	scaffold_3953	941	#N/A	A	C	DOM	5/6	8/4	0.4136	0.383419
236771	scaffold_400	350389	#N/A	A	C	DOM	5/6	8/4	0.4136	0.383419
236792	scaffold_400	401431	#N/A	A	C	DOM	5/7	8/4	0.4136	0.383419
247822	scaffold_42	161395	#N/A	C	A	DOM	6/5	4/8	0.4136	0.383419
248566	scaffold_42	322942	#N/A	C	A	DOM	7/5	4/8	0.4136	0.383419
247680	scaffold_42	1454441	#N/A	C	A	DOM	6/5	4/8	0.4136	0.383419
248945	scaffold_4303	2111	#N/A	A	C	DOM	4/7	7/5	0.4136	0.383419
255651	scaffold_44	235617	#N/A	A	C	DOM	4/7	7/5	0.4136	0.383419
255866	scaffold_44	303970	#N/A	A	C	DOM	4/7	7/5	0.4136	0.383419
260279	scaffold_463	2595	#N/A	A	C	DOM	5/7	8/4	0.4136	0.383419
260373	scaffold_463	70922	#N/A	A	C	DOM	5/6	8/4	0.4136	0.383419
279294	scaffold_50	2217846	#N/A	A	C	DOM	5/7	8/4	0.4136	0.383419
279460	scaffold_50	2507878	#N/A	A	C	DOM	5/7	8/4	0.4136	0.383419
277416	scaffold_503	157291	7	C	A	DOM	5/7	8/4	0.4136	0.383419
277698	scaffold_504	340176	#N/A	A	C	DOM	5/7	8/4	0.4136	0.383419
281992	scaffold_51	1197059	#N/A	A	C	DOM	5/7	8/4	0.4136	0.383419
288501	scaffold_53	1651951	#N/A	C	A	DOM	4/7	7/5	0.4136	0.383419
287164	scaffold_535	20665	#N/A	C	A	DOM	4/7	7/5	0.4136	0.383419
304138	scaffold_593	165400	#N/A	C	A	DOM	4/7	7/5	0.4136	0.383419
334137	scaffold_6	1902295	#N/A	C	A	DOM	7/4	5/7	0.4136	0.383419
334256	scaffold_6	2135618	#N/A	C	A	DOM	7/4	5/7	0.4136	0.383419
334291	scaffold_6	2191715	#N/A	C	A	DOM	7/4	5/7	0.4136	0.383419
334879	scaffold_6	3119687	#N/A	C	A	DOM	7/4	5/7	0.4136	0.383419
314680	scaffold_6246	30	#N/A	A	C	DOM	4/8	7/5	0.4136	0.383419
316489	scaffold_630	110461	UNK257	A	C	DOM	4/8	7/5	0.4136	0.383419
322510	scaffold_655	36060	7	C	A	DOM	5/6	8/4	0.4136	0.383419
326025	scaffold_66	1972830	5	A	C	DOM	4/8	7/5	0.4136	0.383419
328062	scaffold_67	1405035	6	A	C	DOM	7/5	4/8	0.4136	0.383419
326864	scaffold_671	117962	#N/A	A	C	DOM	5/6	8/4	0.4136	0.383419
326909	scaffold_671	186750	#N/A	A	C	DOM	5/7	8/4	0.4136	0.383419
329727	scaffold_686	138690	14	A	C	DOM	4/8	7/5	0.4136	0.383419
329729	scaffold_686	139039	14	A	C	DOM	4/8	7/5	0.4136	0.383419
332261	scaffold_698	195696	14?	A	C	DOM	4/8	7/5	0.4136	0.383419
332262	scaffold_698	195699	14?	A	C	DOM	4/8	7/5	0.4136	0.383419
332263	scaffold_698	196051	14?	A	C	DOM	4/8	7/5	0.4136	0.383419
345036	scaffold_744	180960	#N/A	A	C	DOM	5/6	8/4	0.4136	0.383419
351574	scaffold_77	143251	#N/A	C	A	DOM	4/7	7/5	0.4136	0.383419
363926	scaffold_82	614805	#N/A	A	C	DOM	5/7	8/4	0.4136	0.383419
363085	scaffold_82	1240426	#N/A	A	C	DOM	5/7	8/4	0.4136	0.383419
363431	scaffold_82	1778566	#N/A	A	C	DOM	5/7	8/4	0.4136	0.383419
363553	scaffold_82	1946100	#N/A	A	C	DOM	5/7	8/4	0.4136	0.383419
364395	scaffold_833	67361	#N/A	A	C	DOM	5/7	8/4	0.4136	0.383419
367011	scaffold_84	1647303	#N/A	A	C	DOM	4/7	7/5	0.4136	0.383419
369048	scaffold_85	1851465	14	A	C	DOM	4/8	7/5	0.4136	0.383419
369098	scaffold_85	1969745	14	A	C	DOM	4/8	7/5	0.4136	0.383419
367997	scaffold_852	719	#N/A	A	C	DOM	4/7	7/5	0.4136	0.383419
370954	scaffold_86	39794	5	A	C	DOM	4/8	7/5	0.4136	0.383419
370913	scaffold_86	332461	5	A	C	DOM	4/8	7/5	0.4136	0.383419
369989	scaffold_866	95012	7	C	A	DOM	5/6	8/4	0.4136	0.383419
374712	scaffold_893	130669	#N/A	C	A	DOM	4/8	6/5	0.4136	0.383419
393078	scaffold_9	196380	5/13?	A	C	DOM	4/8	7/5	0.4136	0.383419
382256	scaffold_92	416500	#N/A	C	A	DOM	4/7	7/5	0.4136	0.383419
382585	scaffold_92	894966	#N/A	C	A	DOM	4/7	7/5	0.4136	0.383419
381791	scaffold_92	1331336	#N/A	C	A	DOM	4/7	7/5	0.4136	0.383419
35231	scaffold_123	341464	#N/A	C	A	DOM	3/7	6/6	0.4149	0.382057
35395	scaffold_123	655208	#N/A	C	A	DOM	3/7	6/6	0.4149	0.382057
35445	scaffold_123	752776	#N/A	C	A	DOM	3/7	6/6	0.4149	0.382057
35516	scaffold_123	867709	#N/A	C	A	DOM	3/7	6/6	0.4149	0.382057
44309	scaffold_130	295800	#N/A	C	A	DOM	3/7	6/6	0.4149	0.382057
44117	scaffold_130	1298580	#N/A	C	A	DOM	3/7	6/6	0.4149	0.382057
59231	scaffold_1451	3006	#N/A	A	C	DOM	7/3	6/6	0.4149	0.382057
80633	scaffold_167	789430	17	A	C	DOM	7/3	6/6	0.4149	0.382057
103025	scaffold_190	983771	16-21	C	A	DOM	7/3	6/6	0.4149	0.382057
134090	scaffold_22	1115165	#N/A	C	A	DOM	7/3	6/6	0.4149	0.382057
134552	scaffold_22	1794356	#N/A	C	A	DOM	7/3	6/6	0.4149	0.382057
192008	scaffold_318	215683	#N/A	A	C	DOM	7/3	6/6	0.4149	0.382057
248854	scaffold_42	854821	#N/A	T	G	DOM	7/3	6/6	0.4149	0.382057
247478	scaffold_42	1191170	#N/A	T	G	DOM	7/3	6/6	0.4149	0.382057
247094	scaffold_428	93503	#N/A	C	A	DOM	3/7	6/6	0.4149	0.382057
341650	scaffold_72	1420925	#N/A	C	A	DOM	7/3	6/6	0.4149	0.382057
341674	scaffold_72	1460883	#N/A	C	A	DOM	7/3	6/6	0.4149	0.382057
74698	scaffold_15	3867861	#N/A	A	C	DOM	4/1	7/0	0.4167	0.380176
8980	scaffold_103	89538	#N/A	A	C	DOM	7/1	11/0	0.4211	0.375615
55555	scaffold_140	269205	#N/A	C	A	DOM	7/1	11/0	0.4211	0.375615
314790	scaffold_624	293184	#N/A	C	A	DOM	2/1	9/1	0.4231	0.373557
6042	scaffold_101	1439697	#N/A	C	A	DOM	8/0	5/1	0.4286	0.367948
8507	scaffold_103	1565381	#N/A	C	A	DOM	12/0	8/1	0.4286	0.367948
72668	scaffold_159	483796	18	A	C	DOM	5/1	8/0	0.4286	0.367948
128411	scaffold_21	3038645	#N/A	C	A	DOM	5/1	8/0	0.4286	0.367948
147245	scaffold_248	787479	17	A	C	DOM	4/0	2/1	0.4286	0.367948
188356	scaffold_30	628072	#N/A	C	A	DOM	2/2	0/3	0.4286	0.367948
193833	scaffold_31	2578334	#N/A	C	A	DOM	8/1	12/0	0.4286	0.367948
303900	scaffold_591	65333	#N/A	A	C	DOM	5/1	8/0	0.4286	0.367948
8262	scaffold_103	1088333	#N/A	G	T	DOM	6/1	9/0	0.4375	0.359022
39930	scaffold_128	1522677	6	A	C	DOM	9/0	6/1	0.4375	0.359022
61928	scaffold_148	303582	#N/A	A	C	DOM	9/0	6/1	0.4375	0.359022
164002	scaffold_2738	2799	#N/A	C	A	DOM	6/1	9/0	0.4375	0.359022
215711	scaffold_362	383327	14	C	A	DOM	9/0	6/1	0.4375	0.359022
260330	scaffold_463	407024	#N/A	C	A	DOM	9/0	6/1	0.4375	0.359022
387580	scaffold_96	1335944	#N/A	C	A	DOM	6/1	9/0	0.4375	0.359022
35666	scaffold_1242	15808	#N/A	T	G	DOM	7/1	10/0	0.4444	0.352226
82908	scaffold_16	1946791	13?	C	A	DOM	5/0	3/2	0.4444	0.352226
91346	scaffold_179	883136	#N/A	T	G	DOM	7/1	10/0	0.4444	0.352226
98902	scaffold_1880	9135	#N/A	C	A	DOM	1/7	0/10	0.4444	0.352226
216218	scaffold_364	474510	13	A	C	DOM	10/0	7/1	0.4444	0.352226
280874	scaffold_514	276598	#N/A	A	C	DOM	7/1	10/0	0.4444	0.352226
312459	scaffold_616	273949	17	C	A	DOM	5/0	3/2	0.4444	0.352226
386347	scaffold_95	1606614	#N/A	A	C	DOM	3/2	4/0	0.4444	0.352226
200028	scaffold_330	476703	#N/A	A	C	DOM	11/0	8/1	0.45	0.346787
237401	scaffold_402	506421	#N/A	C	A	DOM	8/1	11/0	0.45	0.346787
246619	scaffold_426	278055	#N/A	G	T	DOM	8/1	11/0	0.45	0.346787
119105	scaffold_2089	11332	#N/A	C	A	DOM	4/1	6/0	0.4545	0.342466
137965	scaffold_233	953555	#N/A	A	C	DOM	6/0	4/1	0.4545	0.342466
165142	scaffold_275	803225	#N/A	A	C	DOM	6/0	4/1	0.4545	0.342466
184771	scaffold_3049	7139	#N/A	C	A	DOM	1/8	1/2	0.4545	0.342466
202589	scaffold_337	385612	#N/A	C	A	DOM	9/1	12/0	0.4545	0.342466
206913	scaffold_345	524117	6	G	T	DOM	9/1	12/0	0.4545	0.342466
222208	scaffold_37	1063957	#N/A	C	A	DOM	4/2	6/0	0.4545	0.342466
257289	scaffold_454	446485	5	C	A	DOM	9/1	12/0	0.4545	0.342466
319339	scaffold_640	255802	17	A	C	DOM	9/1	12/0	0.4545	0.342466
331651	scaffold_692	54636	#N/A	C	A	DOM	4/2	5/0	0.4545	0.342466
72983	scaffold_15	1020699	#N/A	A	C	DOM	5/2	7/0	0.4615	0.335828
329617	scaffold_685	141697	17	C	A	DOM	5/2	7/0	0.4615	0.335828
154395	scaffold_259	664079	#N/A	A	C	DOM	5/1	1/1	0.4643	0.333201
16573	scaffold_10	2566729	17	C	A	DOM	6/2	8/0	0.4667	0.330962
72995	scaffold_15	1026710	#N/A	A	C	DOM	6/2	7/0	0.4667	0.330962
93311	scaffold_17	870766	7	A	C	DOM	6/2	8/0	0.4667	0.330962
101884	scaffold_18	43432	#N/A	A	C	DOM	4/0	4/2	0.4667	0.330962
131231	scaffold_224	177614	14	A	C	DOM	0/4	2/4	0.4667	0.330962
140629	scaffold_238	954481	#N/A	A	C	DOM	6/2	8/0	0.4667	0.330962
297778	scaffold_56	600383	#N/A	C	A	DOM	4/0	4/2	0.4667	0.330962
300845	scaffold_580	181729	#N/A	C	A	DOM	0/4	2/4	0.4667	0.330962
375758	scaffold_89	475047	13	T	G	DOM	4/2	4/0	0.4667	0.330962
72985	scaffold_15	1021009	#N/A	A	C	DOM	5/2	5/0	0.4697	0.328179
155428	scaffold_25	2357420	#N/A	G	T	DOM	5/2	5/0	0.4697	0.328179
11239	scaffold_1067	85690	5	A	C	DOM	7/2	8/0	0.4706	0.327348
43200	scaffold_12	3755898	#N/A	A	C	DOM	7/1	9/0	0.4706	0.327348
31713	scaffold_1209	68723	#N/A	C	A	DOM	9/0	7/1	0.4706	0.327348
63946	scaffold_14	2156877	#N/A	G	T	DOM	9/0	7/1	0.4706	0.327348
125694	scaffold_2172	12096	#N/A	C	A	DOM	7/1	9/0	0.4706	0.327348
159285	scaffold_266	333841	#N/A	C	A	DOM	1/7	0/9	0.4706	0.327348
196370	scaffold_3255	1633	#N/A	C	A	DOM	7/2	9/0	0.4706	0.327348
222809	scaffold_37	2036027	#N/A	T	G	DOM	9/0	7/1	0.4706	0.327348
274059	scaffold_4	1617241	#N/A	A	C	DOM	7/2	9/0	0.4706	0.327348
273237	scaffold_49	281807	#N/A	A	C	DOM	9/0	7/1	0.4706	0.327348
283897	scaffold_523	407260	#N/A	T	G	DOM	7/1	9/0	0.4706	0.327348
295445	scaffold_561	116830	#N/A	A	C	DOM	9/0	7/2	0.4706	0.327348
366814	scaffold_84	1318848	#N/A	A	C	DOM	7/1	9/0	0.4706	0.327348
381377	scaffold_924	126359	#N/A	A	C	DOM	9/0	7/2	0.4706	0.327348
16343	scaffold_10	2223433	17	C	A	DOM	2/8	0/9	0.4737	0.324497
133080	scaffold_2287	2244	#N/A	A	C	DOM	9/0	8/2	0.4737	0.324497
152536	scaffold_2560	9799	#N/A	C	A	DOM	10/0	8/1	0.4737	0.324497
245512	scaffold_421	176936	#N/A	T	G	DOM	8/1	10/0	0.4737	0.324497
353465	scaffold_78	1341533	14	A	C	DOM	8/1	10/0	0.4737	0.324497
364411	scaffold_833	8092	#N/A	G	T	DOM	10/0	8/1	0.4737	0.324497
301069	scaffold_581	48450	#N/A	C	A	DOM	7/2	7/0	0.475	0.323306
6551	scaffold_101	830077	#N/A	T	G	DOM	9/1	11/0	0.4762	0.322211
45892	scaffold_132	1082605	#N/A	C	A	DOM	0/11	1/9	0.4762	0.322211
63981	scaffold_14	2210593	#N/A	C	A	DOM	9/2	11/0	0.4762	0.322211
67939	scaffold_152	726008	14	A	C	DOM	10/0	9/2	0.4762	0.322211
131069	scaffold_223	800056	17	A	C	DOM	9/1	11/0	0.4762	0.322211
162170	scaffold_26	3034809	#N/A	A	C	DOM	0/10	2/9	0.4762	0.322211
202963	scaffold_338	317257	#N/A	C	A	DOM	0/11	1/9	0.4762	0.322211
225175	scaffold_384	281684	5	T	G	DOM	9/1	11/0	0.4762	0.322211
278070	scaffold_506	79244	16-21?	G	T	DOM	9/1	11/0	0.4762	0.322211
381409	scaffold_925	39223	#N/A	G	T	DOM	9/1	11/0	0.4762	0.322211
119473	scaffold_208	642733	#N/A	A	C	DOM	8/0	8/2	0.4771	0.321391
353011	scaffold_786	184565	13	C	A	DOM	8/0	8/2	0.4771	0.321391
113250	scaffold_1	5814198	#N/A	A	C	DOM	10/1	12/0	0.4783	0.3203
35780	scaffold_1249	21042	#N/A	G	T	DOM	10/1	12/0	0.4783	0.3203
109116	scaffold_19	198989	#N/A	A	C	DOM	10/1	12/0	0.4783	0.3203
122666	scaffold_210	992946	6	T	G	DOM	10/1	12/0	0.4783	0.3203
132244	scaffold_226	494566	#N/A	C	A	DOM	12/0	10/2	0.4783	0.3203
260197	scaffold_462	78859	7	G	T	DOM	10/1	12/0	0.4783	0.3203
324988	scaffold_666	193942	#N/A	A	C	DOM	0/10	2/10	0.4805	0.318307
88308	scaffold_175	512336	UNK4/UNK99?	A	C	DOM	8/2	7/0	0.4853	0.31399
181682	scaffold_2	3862297	#N/A	A	C	DOM	8/2	7/0	0.4853	0.31399
135224	scaffold_22	2941218	#N/A	T	G	DOM	8/2	7/0	0.4853	0.31399
218626	scaffold_36	2434419	#N/A	T	G	DOM	8/2	7/0	0.4853	0.31399
69908	scaffold_155	608716	#N/A	A	C	DOM	2/1	1/3	0.4857	0.313632
173639	scaffold_28	2738224	#N/A	C	A	DOM	10/2	9/0	0.4857	0.313632
216861	scaffold_367	204262	#N/A	A	C	DOM	3/1	1/2	0.4857	0.313632
293513	scaffold_555	90485	#N/A	C	A	DOM	9/0	10/2	0.4857	0.313632
157135	scaffold_261	345057	#N/A	C	A	DOM	0/5	2/6	0.4872	0.312293
328354	scaffold_67	1917021	6	C	A	DOM	4/0	5/2	0.4909	0.309007
344822	scaffold_741	121	#N/A	A	C	DOM	3/5	0/4	0.4909	0.309007
242246	scaffold_414	279427	#N/A	C	A	DOM	8/0	10/2	0.4947	0.305658
74418	scaffold_15	335455	#N/A	A	C	DOM	2/2	5/1	0.5	0.30103
67171	scaffold_151	810985	7	A	C	DOM	2/0	4/3	0.5	0.30103
260355	scaffold_463	44810	#N/A	A	C	DOM	2/2	5/1	0.5	0.30103
360515	scaffold_80	96270	UNK642/LG4	A	C	DOM	2/2	5/1	0.5	0.30103
73972	scaffold_15	2592675	#N/A	A	C	DOM	7/2	5/0	0.5055	0.296279
252515	scaffold_43	888687	UNK122	C	A	DOM	3/2	8/1	0.5055	0.296279
69517	scaffold_155	1166142	#N/A	C	A	DOM	6/1	3/2	0.5227	0.281747
209166	scaffold_34	2397858	UNK13	A	C	DOM	3/2	6/1	0.5227	0.281747
21688	scaffold_113	1281813	7	A	C	DOM	2/4	3/1	0.5238	0.280835
131202	scaffold_2249	5338	#N/A	A	C	DOM	3/2	1/3	0.5238	0.280835
168431	scaffold_27	897460	6	A	C	DOM	1/2	4/2	0.5238	0.280835
285277	scaffold_52	1415776	#N/A	A	C	DOM	3/2	1/4	0.5238	0.280835
292029	scaffold_54	2365205	23	A	C	DOM	2/2	4/1	0.5238	0.280835
300619	scaffold_57	645764	#N/A	A	C	DOM	2/2	4/1	0.5238	0.280835
335028	scaffold_6	3336649	#N/A	C	A	DOM	4/2	1/3	0.5238	0.280835
337349	scaffold_70	1169741	#N/A	A	C	DOM	4/1	2/3	0.5238	0.280835
376870	scaffold_8	2470113	#N/A	A	C	DOM	1/3	3/2	0.5238	0.280835
375993	scaffold_89	907890	13	C	A	DOM	3/1	2/3	0.5238	0.280835
90950	scaffold_179	229193	#N/A	A	C	DOM	7/2	2/2	0.5301	0.275642
375046	scaffold_89	1055188	13	C	A	DOM	6/2	11/1	0.5368	0.270187
256835	scaffold_453	109005	#N/A	A	C	DOM	4/2	7/1	0.5385	0.268814
5853	scaffold_101	1137963	#N/A	C	A	DOM	3/3	1/4	0.5455	0.263205
29716	scaffold_11	1722453	14	A	C	DOM	1/4	3/3	0.5455	0.263205
42390	scaffold_12	2509336	#N/A	A	C	DOM	2/3	1/5	0.5455	0.263205
34159	scaffold_122	1584350	14	A	C	DOM	3/4	3/1	0.5455	0.263205
51203	scaffold_1382	4711	#N/A	C	A	DOM	5/1	3/2	0.5455	0.263205
71384	scaffold_157	644141	#N/A	A	C	DOM	4/1	3/3	0.5455	0.263205
97401	scaffold_185	750258	#N/A	A	C	DOM	3/2	5/1	0.5455	0.263205
146364	scaffold_2476	10185	#N/A	C	A	DOM	3/3	5/1	0.5455	0.263205
286243	scaffold_52	962447	#N/A	A	C	DOM	2/3	1/5	0.5455	0.263205
312726	scaffold_618	295469	#N/A	C	A	DOM	5/1	3/2	0.5455	0.263205
322610	scaffold_656	205954	#N/A	C	A	DOM	3/4	3/1	0.5455	0.263205
351348	scaffold_77	1008062	#N/A	A	C	DOM	3/3	4/1	0.5455	0.263205
354109	scaffold_78	306668	14	A	C	DOM	1/4	3/3	0.5455	0.263205
372616	scaffold_87	28552	#N/A	A	C	DOM	5/1	3/2	0.5455	0.263205
380535	scaffold_91	1689644	#N/A	T	G	DOM	4/1	3/3	0.5455	0.263205
53252	scaffold_13	157182	#N/A	A	C	DOM	2/6	2/2	0.5475	0.261616
69884	scaffold_155	557375	#N/A	A	C	DOM	6/2	2/2	0.5475	0.261616
82637	scaffold_16	1529835	13?	A	C	DOM	2/2	2/6	0.5475	0.261616
230383	scaffold_395	441443	5	C	A	DOM	2/2	2/6	0.5475	0.261616
173564	scaffold_28	2596831	#N/A	C	A	DOM	2/3	5/2	0.5581	0.253288
247484	scaffold_42	1201541	#N/A	C	A	DOM	5/2	2/3	0.5581	0.253288
5182	scaffold_100	514306	#N/A	A	C	DOM	9/1	6/2	0.5588	0.252744
127733	scaffold_21	1841889	#N/A	T	G	DOM	6/2	9/1	0.5588	0.252744
43252	scaffold_12	3830362	#N/A	A	C	DOM	6/1	4/3	0.5594	0.252278
167065	scaffold_27	1317505	6	A	C	DOM	1/3	5/4	0.5594	0.252278
215561	scaffold_3627	1259	#N/A	C	A	DOM	2/4	1/6	0.5594	0.252278
256797	scaffold_452	370371	#N/A	C	A	DOM	1/6	3/4	0.5594	0.252278
352574	scaffold_781	63474	#N/A	C	A	DOM	1/6	3/4	0.5594	0.252278
353074	scaffold_7876	220	#N/A	A	C	DOM	1/6	3/4	0.5594	0.252278
393232	scaffold_9	2227226	5/13?	C	A	DOM	4/3	6/1	0.5594	0.252278
12418	scaffold_107	1009486	#N/A	A	C	DOM	3/2	8/2	0.5604	0.251502
262517	scaffold_46	2352496	#N/A	C	A	DOM	4/4	4/1	0.5649	0.248028
132030	scaffold_225	954294	#N/A	A	C	DOM	7/2	10/1	0.5658	0.247337
27010	scaffold_117	858529	17	A	C	DOM	2/3	4/2	0.5671	0.24634
162182	scaffold_26	306420	#N/A	A	C	DOM	2/4	3/2	0.5671	0.24634
184094	scaffold_302	148038	#N/A	C	A	DOM	3/2	2/4	0.5671	0.24634
193334	scaffold_31	1891141	#N/A	A	C	DOM	2/4	3/2	0.5671	0.24634
222377	scaffold_37	1366023	#N/A	A	C	DOM	2/3	4/2	0.5671	0.24634
247450	scaffold_42	1131905	#N/A	A	C	DOM	4/2	2/3	0.5671	0.24634
285278	scaffold_52	1416077	#N/A	A	C	DOM	3/2	2/4	0.5671	0.24634
10821	scaffold_105	452222	14	A	C	DOM	5/3	7/1	0.5692	0.244735
62086	scaffold_148	638442	#N/A	A	C	DOM	3/5	1/6	0.5692	0.244735
84532	scaffold_170	619740	6	A	C	DOM	5/3	6/1	0.5692	0.244735
90751	scaffold_1795	8482	#N/A	C	A	DOM	7/1	5/2	0.5692	0.244735
122894	scaffold_211	375814	#N/A	A	C	DOM	5/3	6/1	0.5692	0.244735
156047	scaffold_25	327299	#N/A	A	C	DOM	7/1	5/2	0.5692	0.244735
286345	scaffold_530	228008	#N/A	C	A	DOM	1/7	3/5	0.5692	0.244735
286346	scaffold_530	228425	#N/A	C	A	DOM	1/7	3/5	0.5692	0.244735
287062	scaffold_534	67024	#N/A	A	C	DOM	7/1	5/3	0.5692	0.244735
335385	scaffold_6	3948589	#N/A	A	C	DOM	3/5	1/6	0.5692	0.244735
331573	scaffold_692	126300	#N/A	A	C	DOM	5/2	7/1	0.5692	0.244735
366688	scaffold_84	1151535	#N/A	A	C	DOM	7/1	5/3	0.5692	0.244735
299809	scaffold_57	146218	#N/A	C	A	DOM	3/3	3/1	0.5714	0.24306
94378	scaffold_181	213142	#N/A	C	A	DOM	1/4	3/4	0.5758	0.239728
118185	scaffold_206	44830	#N/A	A	C	DOM	4/4	1/3	0.5758	0.239728
141897	scaffold_23	2231712	#N/A	A	C	DOM	1/4	3/4	0.5758	0.239728
289034	scaffold_53	378740	#N/A	A	C	DOM	4/3	4/1	0.5758	0.239728
5171	scaffold_100	491257	#N/A	A	C	DOM	8/1	6/2	0.5765	0.239201
92102	scaffold_17	2299511	7	A	C	DOM	8/1	6/3	0.5765	0.239201
92103	scaffold_17	2299912	7	A	C	DOM	8/1	6/3	0.5765	0.239201
224328	scaffold_381	461787	#N/A	C	A	DOM	7/1	6/3	0.5765	0.239201
224909	scaffold_383	342632	#N/A	A	C	DOM	6/2	8/1	0.5765	0.239201
237552	scaffold_403	214412	#N/A	C	A	DOM	6/3	8/1	0.5765	0.239201
254032	scaffold_446	317528	#N/A	C	A	DOM	6/3	8/1	0.5765	0.239201
288778	scaffold_53	213821	#N/A	A	C	DOM	6/2	8/1	0.5765	0.239201
351724	scaffold_77	1685661	#N/A	A	C	DOM	7/1	6/3	0.5765	0.239201
360391	scaffold_80	740303	UNK642/LG4	A	C	DOM	6/3	8/1	0.5765	0.239201
142	scaffold_0	1258635	#N/A	A	C	DOM	2/6	3/3	0.5804	0.236273
141596	scaffold_23	1789765	#N/A	C	A	DOM	5/1	5/3	0.5804	0.236273
156108	scaffold_25	444422	#N/A	C	A	DOM	3/3	6/2	0.5804	0.236273
154506	scaffold_259	835112	#N/A	G	T	DOM	5/1	5/4	0.5804	0.236273
166480	scaffold_279	122968	#N/A	A	C	DOM	6/2	3/3	0.5804	0.236273
166431	scaffold_2791	4510	#N/A	C	A	DOM	5/1	5/3	0.5804	0.236273
174931	scaffold_291	95283	#N/A	A	C	DOM	5/4	4/1	0.5804	0.236273
228266	scaffold_38	461966	#N/A	A	C	DOM	1/4	4/5	0.5804	0.236273
273929	scaffold_4	1436879	#N/A	A	C	DOM	5/4	5/1	0.5804	0.236273
296541	scaffold_568	288020	#N/A	C	A	DOM	4/1	5/4	0.5804	0.236273
302393	scaffold_58	1048319	#N/A	A	C	DOM	7/2	3/2	0.5804	0.236273
332197	scaffold_6989	664	#N/A	C	A	DOM	2/2	3/7	0.5804	0.236273
4808	scaffold_100	1422096	#N/A	G	T	DOM	7/2	9/1	0.582	0.235077
4816	scaffold_100	1435593	#N/A	A	C	DOM	8/1	7/3	0.582	0.235077
18929	scaffold_110	406202	7	A	C	DOM	8/1	7/3	0.582	0.235077
19202	scaffold_110	957481	7	A	C	DOM	8/1	7/3	0.582	0.235077
61166	scaffold_147	270367	#N/A	G	T	DOM	7/3	9/1	0.582	0.235077
103289	scaffold_191	274301	7	C	A	DOM	7/3	8/1	0.582	0.235077
194907	scaffold_321	208221	#N/A	G	T	DOM	7/3	9/1	0.582	0.235077
276390	scaffold_4	5571762	#N/A	A	C	DOM	7/2	9/1	0.582	0.235077
379170	scaffold_90	166795	#N/A	C	A	DOM	9/1	7/2	0.582	0.235077
5871	scaffold_101	1181830	#N/A	T	G	DOM	6/1	6/3	0.5846	0.233141
31604	scaffold_1205	46177	#N/A	C	A	DOM	1/6	3/6	0.5846	0.233141
147215	scaffold_248	748869	17	A	C	DOM	6/1	6/3	0.5846	0.233141
223198	scaffold_37	2604803	#N/A	C	A	DOM	6/1	6/3	0.5846	0.233141
19203	scaffold_110	957843	7	T	G	DOM	10/1	8/3	0.5865	0.231732
154959	scaffold_25	1661899	#N/A	C	A	DOM	8/3	9/1	0.5865	0.231732
167781	scaffold_27	2577569	6	C	A	DOM	1/9	3/8	0.5865	0.231732
209160	scaffold_34	2390463	UNK13	G	T	DOM	9/1	8/3	0.5865	0.231732
327034	scaffold_672	22334	#N/A	C	A	DOM	1/9	3/8	0.5865	0.231732
210256	scaffold_350	561825	6	G	T	DOM	7/3	7/1	0.5882	0.230475
215096	scaffold_360	351706	#N/A	A	C	DOM	7/1	7/3	0.5882	0.230475
113660	scaffold_1	6507349	#N/A	G	T	DOM	10/1	9/3	0.5901	0.229074
5289	scaffold_100	745145	#N/A	T	G	DOM	10/1	9/3	0.5901	0.229074
4907	scaffold_100	1617892	#N/A	G	T	DOM	11/1	9/3	0.5901	0.229074
4950	scaffold_100	1721396	#N/A	T	G	DOM	10/1	9/3	0.5901	0.229074
4963	scaffold_100	1735486	#N/A	G	T	DOM	11/1	9/3	0.5901	0.229074
4543	scaffold_1008	15407	#N/A	C	A	DOM	1/11	3/9	0.5901	0.229074
4545	scaffold_1008	15796	#N/A	C	A	DOM	1/11	3/9	0.5901	0.229074
6320	scaffold_101	306117	#N/A	G	T	DOM	11/1	9/3	0.5901	0.229074
6593	scaffold_101	946542	#N/A	G	T	DOM	10/1	9/3	0.5901	0.229074
6047	scaffold_101	1443623	#N/A	G	T	DOM	10/1	9/3	0.5901	0.229074
6083	scaffold_101	1501086	#N/A	T	G	DOM	11/1	9/3	0.5901	0.229074
6208	scaffold_101	1771083	#N/A	G	T	DOM	11/1	9/3	0.5901	0.229074
18969	scaffold_110	456671	7	G	T	DOM	10/1	9/3	0.5901	0.229074
18998	scaffold_110	495167	7	G	T	DOM	11/1	9/3	0.5901	0.229074
18669	scaffold_110	1460351	7	G	T	DOM	11/1	9/3	0.5901	0.229074
46228	scaffold_132	340798	#N/A	C	A	DOM	1/10	3/9	0.5901	0.229074
46589	scaffold_132	961237	#N/A	C	A	DOM	1/11	3/9	0.5901	0.229074
93255	scaffold_17	800922	7	G	T	DOM	11/1	9/3	0.5901	0.229074
91617	scaffold_17	1416280	7	G	T	DOM	11/1	9/3	0.5901	0.229074
89360	scaffold_177	1075687	#N/A	G	T	DOM	10/1	9/3	0.5901	0.229074
126137	scaffold_2181	10683	#N/A	G	T	DOM	9/3	10/1	0.5901	0.229074
164121	scaffold_273	471943	?	C	A	DOM	1/10	3/9	0.5901	0.229074
200935	scaffold_333	142897	#N/A	T	G	DOM	10/1	9/3	0.5901	0.229074
201169	scaffold_333	654318	#N/A	T	G	DOM	10/1	9/3	0.5901	0.229074
256742	scaffold_452	205325	#N/A	C	A	DOM	1/10	3/9	0.5901	0.229074
256775	scaffold_452	312945	#N/A	C	A	DOM	1/10	3/9	0.5901	0.229074
256800	scaffold_452	379102	#N/A	C	A	DOM	1/10	3/9	0.5901	0.229074
268447	scaffold_487	77506	7	G	T	DOM	11/1	9/3	0.5901	0.229074
268266	scaffold_487	111075	7	G	T	DOM	10/1	9/3	0.5901	0.229074
326983	scaffold_672	108022	#N/A	C	A	DOM	1/10	3/9	0.5901	0.229074
326986	scaffold_672	108425	#N/A	C	A	DOM	1/10	3/9	0.5901	0.229074
340934	scaffold_725	105596	7	G	T	DOM	10/1	9/3	0.5901	0.229074
6470	scaffold_101	636755	#N/A	A	C	DOM	8/1	8/3	0.5913	0.228192
92032	scaffold_17	2141157	7	T	G	DOM	8/1	8/3	0.5913	0.228192
175189	scaffold_292	558501	#N/A	C	A	DOM	3/8	1/8	0.5913	0.228192
10381	scaffold_1059	60044	#N/A	A	C	DOM	2/4	5/3	0.5921	0.227605
20404	scaffold_1125	15106	#N/A	C	A	DOM	3/3	5/2	0.5921	0.227605
49515	scaffold_136	1116790	#N/A	C	A	DOM	2/5	4/3	0.5921	0.227605
124012	scaffold_213	236112	7	C	A	DOM	3/4	4/2	0.5921	0.227605
130435	scaffold_222	537340	#N/A	C	A	DOM	2/3	5/3	0.5921	0.227605
229501	scaffold_393	187857	5	A	C	DOM	2/4	4/3	0.5921	0.227605
281945	scaffold_51	1130493	#N/A	A	C	DOM	2/5	3/3	0.5921	0.227605
290995	scaffold_549	163865	5	A	C	DOM	3/5	3/2	0.5921	0.227605
339768	scaffold_71	1725518	#N/A	A	C	DOM	5/2	3/3	0.5921	0.227605
381540	scaffold_929	146594	#N/A	A	C	DOM	5/2	3/3	0.5921	0.227605
68659	scaffold_1544	40313	#N/A	A	C	DOM	8/2	4/3	0.5928	0.227092
70057	scaffold_155	901923	#N/A	A	C	DOM	8/2	4/3	0.5928	0.227092
4971	scaffold_100	1740500	#N/A	T	G	DOM	9/1	9/3	0.594	0.226214
5002	scaffold_100	1817000	#N/A	G	T	DOM	9/1	9/3	0.594	0.226214
4548	scaffold_1008	24834	#N/A	C	A	DOM	1/9	3/9	0.594	0.226214
4549	scaffold_1008	25183	#N/A	C	A	DOM	1/9	3/9	0.594	0.226214
93142	scaffold_17	592760	7	G	T	DOM	9/1	9/3	0.594	0.226214
91582	scaffold_17	1357832	7	G	T	DOM	9/1	9/3	0.594	0.226214
89672	scaffold_177	547001	#N/A	T	G	DOM	9/1	9/3	0.594	0.226214
219060	scaffold_36	372182	#N/A	T	G	DOM	9/1	9/3	0.594	0.226214
256786	scaffold_452	348048	#N/A	C	A	DOM	1/9	3/9	0.594	0.226214
260051	scaffold_462	207615	7	G	T	DOM	9/1	9/3	0.594	0.226214
303882	scaffold_591	55498	#N/A	T	G	DOM	9/1	9/3	0.594	0.226214
314608	scaffold_623	229624	#N/A	G	T	DOM	9/1	9/3	0.594	0.226214
327085	scaffold_672	92453	#N/A	C	A	DOM	1/9	3/9	0.594	0.226214
81925	scaffold_169	206153	#N/A	A	C	DOM	7/2	4/3	0.5962	0.224608
181312	scaffold_2	3213064	#N/A	A	C	DOM	4/3	7/2	0.5962	0.224608
207267	scaffold_346	450746	#N/A	T	G	DOM	7/2	4/3	0.5962	0.224608
220994	scaffold_375	201572	#N/A	C	A	DOM	2/7	3/4	0.5962	0.224608
362134	scaffold_81	609122	#N/A	C	A	DOM	3/3	8/3	0.6	0.221849
188366	scaffold_30	639714	#N/A	A	C	DOM	6/4	4/1	0.6004	0.221559
241384	scaffold_411	120483	#N/A	A	C	DOM	7/1	8/3	0.6027	0.219899
367540	scaffold_84	575186	#N/A	T	G	DOM	5/3	9/2	0.6027	0.219899
113893	scaffold_1	6824477	#N/A	C	A	DOM	6/1	7/3	0.6029	0.219755
83485	scaffold_16	3065706	13?	A	C	DOM	3/7	1/6	0.6029	0.219755
256756	scaffold_452	211486	#N/A	C	A	DOM	1/6	3/7	0.6029	0.219755
352973	scaffold_786	126591	13	C	A	DOM	7/3	6/1	0.6029	0.219755
381407	scaffold_925	39090	#N/A	T	G	DOM	6/1	7/3	0.6029	0.219755
4550	scaffold_1008	26150	#N/A	C	A	DOM	1/8	3/9	0.603	0.219683
18586	scaffold_110	1245715	7	T	G	DOM	8/1	9/3	0.603	0.219683
23113	scaffold_114	406996	#N/A	A	C	DOM	5/1	6/3	0.6044	0.218676
164938	scaffold_275	423765	#N/A	A	C	DOM	6/3	5/1	0.6044	0.218676
276399	scaffold_4	558777	#N/A	A	C	DOM	6/3	5/1	0.6044	0.218676
276401	scaffold_4	559113	#N/A	A	C	DOM	6/3	5/1	0.6044	0.218676
318404	scaffold_63	1800247	#N/A	A	C	DOM	4/2	8/2	0.6044	0.218676
128942	scaffold_21	808481	#N/A	A	C	DOM	5/3	8/2	0.6078	0.216239
236461	scaffold_3	793269	#N/A	A	C	DOM	5/3	8/2	0.6078	0.216239
111506	scaffold_1	285470	#N/A	C	A	DOM	4/4	2/5	0.6084	0.215811
54976	scaffold_13	942676	#N/A	A	C	DOM	2/4	5/4	0.6084	0.215811
170881	scaffold_285	350350	#N/A	A	C	DOM	4/2	4/5	0.6084	0.215811
206137	scaffold_342	87904	#N/A	A	C	DOM	4/4	5/2	0.6084	0.215811
206139	scaffold_342	88212	#N/A	A	C	DOM	4/4	5/2	0.6084	0.215811
242999	scaffold_417	412252	6	A	C	DOM	4/6	4/2	0.6084	0.215811
339280	scaffold_719	123502	#N/A	A	C	DOM	4/3	6/2	0.6084	0.215811
349141	scaffold_767	121410	#N/A	A	C	DOM	4/4	6/2	0.6084	0.215811
381440	scaffold_926	126738	#N/A	A	C	DOM	5/2	4/4	0.6084	0.215811
386575	scaffold_95	307085	#N/A	G	T	DOM	5/2	4/4	0.6084	0.215811
367835	scaffold_850	116270	#N/A	G	T	DOM	6/3	3/4	0.6145	0.211478
11824	scaffold_106	511964	11	A	C	DOM	6/3	9/2	0.6169	0.209785
18312	scaffold_1107	52226	#N/A	C	A	DOM	6/3	9/2	0.6169	0.209785
127389	scaffold_21	131301	#N/A	T	G	DOM	4/3	9/3	0.6169	0.209785
85927	scaffold_172	260573	#N/A	C	A	DOM	3/5	5/3	0.6193	0.208099
161528	scaffold_26	2037859	#N/A	A	C	DOM	3/4	5/3	0.6193	0.208099
172459	scaffold_289	496551	#N/A	C	A	DOM	5/3	3/4	0.6193	0.208099
201946	scaffold_335	628963	#N/A	C	A	DOM	3/5	5/3	0.6193	0.208099
214495	scaffold_35	2988799	#N/A	C	A	DOM	5/3	3/4	0.6193	0.208099
219045	scaffold_36	356613	#N/A	A	C	DOM	5/3	3/4	0.6193	0.208099
308912	scaffold_5	5395850	13	A	C	DOM	3/5	5/3	0.6193	0.208099
17765	scaffold_10	4424864	17	A	C	DOM	5/3	7/2	0.6199	0.207678
54805	scaffold_13	673418	#N/A	C	A	DOM	3/5	2/7	0.6199	0.207678
48376	scaffold_1355	14566	#N/A	C	A	DOM	3/5	2/7	0.6199	0.207678
51577	scaffold_138	1463836	14	A	C	DOM	2/6	4/5	0.6199	0.207678
159727	scaffold_267	280231	#N/A	C	A	DOM	6/2	5/4	0.6199	0.207678
173440	scaffold_28	231482	#N/A	C	A	DOM	7/2	5/3	0.6199	0.207678
233615	scaffold_3	1665712	#N/A	C	A	DOM	5/4	7/2	0.6199	0.207678
205349	scaffold_340	356680	#N/A	A	C	DOM	5/3	7/2	0.6199	0.207678
263018	scaffold_46	842428	#N/A	C	A	DOM	4/5	2/6	0.6199	0.207678
278059	scaffold_506	63088	16-21?	C	A	DOM	3/2	5/7	0.6199	0.207678
376653	scaffold_8	2087113	#N/A	A	C	DOM	5/4	7/2	0.6199	0.207678
394701	scaffold_9	461912	5/13?	A	C	DOM	2/6	4/5	0.6199	0.207678
39945	scaffold_128	153988	6	A	C	DOM	5/2	5/5	0.6221	0.20614
323036	scaffold_659	8454	17	A	C	DOM	2/5	5/5	0.6221	0.20614
201934	scaffold_335	60718	#N/A	C	A	DOM	3/3	3/6	0.6224	0.20593
214174	scaffold_35	2536952	#N/A	A	C	DOM	3/3	3/6	0.6224	0.20593
176774	scaffold_295	75773	#N/A	T	G	DOM	7/3	10/2	0.6241	0.204746
224920	scaffold_383	36901	#N/A	T	G	DOM	7/3	10/2	0.6241	0.204746
377315	scaffold_8	3190656	#N/A	G	T	DOM	7/3	10/2	0.6241	0.204746
367631	scaffold_84	674979	#N/A	G	T	DOM	7/3	10/2	0.6241	0.204746
230579	scaffold_396	142711	#N/A	C	A	DOM	4/4	4/2	0.627	0.202732
247652	scaffold_42	1419606	#N/A	A	C	DOM	4/2	4/4	0.627	0.202732
315988	scaffold_62	2198284	#N/A	A	C	DOM	4/4	4/2	0.627	0.202732
7511	scaffold_102	495684	13	T	G	DOM	6/4	8/2	0.6285	0.201695
92055	scaffold_17	2180753	7	A	C	DOM	8/2	6/3	0.6285	0.201695
142247	scaffold_23	2840851	#N/A	C	A	DOM	2/7	4/6	0.6285	0.201695
155228	scaffold_25	2097973	#N/A	G	T	DOM	6/3	8/2	0.6285	0.201695
297896	scaffold_56	790362	#N/A	A	C	DOM	8/2	6/3	0.6285	0.201695
339700	scaffold_71	1630305	#N/A	T	G	DOM	8/2	6/4	0.6285	0.201695
376873	scaffold_8	2470463	#N/A	T	G	DOM	6/3	8/2	0.6285	0.201695
379165	scaffold_90	1665595	#N/A	A	C	DOM	4/6	2/8	0.6285	0.201695
386259	scaffold_95	1410803	#N/A	A	C	DOM	8/2	6/4	0.6285	0.201695
83173	scaffold_16	2514173	13?	A	C	DOM	4/4	3/7	0.6305	0.200315
386541	scaffold_95	262234	#N/A	A	C	DOM	3/4	7/4	0.6305	0.200315
36836	scaffold_125	1051081	#N/A	A	C	DOM	4/5	2/5	0.6329	0.198665
49108	scaffold_135	699264	#N/A	A	C	DOM	5/2	5/4	0.6329	0.198665
254630	scaffold_448	448581	#N/A	A	C	DOM	5/2	5/4	0.6329	0.198665
393419	scaffold_9	2498757	5/13?	A	C	DOM	4/2	5/5	0.6329	0.198665
7796	scaffold_102	880549	13	T	G	DOM	6/2	6/5	0.6332	0.198459
244542	scaffold_41	2432011	#N/A	C	A	DOM	6/2	6/5	0.6332	0.198459
39942	scaffold_128	153248	6	G	T	DOM	9/2	7/4	0.6351	0.197158
40004	scaffold_128	229227	6	T	G	DOM	9/2	7/4	0.6351	0.197158
39553	scaffold_1285	15025	#N/A	T	G	DOM	7/3	9/2	0.6351	0.197158
48857	scaffold_135	288967	#N/A	G	T	DOM	8/2	7/4	0.6351	0.197158
84717	scaffold_170	889833	6	G	T	DOM	9/2	7/4	0.6351	0.197158
117170	scaffold_204	868403	#N/A	G	T	DOM	7/4	9/2	0.6351	0.197158
118448	scaffold_2071	8258	#N/A	C	A	DOM	3/7	2/9	0.6351	0.197158
205245	scaffold_340	154706	#N/A	G	T	DOM	7/4	9/2	0.6351	0.197158
242749	scaffold_416	71747	6	G	T	DOM	9/2	7/4	0.6351	0.197158
246482	scaffold_425	408867	#N/A	T	G	DOM	7/4	9/2	0.6351	0.197158
376920	scaffold_8	2555794	#N/A	T	G	DOM	7/4	9/2	0.6351	0.197158
360971	scaffold_816	81832	6	T	G	DOM	7/3	9/2	0.6351	0.197158
383918	scaffold_93	778378	#N/A	T	G	DOM	8/2	7/4	0.6351	0.197158
386443	scaffold_95	1765090	#N/A	G	T	DOM	8/2	7/4	0.6351	0.197158
31316	scaffold_11	658184	14	A	C	DOM	3/6	4/4	0.6372	0.195724
71531	scaffold_1580	28291	#N/A	A	C	DOM	4/4	6/3	0.6372	0.195724
136799	scaffold_231	649787	#N/A	C	A	DOM	3/5	6/4	0.6372	0.195724
138015	scaffold_2347	6473	#N/A	A	C	DOM	4/5	6/3	0.6372	0.195724
143204	scaffold_240	5128	#N/A	A	C	DOM	5/4	3/5	0.6372	0.195724
170447	scaffold_284	42187	#N/A	A	C	DOM	5/3	4/5	0.6372	0.195724
170452	scaffold_284	42501	#N/A	A	C	DOM	5/3	4/5	0.6372	0.195724
170776	scaffold_285	221436	#N/A	A	C	DOM	5/3	4/5	0.6372	0.195724
281459	scaffold_517	62477	#N/A	A	C	DOM	3/5	5/4	0.6372	0.195724
295800	scaffold_5649	789	#N/A	C	A	DOM	3/6	4/4	0.6372	0.195724
300535	scaffold_57	471045	#N/A	A	C	DOM	3/6	5/4	0.6372	0.195724
356216	scaffold_7	1225587	#N/A	A	C	DOM	5/3	4/5	0.6372	0.195724
339996	scaffold_71	2089018	#N/A	A	C	DOM	5/3	4/5	0.6372	0.195724
342396	scaffold_72	694765	#N/A	A	C	DOM	6/3	4/4	0.6372	0.195724
346659	scaffold_752	1038	#N/A	T	G	DOM	6/3	4/5	0.6372	0.195724
37801	scaffold_126	1076088	#N/A	A	C	DOM	6/2	6/4	0.638	0.195179
59444	scaffold_145	1241838	#N/A	C	A	DOM	6/2	6/4	0.638	0.195179
101933	scaffold_18	472069	#N/A	C	A	DOM	6/4	6/2	0.638	0.195179
128620	scaffold_21	3412292	#N/A	T	G	DOM	6/2	6/4	0.638	0.195179
285348	scaffold_52	1499399	#N/A	A	C	DOM	4/6	2/6	0.638	0.195179
15153	scaffold_109	352400	5	T	G	DOM	10/2	8/4	0.6404	0.193549
14766	scaffold_109	1161878	5	T	G	DOM	9/2	8/4	0.6404	0.193549
49020	scaffold_135	541365	#N/A	G	T	DOM	9/2	8/4	0.6404	0.193549
64831	scaffold_14	3567710	#N/A	G	T	DOM	9/2	8/4	0.6404	0.193549
74205	scaffold_15	299439	#N/A	T	G	DOM	9/2	8/4	0.6404	0.193549
74505	scaffold_15	350584	#N/A	T	G	DOM	10/2	8/4	0.6404	0.193549
74908	scaffold_15	760640	#N/A	G	T	DOM	10/2	8/3	0.6404	0.193549
74919	scaffold_15	776705	#N/A	T	G	DOM	9/2	8/4	0.6404	0.193549
74948	scaffold_15	823851	#N/A	T	G	DOM	9/2	8/4	0.6404	0.193549
92244	scaffold_17	2509966	7	G	T	DOM	9/2	8/4	0.6404	0.193549
92262	scaffold_17	2539042	7	G	T	DOM	9/2	8/4	0.6404	0.193549
86670	scaffold_173	21327	#N/A	G	T	DOM	10/2	8/4	0.6404	0.193549
86771	scaffold_173	348838	#N/A	G	T	DOM	9/2	8/4	0.6404	0.193549
86932	scaffold_173	655504	#N/A	G	T	DOM	10/2	8/4	0.6404	0.193549
87098	scaffold_173	939368	#N/A	G	T	DOM	9/2	8/4	0.6404	0.193549
86542	scaffold_173	1133092	#N/A	G	T	DOM	9/2	8/4	0.6404	0.193549
86565	scaffold_173	1151591	#N/A	G	T	DOM	9/2	8/4	0.6404	0.193549
93948	scaffold_180	746801	#N/A	G	T	DOM	8/3	10/2	0.6404	0.193549
98848	scaffold_187	920040	#N/A	G	T	DOM	9/2	8/4	0.6404	0.193549
128107	scaffold_21	2568577	#N/A	G	T	DOM	10/2	8/4	0.6404	0.193549
128291	scaffold_21	2851140	#N/A	T	G	DOM	9/2	8/4	0.6404	0.193549
128393	scaffold_21	3025899	#N/A	G	T	DOM	10/2	8/4	0.6404	0.193549
128474	scaffold_21	3156820	#N/A	T	G	DOM	10/2	8/4	0.6404	0.193549
152169	scaffold_255	303333	#N/A	G	T	DOM	9/2	8/4	0.6404	0.193549
159870	scaffold_267	549658	#N/A	G	T	DOM	9/2	8/4	0.6404	0.193549
236554	scaffold_3	943347	#N/A	G	T	DOM	8/3	10/2	0.6404	0.193549
233909	scaffold_3	2076459	#N/A	G	T	DOM	8/3	10/2	0.6404	0.193549
358017	scaffold_7	4081859	#N/A	T	G	DOM	8/3	10/2	0.6404	0.193549
336809	scaffold_704	202661	#N/A	G	T	DOM	10/2	8/4	0.6404	0.193549
376671	scaffold_8	2136881	#N/A	G	T	DOM	8/3	10/2	0.6404	0.193549
367727	scaffold_84	820589	#N/A	T	G	DOM	8/3	10/2	0.6404	0.193549
386571	scaffold_95	298834	#N/A	G	T	DOM	9/2	8/4	0.6404	0.193549
386608	scaffold_95	399354	#N/A	G	T	DOM	10/2	8/4	0.6404	0.193549
386225	scaffold_95	1336035	#N/A	G	T	DOM	9/2	8/4	0.6404	0.193549
127785	scaffold_21	1934790	#N/A	A	C	DOM	4/5	3/8	0.6424	0.192194
170795	scaffold_285	244443	#N/A	G	T	DOM	7/2	7/5	0.6424	0.192194
172120	scaffold_288	566535	#N/A	A	C	DOM	7/2	7/5	0.6424	0.192194
193581	scaffold_31	2261588	#N/A	A	C	DOM	2/7	4/7	0.6424	0.192194
300335	scaffold_57	231354	#N/A	T	G	DOM	7/2	7/4	0.6424	0.192194
324639	scaffold_663	178936	#N/A	A	C	DOM	2/7	5/7	0.6424	0.192194
351566	scaffold_77	1431713	#N/A	A	C	DOM	5/4	8/3	0.6424	0.192194
368306	scaffold_857	135033	#N/A	A	C	DOM	7/2	7/4	0.6424	0.192194
389199	scaffold_97	1873304	#N/A	C	A	DOM	7/3	4/3	0.6437	0.191316
128254	scaffold_21	2807224	#N/A	T	G	DOM	8/2	8/4	0.6462	0.189633
199304	scaffold_32	275262	#N/A	A	C	DOM	2/8	4/8	0.6462	0.189633
287502	scaffold_5379	576	#N/A	G	T	DOM	8/2	8/4	0.6462	0.189633
293946	scaffold_558	42135	#N/A	T	G	DOM	8/2	8/4	0.6462	0.189633
324122	scaffold_65	685539	#N/A	G	T	DOM	8/2	8/4	0.6462	0.189633
367924	scaffold_852	107491	#N/A	T	G	DOM	8/2	8/4	0.6462	0.189633
111549	scaffold_1	2908775	#N/A	C	A	DOM	5/3	5/6	0.6499	0.187153
31314	scaffold_11	657826	14	A	C	DOM	3/7	4/5	0.6499	0.187153
180745	scaffold_2	2282291	#N/A	A	C	DOM	5/4	7/3	0.6499	0.187153
130918	scaffold_223	513139	17	A	C	DOM	7/3	5/5	0.6499	0.187153
155575	scaffold_25	26103	#N/A	A	C	DOM	7/3	5/4	0.6499	0.187153
166987	scaffold_27	1194016	6	A	C	DOM	5/5	7/3	0.6499	0.187153
202359	scaffold_336	646819	#N/A	A	C	DOM	3/5	6/5	0.6499	0.187153
202360	scaffold_336	647215	#N/A	A	C	DOM	3/5	6/5	0.6499	0.187153
213968	scaffold_35	2197101	#N/A	C	A	DOM	5/3	5/7	0.6499	0.187153
210277	scaffold_350	634	6	C	A	DOM	7/3	5/4	0.6499	0.187153
221978	scaffold_379	195809	5	A	C	DOM	5/4	7/3	0.6499	0.187153
300163	scaffold_57	200160	#N/A	A	C	DOM	3/5	6/5	0.6499	0.187153
334425	scaffold_6	2371695	#N/A	C	A	DOM	7/3	5/5	0.6499	0.187153
356958	scaffold_7	2437907	#N/A	G	T	DOM	7/3	5/4	0.6499	0.187153
352165	scaffold_77	572506	#N/A	A	C	DOM	5/4	7/3	0.6499	0.187153
361256	scaffold_819	64806	7	A	C	DOM	3/5	6/5	0.6499	0.187153
82700	scaffold_16	1637481	13?	G	T	DOM	6/4	9/3	0.6517	0.185952
82898	scaffold_16	1926131	13?	G	T	DOM	6/4	9/3	0.6517	0.185952
86187	scaffold_172	676002	#N/A	T	G	DOM	6/4	9/3	0.6517	0.185952
86277	scaffold_172	825677	#N/A	T	G	DOM	6/4	9/3	0.6517	0.185952
109118	scaffold_19	1994095	#N/A	T	G	DOM	6/4	9/3	0.6517	0.185952
109120	scaffold_19	1994432	#N/A	G	T	DOM	6/4	9/3	0.6517	0.185952
155117	scaffold_25	1939681	#N/A	G	T	DOM	6/4	9/3	0.6517	0.185952
198310	scaffold_32	1089914	#N/A	A	C	DOM	3/9	4/6	0.6517	0.185952
213730	scaffold_35	1871924	#N/A	C	A	DOM	5/4	4/7	0.6534	0.184821
382247	scaffold_92	414104	#N/A	C	A	DOM	4/5	7/4	0.6534	0.184821
382429	scaffold_92	664338	#N/A	C	A	DOM	4/5	7/4	0.6534	0.184821
391253	scaffold_98	956463	#N/A	A	C	DOM	7/4	4/5	0.6534	0.184821
241616	scaffold_411	74345	#N/A	A	C	DOM	4/5	6/4	0.6563	0.182898
288814	scaffold_53	2182147	#N/A	C	A	DOM	4/6	6/4	0.6563	0.182898
287018	scaffold_534	338022	#N/A	A	C	DOM	4/6	5/4	0.6563	0.182898
315953	scaffold_62	2101552	#N/A	A	C	DOM	4/6	5/4	0.6563	0.182898
351615	scaffold_77	1476624	#N/A	C	A	DOM	4/6	6/4	0.6563	0.182898
42098	scaffold_12	1987061	#N/A	A	C	DOM	7/2	8/4	0.6594	0.180851
181210	scaffold_2	3066300	#N/A	A	C	DOM	6/4	8/3	0.6594	0.180851
128250	scaffold_21	28037	#N/A	T	G	DOM	6/4	8/3	0.6594	0.180851
127430	scaffold_21	1386538	#N/A	C	A	DOM	7/3	6/5	0.6594	0.180851
134887	scaffold_22	2361726	#N/A	C	A	DOM	7/3	6/5	0.6594	0.180851
155702	scaffold_25	2775539	#N/A	A	C	DOM	6/4	8/3	0.6594	0.180851
189382	scaffold_311	549158	UNK791	T	G	DOM	7/2	8/4	0.6594	0.180851
207315	scaffold_346	547587	#N/A	G	T	DOM	8/3	6/5	0.6594	0.180851
251497	scaffold_43	1487531	UNK122	T	G	DOM	7/2	8/4	0.6594	0.180851
267774	scaffold_484	272081	7	T	G	DOM	8/3	6/4	0.6594	0.180851
335850	scaffold_6	4694939	#N/A	A	C	DOM	4/6	3/8	0.6594	0.180851
313680	scaffold_61	2371307	#N/A	C	A	DOM	3/7	5/6	0.6594	0.180851
317255	scaffold_635	237330	#N/A	C	A	DOM	2/7	4/8	0.6594	0.180851
341825	scaffold_72	1732441	#N/A	C	A	DOM	8/3	6/5	0.6594	0.180851
390927	scaffold_98	460844	#N/A	A	C	DOM	7/3	6/5	0.6594	0.180851
144502	scaffold_243	117728	#N/A	A	C	DOM	3/5	5/5	0.6641	0.177767
234670	scaffold_3	3331295	#N/A	A	C	DOM	5/3	5/5	0.6641	0.177767
238018	scaffold_4057	4506	#N/A	A	C	DOM	5/3	5/5	0.6641	0.177767
300125	scaffold_57	1955567	#N/A	T	G	DOM	5/3	5/5	0.6641	0.177767
344921	scaffold_742	149892	#N/A	A	C	DOM	5/5	3/5	0.6641	0.177767
180712	scaffold_2	2229257	#N/A	A	C	DOM	5/5	8/4	0.6656	0.176787
128537	scaffold_21	329008	#N/A	A	C	DOM	5/5	4/8	0.6656	0.176787
128676	scaffold_21	366484	#N/A	A	C	DOM	5/5	4/8	0.6656	0.176787
127220	scaffold_21	1052775	#N/A	A	C	DOM	5/5	4/8	0.6656	0.176787
138906	scaffold_235	695241	#N/A	A	C	DOM	5/5	8/4	0.6656	0.176787
234087	scaffold_3	2355601	#N/A	A	C	DOM	5/5	4/8	0.6656	0.176787
295465	scaffold_561	143648	#N/A	C	A	DOM	4/8	5/5	0.6656	0.176787
323302	scaffold_65	1437081	#N/A	A	C	DOM	5/5	4/8	0.6656	0.176787
13407	scaffold_1083	8370	#N/A	T	G	DOM	8/3	7/5	0.6668	0.176004
32305	scaffold_120	481915	#N/A	G	T	DOM	7/4	9/3	0.6668	0.176004
38123	scaffold_126	294548	#N/A	T	G	DOM	9/3	7/4	0.6668	0.176004
73747	scaffold_15	2287363	#N/A	A	C	DOM	7/5	9/3	0.6668	0.176004
82436	scaffold_16	1199839	13?	A	C	DOM	5/7	3/9	0.6668	0.176004
82641	scaffold_16	1532538	13?	A	C	DOM	5/7	3/9	0.6668	0.176004
82733	scaffold_16	1690151	13?	A	C	DOM	5/7	3/9	0.6668	0.176004
83016	scaffold_16	2155146	13?	G	T	DOM	7/5	9/3	0.6668	0.176004
83019	scaffold_16	2155546	13?	A	C	DOM	5/7	3/9	0.6668	0.176004
83081	scaffold_16	2317691	13?	A	C	DOM	5/7	3/9	0.6668	0.176004
85840	scaffold_172	154413	#N/A	T	G	DOM	7/4	9/3	0.6668	0.176004
85995	scaffold_172	357472	#N/A	T	G	DOM	7/5	9/3	0.6668	0.176004
86294	scaffold_172	865451	#N/A	G	T	DOM	7/4	9/3	0.6668	0.176004
86305	scaffold_172	872889	#N/A	T	G	DOM	7/4	9/3	0.6668	0.176004
86349	scaffold_172	967954	#N/A	G	T	DOM	7/4	9/3	0.6668	0.176004
97385	scaffold_185	728348	#N/A	G	T	DOM	8/3	7/5	0.6668	0.176004
183023	scaffold_2	609382	#N/A	G	T	DOM	7/4	9/3	0.6668	0.176004
115879	scaffold_202	825798	17	A	C	DOM	7/5	9/3	0.6668	0.176004
124015	scaffold_213	247659	7	A	C	DOM	7/5	9/3	0.6668	0.176004
124175	scaffold_213	963739	7	A	C	DOM	7/5	9/3	0.6668	0.176004
123984	scaffold_213	1031838	7	A	C	DOM	7/5	9/3	0.6668	0.176004
142049	scaffold_23	2491706	#N/A	C	A	DOM	9/3	7/4	0.6668	0.176004
142108	scaffold_23	2603597	#N/A	C	A	DOM	3/9	5/7	0.6668	0.176004
142421	scaffold_23	3145329	#N/A	C	A	DOM	9/3	7/5	0.6668	0.176004
142481	scaffold_23	3242310	#N/A	C	A	DOM	9/3	7/5	0.6668	0.176004
142482	scaffold_23	3242697	#N/A	C	A	DOM	9/3	7/5	0.6668	0.176004
136694	scaffold_231	462431	#N/A	C	A	DOM	3/8	5/7	0.6668	0.176004
138787	scaffold_235	4250	#N/A	C	A	DOM	8/3	7/5	0.6668	0.176004
155020	scaffold_25	1778690	#N/A	T	G	DOM	7/4	9/3	0.6668	0.176004
155088	scaffold_25	1905856	#N/A	T	G	DOM	7/4	9/3	0.6668	0.176004
155169	scaffold_25	2016490	#N/A	T	G	DOM	7/4	9/3	0.6668	0.176004
150172	scaffold_2517	3190	#N/A	A	C	DOM	4/7	3/9	0.6668	0.176004
156580	scaffold_260	318603	#N/A	G	T	DOM	8/3	7/5	0.6668	0.176004
157392	scaffold_261	755970	#N/A	C	A	DOM	3/8	5/7	0.6668	0.176004
170915	scaffold_285	413627	#N/A	T	G	DOM	9/3	7/5	0.6668	0.176004
185956	scaffold_307	149828	#N/A	C	A	DOM	3/9	5/7	0.6668	0.176004
194010	scaffold_31	2878681	#N/A	A	C	DOM	3/9	4/7	0.6668	0.176004
201968	scaffold_335	74928	#N/A	T	G	DOM	8/3	7/5	0.6668	0.176004
202213	scaffold_336	396856	#N/A	T	G	DOM	8/3	7/5	0.6668	0.176004
205266	scaffold_340	242702	#N/A	G	T	DOM	7/4	9/3	0.6668	0.176004
214070	scaffold_35	2353178	#N/A	T	G	DOM	7/5	9/3	0.6668	0.176004
219607	scaffold_370	377847	5	G	T	DOM	8/3	7/5	0.6668	0.176004
219875	scaffold_371	26937	#N/A	T	G	DOM	9/3	7/5	0.6668	0.176004
240288	scaffold_40	2301688	#N/A	C	A	DOM	3/8	5/7	0.6668	0.176004
247755	scaffold_42	1531321	#N/A	A	C	DOM	4/7	3/9	0.6668	0.176004
247758	scaffold_42	1534311	#N/A	A	C	DOM	5/7	3/9	0.6668	0.176004
248017	scaffold_42	1914147	#N/A	A	C	DOM	5/7	3/9	0.6668	0.176004
248019	scaffold_42	1914466	#N/A	A	C	DOM	5/7	3/9	0.6668	0.176004
248405	scaffold_42	2502234	#N/A	A	C	DOM	5/7	3/9	0.6668	0.176004
249542	scaffold_432	382176	5	C	A	DOM	3/8	5/7	0.6668	0.176004
285591	scaffold_52	2040491	#N/A	A	C	DOM	3/8	5/7	0.6668	0.176004
288585	scaffold_53	175158	#N/A	G	T	DOM	7/4	9/3	0.6668	0.176004
300844	scaffold_580	181161	#N/A	C	A	DOM	3/9	5/7	0.6668	0.176004
335493	scaffold_6	4110474	#N/A	A	C	DOM	4/7	3/9	0.6668	0.176004
336104	scaffold_6	5169149	#N/A	A	C	DOM	5/7	3/8	0.6668	0.176004
313920	scaffold_61	648839	#N/A	C	A	DOM	3/8	5/7	0.6668	0.176004
322752	scaffold_657	239835	#N/A	G	T	DOM	9/3	7/5	0.6668	0.176004
327152	scaffold_673	24209	#N/A	T	G	DOM	7/4	9/3	0.6668	0.176004
327208	scaffold_673	82392	#N/A	G	T	DOM	7/5	8/3	0.6668	0.176004
357771	scaffold_7	3722888	#N/A	T	G	DOM	9/3	7/5	0.6668	0.176004
357818	scaffold_7	3777113	#N/A	G	T	DOM	9/3	7/5	0.6668	0.176004
357899	scaffold_7	3896820	#N/A	G	T	DOM	8/3	7/5	0.6668	0.176004
357917	scaffold_7	3927323	#N/A	T	G	DOM	8/3	7/5	0.6668	0.176004
340425	scaffold_71	839412	#N/A	T	G	DOM	9/3	7/5	0.6668	0.176004
339502	scaffold_71	1205917	#N/A	G	T	DOM	8/3	7/5	0.6668	0.176004
339576	scaffold_71	1368456	#N/A	G	T	DOM	8/3	7/5	0.6668	0.176004
339586	scaffold_71	1398603	#N/A	T	G	DOM	8/3	7/5	0.6668	0.176004
339918	scaffold_71	1943989	#N/A	T	G	DOM	8/3	7/5	0.6668	0.176004
350645	scaffold_76	885218	#N/A	C	A	DOM	3/8	5/7	0.6668	0.176004
351494	scaffold_77	1260708	#N/A	T	G	DOM	7/4	9/3	0.6668	0.176004
386442	scaffold_95	1765087	#N/A	T	G	DOM	9/3	7/4	0.6668	0.176004
389949	scaffold_984	4145	#N/A	A	C	DOM	4/7	3/9	0.6668	0.176004
111303	scaffold_1	2481596	#N/A	C	A	DOM	6/4	5/7	0.6699	0.17399
111553	scaffold_1	2917469	#N/A	C	A	DOM	6/4	5/7	0.6699	0.17399
15465	scaffold_109	848613	5	A	C	DOM	4/6	7/5	0.6699	0.17399
44904	scaffold_131	1077908	#N/A	C	A	DOM	6/5	4/6	0.6699	0.17399
44920	scaffold_131	1097271	#N/A	C	A	DOM	6/4	5/7	0.6699	0.17399
94026	scaffold_180	886748	#N/A	A	C	DOM	4/6	6/5	0.6699	0.17399
97194	scaffold_185	418065	#N/A	C	A	DOM	6/4	5/7	0.6699	0.17399
97195	scaffold_185	418425	#N/A	C	A	DOM	6/4	5/6	0.6699	0.17399
108906	scaffold_19	1613797	#N/A	C	A	DOM	4/6	7/5	0.6699	0.17399
108994	scaffold_19	1778822	#N/A	C	A	DOM	4/6	7/5	0.6699	0.17399
182916	scaffold_2	5926981	#N/A	A	C	DOM	6/4	5/7	0.6699	0.17399
128007	scaffold_21	2400820	#N/A	A	C	DOM	5/5	4/7	0.6699	0.17399
134294	scaffold_22	1439011	#N/A	C	A	DOM	6/3	6/5	0.6699	0.17399
143322	scaffold_240	728486	#N/A	C	A	DOM	4/7	6/5	0.6699	0.17399
153669	scaffold_258	269097	#N/A	A	C	DOM	5/5	7/4	0.6699	0.17399
170853	scaffold_285	327007	#N/A	C	A	DOM	6/4	5/6	0.6699	0.17399
179747	scaffold_29	696427	#N/A	C	A	DOM	4/7	5/5	0.6699	0.17399
234111	scaffold_3	2388032	#N/A	A	C	DOM	4/6	6/5	0.6699	0.17399
184114	scaffold_302	219242	#N/A	A	C	DOM	6/3	6/5	0.6699	0.17399
213279	scaffold_35	1069726	#N/A	C	A	DOM	6/4	5/6	0.6699	0.17399
211830	scaffold_355	251773	14	G	T	DOM	6/3	6/5	0.6699	0.17399
255937	scaffold_44	480496	#N/A	A	C	DOM	4/6	7/5	0.6699	0.17399
256048	scaffold_44	678184	#N/A	A	C	DOM	4/7	6/5	0.6699	0.17399
278216	scaffold_508	151334	#N/A	C	A	DOM	4/6	7/5	0.6699	0.17399
288942	scaffold_53	2426951	#N/A	C	A	DOM	4/6	7/5	0.6699	0.17399
287152	scaffold_535	183652	#N/A	C	A	DOM	4/6	7/5	0.6699	0.17399
293661	scaffold_556	97658	#N/A	A	C	DOM	4/6	6/5	0.6699	0.17399
305277	scaffold_59	1398820	#N/A	A	C	DOM	5/5	7/4	0.6699	0.17399
304230	scaffold_593	55146	#N/A	C	A	DOM	4/6	6/5	0.6699	0.17399
333714	scaffold_6	120034	#N/A	C	A	DOM	4/6	7/5	0.6699	0.17399
335190	scaffold_6	3621020	#N/A	C	A	DOM	7/4	5/6	0.6699	0.17399
336080	scaffold_6	5127776	#N/A	C	A	DOM	6/4	5/7	0.6699	0.17399
316054	scaffold_62	2344843	#N/A	A	C	DOM	4/6	7/5	0.6699	0.17399
352114	scaffold_77	445016	#N/A	C	A	DOM	4/7	6/5	0.6699	0.17399
352341	scaffold_77	850517	#N/A	C	A	DOM	4/7	6/5	0.6699	0.17399
366944	scaffold_84	1510951	#N/A	A	C	DOM	5/6	7/4	0.6699	0.17399
367154	scaffold_84	1837155	#N/A	A	C	DOM	4/6	7/5	0.6699	0.17399
367155	scaffold_84	1837538	#N/A	A	C	DOM	4/6	7/5	0.6699	0.17399
382392	scaffold_92	60501	#N/A	C	A	DOM	4/6	7/5	0.6699	0.17399
382534	scaffold_92	838536	#N/A	C	A	DOM	4/6	7/5	0.6699	0.17399
382570	scaffold_92	885276	#N/A	C	A	DOM	4/6	7/5	0.6699	0.17399
386824	scaffold_95	801630	#N/A	A	C	DOM	4/5	7/5	0.6699	0.17399
386855	scaffold_95	828576	#N/A	A	C	DOM	4/6	7/5	0.6699	0.17399
386363	scaffold_95	1630384	#N/A	A	C	DOM	5/6	6/4	0.6699	0.17399
180710	scaffold_2	2228852	#N/A	A	C	DOM	5/4	8/4	0.6731	0.17192
13405	scaffold_1083	80624	#N/A	A	C	DOM	3/7	5/7	0.6749	0.170761
79596	scaffold_166	38757	7	A	C	DOM	7/3	7/5	0.6749	0.170761
79327	scaffold_166	103965	7	A	C	DOM	7/3	7/5	0.6749	0.170761
79492	scaffold_166	194860	7	A	C	DOM	7/3	7/5	0.6749	0.170761
134146	scaffold_22	1210498	#N/A	C	A	DOM	7/3	7/5	0.6749	0.170761
136519	scaffold_231	101140	#N/A	C	A	DOM	3/7	5/7	0.6749	0.170761
136521	scaffold_231	101473	#N/A	C	A	DOM	3/7	5/7	0.6749	0.170761
136574	scaffold_231	243896	#N/A	C	A	DOM	3/7	5/7	0.6749	0.170761
136926	scaffold_231	875581	#N/A	C	A	DOM	3/7	5/7	0.6749	0.170761
156785	scaffold_260	657099	#N/A	T	G	DOM	7/3	7/5	0.6749	0.170761
164378	scaffold_274	215710	#N/A	C	A	DOM	7/3	7/5	0.6749	0.170761
178546	scaffold_29	1497677	#N/A	C	A	DOM	3/7	5/7	0.6749	0.170761
178590	scaffold_29	1572991	#N/A	C	A	DOM	3/7	5/7	0.6749	0.170761
179279	scaffold_29	2705446	#N/A	C	A	DOM	3/7	5/7	0.6749	0.170761
179280	scaffold_29	2705845	#N/A	C	A	DOM	3/7	5/7	0.6749	0.170761
211806	scaffold_355	189815	14	G	T	DOM	7/3	7/5	0.6749	0.170761
240405	scaffold_40	249563	#N/A	C	A	DOM	3/7	5/7	0.6749	0.170761
240515	scaffold_40	263552	#N/A	C	A	DOM	3/7	5/7	0.6749	0.170761
268785	scaffold_489	399798	#N/A	A	C	DOM	3/7	5/7	0.6749	0.170761
285444	scaffold_52	173138	#N/A	A	C	DOM	3/7	5/7	0.6749	0.170761
284079	scaffold_525	160319	#N/A	G	T	DOM	7/3	7/5	0.6749	0.170761
299940	scaffold_57	1644293	#N/A	T	G	DOM	7/3	7/5	0.6749	0.170761
309596	scaffold_602	247618	#N/A	G	T	DOM	7/3	7/5	0.6749	0.170761
313383	scaffold_61	1909726	#N/A	C	A	DOM	3/7	5/7	0.6749	0.170761
313468	scaffold_61	2028663	#N/A	C	A	DOM	3/7	5/7	0.6749	0.170761
357936	scaffold_7	3945891	#N/A	G	T	DOM	7/3	7/5	0.6749	0.170761
339506	scaffold_71	1222351	#N/A	T	G	DOM	7/3	7/5	0.6749	0.170761
342235	scaffold_72	446445	#N/A	C	A	DOM	7/3	7/5	0.6749	0.170761
342294	scaffold_72	530384	#N/A	C	A	DOM	7/3	7/5	0.6749	0.170761
29392	scaffold_11	1091267	14	A	C	DOM	4/7	6/6	0.6802	0.167363
29471	scaffold_11	1286312	14	A	C	DOM	4/8	6/6	0.6802	0.167363
20950	scaffold_112	29640	14	A	C	DOM	4/8	6/6	0.6802	0.167363
20957	scaffold_112	30040	14	A	C	DOM	4/8	6/6	0.6802	0.167363
21137	scaffold_112	686428	14	A	C	DOM	4/8	6/6	0.6802	0.167363
21260	scaffold_112	914938	14	A	C	DOM	4/8	6/6	0.6802	0.167363
20894	scaffold_112	1673213	14	A	C	DOM	4/8	6/6	0.6802	0.167363
23680	scaffold_1158	69800	14	A	C	DOM	4/8	6/6	0.6802	0.167363
35172	scaffold_123	241582	#N/A	C	A	DOM	4/8	6/6	0.6802	0.167363
35173	scaffold_123	241921	#N/A	C	A	DOM	4/8	6/6	0.6802	0.167363
35294	scaffold_123	475674	#N/A	C	A	DOM	4/7	6/6	0.6802	0.167363
35322	scaffold_123	512212	#N/A	C	A	DOM	4/8	6/6	0.6802	0.167363
35529	scaffold_123	889038	#N/A	C	A	DOM	4/8	6/6	0.6802	0.167363
34910	scaffold_123	1209496	#N/A	C	A	DOM	4/8	6/6	0.6802	0.167363
34966	scaffold_123	1296677	#N/A	C	A	DOM	4/8	6/6	0.6802	0.167363
40359	scaffold_128	856410	6	C	A	DOM	6/6	4/8	0.6802	0.167363
39686	scaffold_128	1063149	6	C	A	DOM	6/6	4/8	0.6802	0.167363
44432	scaffold_130	523529	#N/A	C	A	DOM	4/7	6/6	0.6802	0.167363
50003	scaffold_136	495911	#N/A	C	A	DOM	4/8	6/6	0.6802	0.167363
51747	scaffold_138	388784	14	A	C	DOM	4/8	6/6	0.6802	0.167363
52042	scaffold_138	822542	14	A	C	DOM	4/7	6/6	0.6802	0.167363
52043	scaffold_138	822864	14	A	C	DOM	4/8	6/6	0.6802	0.167363
80341	scaffold_167	262329	17	A	C	DOM	7/4	6/6	0.6802	0.167363
80264	scaffold_167	1265459	17	A	C	DOM	7/4	6/6	0.6802	0.167363
89023	scaffold_176	617487	#N/A	C	A	DOM	6/6	4/8	0.6802	0.167363
89024	scaffold_176	617870	#N/A	C	A	DOM	6/6	4/8	0.6802	0.167363
89225	scaffold_176	930113	#N/A	C	A	DOM	5/6	4/8	0.6802	0.167363
88672	scaffold_176	1024366	#N/A	C	A	DOM	5/6	4/8	0.6802	0.167363
94726	scaffold_181	74061	#N/A	C	A	DOM	4/7	6/6	0.6802	0.167363
94225	scaffold_181	107450	#N/A	C	A	DOM	4/8	6/6	0.6802	0.167363
102657	scaffold_190	39216	16-21	C	A	DOM	7/4	6/6	0.6802	0.167363
180910	scaffold_2	2527916	#N/A	A	C	DOM	6/5	8/4	0.6802	0.167363
181009	scaffold_2	2719917	#N/A	A	C	DOM	6/5	8/4	0.6802	0.167363
118057	scaffold_206	188056	#N/A	A	C	DOM	8/4	6/6	0.6802	0.167363
128722	scaffold_21	428969	#N/A	A	C	DOM	5/6	4/8	0.6802	0.167363
127638	scaffold_21	1688833	#N/A	A	C	DOM	5/6	4/8	0.6802	0.167363
127647	scaffold_21	1706135	#N/A	A	C	DOM	5/6	4/8	0.6802	0.167363
[truncated: 2,778 more rows]

## Sheet: RAD family 2
SNP	Scaffold	BP	Tilapia LG	A1	A2	TEST	AFF	UNAFF	P	-log10p fisher
44963	scaffold_152	378068	14	A	C	DOM	6/1	0/8	0.001399	2.85418
19553	scaffold_11	1074036	14	A	C	DOM	2/7	8/0	0.002262	2.64551
19702	scaffold_11	1487351	14	A	C	DOM	2/7	8/0	0.002262	2.64551
19703	scaffold_11	1487698	14	A	C	DOM	2/7	8/0	0.002262	2.64551
22522	scaffold_122	1146749	14	A	C	DOM	7/2	0/8	0.002262	2.64551
98100	scaffold_24	1790666	5	A	C	DOM	2/7	8/0	0.002262	2.64551
97760	scaffold_249	772057	5	A	C	DOM	2/7	8/0	0.002262	2.64551
122040	scaffold_303	645354	5	A	C	DOM	2/7	8/0	0.002262	2.64551
124779	scaffold_310	41105	5	A	C	DOM	2/7	8/0	0.002262	2.64551
124798	scaffold_310	480322	5	A	C	DOM	2/7	8/0	0.002262	2.64551
134365	scaffold_339	181732	14	A	C	DOM	7/2	0/8	0.002262	2.64551
139371	scaffold_352	273521	14	A	C	DOM	7/2	0/8	0.002262	2.64551
192812	scaffold_549	93973	5	A	C	DOM	7/2	0/8	0.002262	2.64551
216084	scaffold_66	206290	5	A	C	DOM	2/7	8/0	0.002262	2.64551
235338	scaffold_79	1075845	UNK211	A	C	DOM	7/2	0/8	0.002262	2.64551
244749	scaffold_85	1676320	14	A	C	DOM	2/7	8/0	0.002262	2.64551
244833	scaffold_85	1851465	14	A	C	DOM	2/7	8/0	0.002262	2.64551
246233	scaffold_86	588938	5	A	C	DOM	2/7	8/0	0.002262	2.64551
156578	scaffold_400	123245	#N/A	A	C	DOM	0/7	4/0	0.00303	2.51856
19967	scaffold_11	2194702	14	A	C	DOM	7/2	0/7	0.003234	2.49026
22815	scaffold_122	605373	14	A	C	DOM	2/7	7/0	0.003234	2.49026
97557	scaffold_249	114867	5	A	C	DOM	7/2	0/7	0.003234	2.49026
106303	scaffold_269	612625	14	A	C	DOM	7/2	0/7	0.003234	2.49026
106365	scaffold_269	761855	14	A	C	DOM	7/2	0/7	0.003234	2.49026
108449	scaffold_273	476095	?	A	C	DOM	2/7	7/0	0.003234	2.49026
124627	scaffold_310	134565	5	A	C	DOM	2/7	7/0	0.003234	2.49026
125636	scaffold_313	293395	5	A	C	DOM	2/7	7/0	0.003234	2.49026
138621	scaffold_34	417226	UNK13	A	C	DOM	2/7	7/0	0.003234	2.49026
208482	scaffold_6246	30	#N/A	A	C	DOM	7/2	0/7	0.003234	2.49026
220191	scaffold_698	236235	14	A	C	DOM	7/2	0/7	0.003234	2.49026
236047	scaffold_79	982602	UNK211	A	C	DOM	7/2	0/7	0.003234	2.49026
244629	scaffold_85	1393883	14	A	C	DOM	7/2	0/7	0.003234	2.49026
246212	scaffold_86	527511	5	A	C	DOM	2/7	7/0	0.003234	2.49026
261096	scaffold_9	279758	5	A	C	DOM	7/2	0/7	0.003234	2.49026
249729	scaffold_8	1660909	#N/A	A	C	DOM	8/1	1/7	0.003373	2.47198
36947	scaffold_140	689257	#N/A	A	C	DOM	7/0	1/6	0.004662	2.33143
9789	scaffold_1099	11044	5	A	C	DOM	6/2	0/8	0.006993	2.15534
22784	scaffold_122	52754	14	A	C	DOM	6/2	0/7	0.006993	2.15534
22834	scaffold_122	692314	14	A	C	DOM	2/6	7/0	0.006993	2.15534
37814	scaffold_142	538653	UNK19	A	C	DOM	6/2	0/7	0.006993	2.15534
98716	scaffold_24	395158	5	A	C	DOM	2/6	8/0	0.006993	2.15534
98938	scaffold_24	840631	5	A	C	DOM	2/6	7/0	0.006993	2.15534
99014	scaffold_24	956722	5	A	C	DOM	2/6	7/0	0.006993	2.15534
98109	scaffold_24	1813172	5	A	C	DOM	2/6	7/0	0.006993	2.15534
98110	scaffold_24	1813558	5	A	C	DOM	2/6	7/0	0.006993	2.15534
98459	scaffold_24	2640275	5	A	C	DOM	2/6	7/0	0.006993	2.15534
124731	scaffold_310	313430	5	A	C	DOM	2/6	7/0	0.006993	2.15534
148923	scaffold_384	418718	5	A	C	DOM	2/7	6/0	0.006993	2.15534
162977	scaffold_424	92462	#N/A	A	C	DOM	2/6	8/0	0.006993	2.15534
209689	scaffold_630	110461	UNK257	A	C	DOM	6/2	0/8	0.006993	2.15534
235515	scaffold_79	1556072	UNK211	A	C	DOM	2/6	7/0	0.006993	2.15534
245029	scaffold_85	513993	14	A	C	DOM	6/2	0/8	0.006993	2.15534
245030	scaffold_85	514386	14	A	C	DOM	6/2	0/8	0.006993	2.15534
244701	scaffold_85	1506660	14	A	C	DOM	2/6	7/0	0.006993	2.15534
246135	scaffold_86	332461	5	T	G	DOM	8/0	2/5	0.006993	2.15534
121383	scaffold_3011	3611	#N/A	C	A	DOM	1/8	6/1	0.008741	2.05844
16341	scaffold_115	579289	17	A	C	DOM	9/0	3/5	0.00905	2.04335
20076	scaffold_11	2456133	14	A	C	DOM	6/2	0/6	0.009657	2.01516
98875	scaffold_24	729534	5	A	C	DOM	2/6	6/0	0.009657	2.01516
142247	scaffold_360	351706	#N/A	C	A	DOM	6/0	2/6	0.009657	2.01516
218317	scaffold_684	132119	#N/A	C	A	DOM	6/0	2/6	0.009657	2.01516
21079	scaffold_1208	38066	#N/A	C	A	DOM	1/7	6/1	0.0101	1.99568
25003	scaffold_1263	8376	UNK256/UNK378	C	A	DOM	1/7	6/1	0.0101	1.99568
57368	scaffold_172	865451	#N/A	A	C	DOM	7/1	1/6	0.0101	1.99568
77602	scaffold_204	903255	#N/A	C	A	DOM	7/1	1/6	0.0101	1.99568
251036	scaffold_8	974163	#N/A	A	C	DOM	7/1	1/6	0.0101	1.99568
44975	scaffold_152	395092	14	A	C	DOM	4/2	0/8	0.01499	1.8242
45598	scaffold_1540	500	#N/A	A	C	DOM	4/2	0/8	0.01499	1.8242
44964	scaffold_152	378471	14	A	C	DOM	5/1	0/6	0.01515	1.81959
46104	scaffold_1553	42110	#N/A	C	A	DOM	0/4	6/1	0.01515	1.81959
55940	scaffold_1708	28829	#N/A	C	A	DOM	0/6	5/1	0.01515	1.81959
115433	scaffold_2919	5866	#N/A	C	A	DOM	0/6	5/1	0.01515	1.81959
170783	scaffold_4583	3299	UNK200	C	A	DOM	0/5	6/1	0.01515	1.81959
14018	scaffold_112	259522	14	A	C	DOM	7/2	1/7	0.01522	1.81759
99931	scaffold_252	83347	#N/A	C	A	DOM	8/1	2/6	0.01522	1.81759
14100	scaffold_112	507785	14	T	G	DOM	9/0	3/4	0.01923	1.71602
37891	scaffold_142	806729	UNK19	T	G	DOM	9/0	3/4	0.01923	1.71602
19548	scaffold_11	1053604	14	A	C	DOM	4/2	0/7	0.02098	1.67819
20051	scaffold_11	2424574	14	A	C	DOM	2/5	7/0	0.02098	1.67819
14381	scaffold_1134	74809	#N/A	C	A	DOM	0/6	5/2	0.02098	1.67819
37629	scaffold_142	1307929	UNK19	A	C	DOM	5/2	0/7	0.02098	1.67819
45012	scaffold_152	47321	14	A	C	DOM	5/2	0/6	0.02098	1.67819
45116	scaffold_152	763541	14	A	C	DOM	2/6	5/0	0.02098	1.67819
46741	scaffold_156	1130611	5	A	C	DOM	2/4	7/0	0.02098	1.67819
72814	scaffold_19	3247555	#N/A	G	T	DOM	2/5	6/0	0.02098	1.67819
69829	scaffold_1957	7795	#N/A	G	T	DOM	7/0	2/5	0.02098	1.67819
76509	scaffold_2023	11310	#N/A	G	T	DOM	6/0	2/5	0.02098	1.67819
98162	scaffold_24	1970673	5/17?	A	C	DOM	2/5	7/0	0.02098	1.67819
98194	scaffold_24	2064519	5/17?	A	C	DOM	2/4	7/0	0.02098	1.67819
97711	scaffold_249	628105	5	A	C	DOM	5/2	0/6	0.02098	1.67819
152471	scaffold_395	496537	5	A	C	DOM	2/5	7/0	0.02098	1.67819
162741	scaffold_423	340988	14	A	C	DOM	2/5	7/0	0.02098	1.67819
212134	scaffold_646	233677	#N/A	C	A	DOM	6/0	2/5	0.02098	1.67819
216399	scaffold_66	724508	5	A	C	DOM	2/5	7/0	0.02098	1.67819
235341	scaffold_79	1083129	UNK211	A	C	DOM	5/2	0/7	0.02098	1.67819
235729	scaffold_79	2075736	UNK211	A	C	DOM	2/5	7/0	0.02098	1.67819
246138	scaffold_86	334972	5	A	C	DOM	5/2	0/7	0.02098	1.67819
246261	scaffold_86	643007	5	A	C	DOM	2/4	7/0	0.02098	1.67819
216200	scaffold_66	288325	5	A	C	DOM	1/3	7/0	0.02424	1.61547
15893	scaffold_115	1083952	17	A	C	DOM	8/0	3/4	0.02564	1.59108
16021	scaffold_115	1351337	17	A	C	DOM	8/0	3/4	0.02564	1.59108
46619	scaffold_1562	1332	#N/A	A	C	DOM	8/0	3/4	0.02564	1.59108
52009	scaffold_164	526693	#N/A	T	G	DOM	1/5	7/1	0.02564	1.59108
80181	scaffold_20	2109536	#N/A	T	G	DOM	8/0	3/4	0.02564	1.59108
144031	scaffold_36	1240608	#N/A	G	T	DOM	3/5	7/0	0.02564	1.59108
185708	scaffold_512	210736	#N/A	C	A	DOM	1/7	5/1	0.02564	1.59108
62471	scaffold_1810	9632	#N/A	C	A	DOM	1/5	6/1	0.02914	1.53551
128784	scaffold_3217	6958	#N/A	C	A	DOM	1/5	6/1	0.02914	1.53551
129246	scaffold_3233	2032	#N/A	C	A	DOM	1/6	6/1	0.02914	1.53551
175287	scaffold_476	78543	#N/A	C	A	DOM	1/6	6/1	0.02914	1.53551
175288	scaffold_476	78867	#N/A	C	A	DOM	1/6	6/1	0.02914	1.53551
230001	scaffold_753	63872	#N/A	C	A	DOM	1/6	6/1	0.02914	1.53551
231490	scaffold_766	73948	#N/A	C	A	DOM	6/1	1/6	0.02914	1.53551
252969	scaffold_923	84092	UNK159/UNK68?	C	A	DOM	6/1	1/6	0.02914	1.53551
252972	scaffold_923	84420	UNK159/UNK68?	C	A	DOM	6/1	1/6	0.02914	1.53551
139344	scaffold_352	199787	14	T	G	DOM	9/0	4/4	0.02941	1.5315
36544	scaffold_1407	5257	#N/A	C	A	DOM	7/1	1/4	0.03186	1.49675
54876	scaffold_16	1415581	13	C	A	DOM	7/1	1/4	0.03186	1.49675
249707	scaffold_8	1627506	#N/A	A	C	DOM	4/1	1/7	0.03186	1.49675
16522	scaffold_1160	40055	#N/A	C	A	DOM	3/1	0/6	0.03333	1.47716
80794	scaffold_20	503334	#N/A	C	A	DOM	6/0	1/3	0.03333	1.47716
9325	scaffold_108	254908	#N/A	C	A	DOM	8/1	2/5	0.03497	1.4563
9190	scaffold_108	1384968	#N/A	C	A	DOM	8/1	2/5	0.03497	1.4563
54008	scaffold_168	504053	#N/A	C	A	DOM	1/8	5/2	0.03497	1.4563
99879	scaffold_252	698643	#N/A	C	A	DOM	8/1	2/5	0.03497	1.4563
117590	scaffold_299	438460	#N/A	C	A	DOM	8/1	2/5	0.03497	1.4563
175460	scaffold_477	73740	#N/A	C	A	DOM	8/1	2/5	0.03497	1.4563
186146	scaffold_515	269987	#N/A	C	A	DOM	1/8	5/2	0.03497	1.4563
188714	scaffold_529	14456	#N/A	C	A	DOM	8/1	2/5	0.03497	1.4563
231002	scaffold_75	668884	#N/A	C	A	DOM	1/8	5/2	0.03497	1.4563
8409	scaffold_107	1276172	#N/A	A	C	DOM	7/2	1/6	0.04056	1.3919
8946	scaffold_1083	8370	#N/A	A	C	DOM	6/2	1/6	0.04056	1.3919
14099	scaffold_112	507457	14	A	C	DOM	2/7	6/1	0.04056	1.3919
14370	scaffold_1134	56168	#N/A	C	A	DOM	2/6	6/1	0.04056	1.3919
14372	scaffold_1134	56499	#N/A	C	A	DOM	2/6	6/1	0.04056	1.3919
24993	scaffold_1263	29162	UNK256/UNK378	C	A	DOM	7/2	1/6	0.04056	1.3919
49838	scaffold_15	776705	#N/A	C	A	DOM	7/1	2/5	0.04056	1.3919
48947	scaffold_15	2150849	#N/A	C	A	DOM	7/1	2/5	0.04056	1.3919
48948	scaffold_15	2151227	#N/A	C	A	DOM	7/1	2/5	0.04056	1.3919
44788	scaffold_152	1217330	14	C	A	DOM	7/1	2/5	0.04056	1.3919
53986	scaffold_168	4474	#N/A	C	A	DOM	1/7	5/2	0.04056	1.3919
53733	scaffold_1687	9229	#N/A	C	A	DOM	2/7	6/1	0.04056	1.3919
56948	scaffold_1726	4188	UNK283	C	A	DOM	1/6	6/2	0.04056	1.3919
120147	scaffold_2	4002009	#N/A	A	C	DOM	2/7	6/1	0.04056	1.3919
77439	scaffold_204	523633	#N/A	A	C	DOM	6/2	1/7	0.04056	1.3919
77461	scaffold_204	558845	#N/A	A	C	DOM	6/2	1/6	0.04056	1.3919
82705	scaffold_2157	12911	#N/A	C	A	DOM	2/7	5/1	0.04056	1.3919
94339	scaffold_23	475138	#N/A	C	A	DOM	1/7	6/2	0.04056	1.3919
99847	scaffold_252	610124	#N/A	C	A	DOM	7/1	2/6	0.04056	1.3919
99921	scaffold_252	793947	#N/A	C	A	DOM	7/1	2/5	0.04056	1.3919
112987	scaffold_285	287166	#N/A	A	C	DOM	7/1	2/5	0.04056	1.3919
125705	scaffold_313	483960	5	A	C	DOM	7/2	1/6	0.04056	1.3919
129899	scaffold_325	316724	16-21	C	A	DOM	1/7	6/2	0.04056	1.3919
132036	scaffold_330	290456	#N/A	C	A	DOM	7/1	2/5	0.04056	1.3919
176117	scaffold_47	1931853	#N/A	C	A	DOM	7/1	2/5	0.04056	1.3919
176153	scaffold_47	2007258	#N/A	C	A	DOM	7/1	2/5	0.04056	1.3919
176198	scaffold_47	2097021	#N/A	C	A	DOM	7/1	2/5	0.04056	1.3919
175203	scaffold_476	201884	#N/A	C	A	DOM	7/1	2/6	0.04056	1.3919
175208	scaffold_476	217290	#N/A	C	A	DOM	7/1	2/6	0.04056	1.3919
177571	scaffold_486	310367	#N/A	C	A	DOM	1/7	5/2	0.04056	1.3919
180628	scaffold_49	1649497	#N/A	A	C	DOM	1/7	5/2	0.04056	1.3919
184097	scaffold_506	174477	16-21?	C	A	DOM	6/2	1/6	0.04056	1.3919
195669	scaffold_5617	1354	#N/A	C	A	DOM	7/1	2/5	0.04056	1.3919
208714	scaffold_627	105160	#N/A	A	C	DOM	6/2	1/6	0.04056	1.3919
213892	scaffold_657	22210	#N/A	A	C	DOM	2/6	6/1	0.04056	1.3919
227593	scaffold_737	128565	#N/A	C	A	DOM	7/1	2/5	0.04056	1.3919
231478	scaffold_766	40030	#N/A	C	A	DOM	1/7	6/2	0.04056	1.3919
231460	scaffold_766	154077	#N/A	C	A	DOM	7/2	1/6	0.04056	1.3919
249924	scaffold_8	2292502	#N/A	A	C	DOM	6/2	1/6	0.04056	1.3919
240375	scaffold_825	158691	#N/A	C	A	DOM	1/7	5/2	0.04056	1.3919
259970	scaffold_99	1674479	#N/A	C	A	DOM	2/7	6/1	0.04056	1.3919
259542	scaffold_992	67559	#N/A	C	A	DOM	2/7	6/1	0.04056	1.3919
23101	scaffold_123	1117628	#N/A	A	C	DOM	0/7	3/2	0.04545	1.34247
88002	scaffold_227	649763	14	C	A	DOM	4/1	0/5	0.04762	1.32221
230208	scaffold_757	186558	#N/A	C	A	DOM	0/5	4/1	0.04762	1.32221
232456	scaffold_770	166262	#N/A	A	C	DOM	4/0	1/4	0.04762	1.32221
1178	scaffold_0	3586704	#N/A	C	A	DOM	1/8	5/3	0.04977	1.30303
9361	scaffold_108	416597	#N/A	C	A	DOM	8/1	3/5	0.04977	1.30303
9132	scaffold_108	1205009	#N/A	C	A	DOM	8/1	3/5	0.04977	1.30303
9149	scaffold_108	1272278	#N/A	C	A	DOM	8/1	3/5	0.04977	1.30303
9151	scaffold_108	1272630	#N/A	C	A	DOM	8/1	3/5	0.04977	1.30303
51091	scaffold_162	458602	#N/A	C	A	DOM	8/1	3/5	0.04977	1.30303
99877	scaffold_252	698246	#N/A	C	A	DOM	8/1	3/5	0.04977	1.30303
111738	scaffold_2816	7652	#N/A	C	A	DOM	8/1	3/5	0.04977	1.30303
117703	scaffold_299	714323	#N/A	C	A	DOM	8/1	3/5	0.04977	1.30303
148240	scaffold_380	63374	#N/A	C	A	DOM	8/1	3/5	0.04977	1.30303
185755	scaffold_512	35275	#N/A	A	C	DOM	6/3	1/7	0.04977	1.30303
208870	scaffold_628	64955	#N/A	A	C	DOM	6/3	1/7	0.04977	1.30303
208873	scaffold_628	70134	#N/A	A	C	DOM	6/3	1/7	0.04977	1.30303
212132	scaffold_646	230275	#N/A	C	A	DOM	8/1	3/5	0.04977	1.30303
212143	scaffold_646	253452	#N/A	C	A	DOM	8/1	3/5	0.04977	1.30303
212145	scaffold_646	253840	#N/A	C	A	DOM	8/1	3/5	0.04977	1.30303
230911	scaffold_75	410182	#N/A	C	A	DOM	8/1	3/5	0.04977	1.30303
239212	scaffold_814	84925	#N/A	C	A	DOM	8/1	3/5	0.04977	1.30303
243449	scaffold_84	1723813	#N/A	A	C	DOM	8/1	3/5	0.04977	1.30303
16326	scaffold_115	529269	17	A	C	DOM	0/8	3/3	0.05495	1.26003
16328	scaffold_115	529665	17	A	C	DOM	0/8	3/3	0.05495	1.26003
220185	scaffold_698	196051	14?	T	G	DOM	8/0	3/3	0.05495	1.26003
24988	scaffold_1263	13521	UNK256/UNK378	C	A	DOM	7/2	2/6	0.05668	1.24657
77211	scaffold_2044	885	#N/A	C	A	DOM	2/7	6/2	0.05668	1.24657
126411	scaffold_316	237828	5	C	A	DOM	7/2	2/6	0.05668	1.24657
168230	scaffold_447	18920	#N/A	C	A	DOM	2/7	6/2	0.05668	1.24657
208869	scaffold_628	64617	#N/A	C	A	DOM	2/7	6/2	0.05668	1.24657
251203	scaffold_907	71615	#N/A	C	A	DOM	2/7	6/2	0.05668	1.24657
136646	scaffold_3453	6237	#N/A	A	C	DOM	6/3	1/6	0.06014	1.22084
208762	scaffold_627	246820	#N/A	A	C	DOM	6/3	1/6	0.06014	1.22084
225104	scaffold_71	1222351	#N/A	C	A	DOM	6/3	1/6	0.06014	1.22084
256614	scaffold_960	109650	#N/A	A	C	DOM	6/3	1/6	0.06014	1.22084
3632	scaffold_1011	176	UNK694	C	A	DOM	0/6	3/2	0.06061	1.21746
3758	scaffold_1015	53363	14	C	A	DOM	2/3	6/0	0.06061	1.21746
3769	scaffold_1015	80300	14	A	C	DOM	2/4	6/0	0.06061	1.21746
7527	scaffold_1068	74282	#N/A	A	C	DOM	0/4	5/2	0.06061	1.21746
20618	scaffold_11	3920474	14	A	C	DOM	2/5	4/0	0.06061	1.21746
15258	scaffold_114	1219995	#N/A	C	A	DOM	2/4	6/0	0.06061	1.21746
49391	scaffold_15	3174348	#N/A	C	A	DOM	2/5	4/0	0.06061	1.21746
75963	scaffold_200	710467	#N/A	C	A	DOM	0/6	3/2	0.06061	1.21746
108508	scaffold_273	656288	?	A	C	DOM	2/4	5/0	0.06061	1.21746
142666	scaffold_362	474822	14	C	A	DOM	2/5	4/0	0.06061	1.21746
209723	scaffold_630	157079	UNK257	A	C	DOM	2/4	6/0	0.06061	1.21746
20601	scaffold_11	3876151	14	T	G	DOM	9/0	4/3	0.0625	1.20412
80618	scaffold_20	325523	#N/A	T	G	DOM	7/0	3/3	0.06993	1.15534
90245	scaffold_230	676907	#N/A	A	C	DOM	7/0	3/3	0.06993	1.15534
117393	scaffold_298	634423	#N/A	A	C	DOM	7/0	3/3	0.06993	1.15534
129626	scaffold_324	313974	#N/A	T	G	DOM	3/4	6/0	0.06993	1.15534
145070	scaffold_36	915770	#N/A	G	T	DOM	3/4	7/0	0.06993	1.15534
145093	scaffold_36	948504	#N/A	T	G	DOM	3/4	6/0	0.06993	1.15534
149075	scaffold_385	272084	#N/A	A	C	DOM	7/0	3/4	0.06993	1.15534
184115	scaffold_506	264516	16-21?	T	G	DOM	7/0	3/4	0.06993	1.15534
192597	scaffold_548	195592	17	A	C	DOM	0/7	4/3	0.06993	1.15534
491	scaffold_0	2033175	#N/A	A	C	DOM	0/4	4/2	0.07619	1.1181
234582	scaffold_78	2007393	14	C	A	DOM	4/2	0/4	0.07619	1.1181
235577	scaffold_79	1664249	UNK211	A	C	DOM	4/2	0/4	0.07619	1.1181
20323	scaffold_11	3125124	14	A	C	DOM	7/0	4/4	0.07692	1.11396
54943	scaffold_16	1532538	13	T	G	DOM	8/0	4/3	0.07692	1.11396
56507	scaffold_171	1129292	5/13	T	G	DOM	8/0	4/3	0.07692	1.11396
58308	scaffold_174	77844	#N/A	A	C	DOM	8/0	4/3	0.07692	1.11396
90369	scaffold_230	943909	#N/A	G	T	DOM	8/0	4/3	0.07692	1.11396
160919	scaffold_418	435918	#N/A	G	T	DOM	8/0	4/3	0.07692	1.11396
210955	scaffold_63	1749019	#N/A	A	C	DOM	8/0	4/3	0.07692	1.11396
246407	scaffold_870	17410	7	T	G	DOM	7/0	4/4	0.07692	1.11396
76040	scaffold_200	903931	#N/A	G	T	DOM	1/4	5/1	0.08009	1.09642
232458	scaffold_770	166615	#N/A	A	C	DOM	5/1	1/5	0.08009	1.09642
241412	scaffold_830	166451	#N/A	C	A	DOM	1/5	5/1	0.08009	1.09642
257196	scaffold_96	1724511	#N/A	C	A	DOM	5/1	1/4	0.08009	1.09642
57258	scaffold_172	581227	#N/A	T	G	DOM	5/4	8/0	0.08235	1.08434
58194	scaffold_174	50372	#N/A	G	T	DOM	9/0	5/3	0.08235	1.08434
90240	scaffold_230	648827	#N/A	G	T	DOM	9/0	5/3	0.08235	1.08434
211387	scaffold_63	613214	#N/A	G	T	DOM	9/0	5/3	0.08235	1.08434
55472	scaffold_16	2977975	13	C	A	DOM	6/0	1/2	0.08333	1.0792
155862	scaffold_3	4754110	#N/A	G	T	DOM	4/4	6/0	0.08492	1.07099
236105	scaffold_7	1092996	#N/A	C	A	DOM	6/1	1/3	0.08788	1.05611
236117	scaffold_7	1103907	#N/A	A	C	DOM	6/1	1/3	0.08788	1.05611
9558	scaffold_108	874171	#N/A	C	A	DOM	7/1	2/4	0.09091	1.04139
51203	scaffold_162	789806	#N/A	A	C	DOM	1/7	4/2	0.09091	1.04139
51204	scaffold_162	790158	#N/A	A	C	DOM	1/7	4/2	0.09091	1.04139
144942	scaffold_36	562300	#N/A	A	C	DOM	7/1	2/4	0.09091	1.04139
188778	scaffold_529	29738	#N/A	C	A	DOM	7/1	2/4	0.09091	1.04139
235397	scaffold_79	1214272	UNK211	A	C	DOM	2/4	7/1	0.09091	1.04139
3634	scaffold_1011	582	UNK694	C	A	DOM	1/6	4/2	0.1026	0.988853
8341	scaffold_107	1037987	#N/A	A	C	DOM	2/5	6/1	0.1026	0.988853
8543	scaffold_107	1652219	#N/A	A	C	DOM	2/6	5/1	0.1026	0.988853
48856	scaffold_15	1910436	#N/A	C	A	DOM	6/1	2/5	0.1026	0.988853
49701	scaffold_15	3904907	#N/A	C	A	DOM	6/1	2/4	0.1026	0.988853
51981	scaffold_164	447323	#N/A	C	A	DOM	1/6	5/2	0.1026	0.988853
57949	scaffold_1749	12809	#N/A	C	A	DOM	2/4	6/1	0.1026	0.988853
62418	scaffold_180	910990	#N/A	C	A	DOM	1/5	6/2	0.1026	0.988853
66083	scaffold_1893	7042	#N/A	C	A	DOM	4/2	1/6	0.1026	0.988853
77400	scaffold_204	449965	#N/A	A	C	DOM	5/2	1/5	0.1026	0.988853
99685	scaffold_252	109203	#N/A	C	A	DOM	6/1	2/4	0.1026	0.988853
103502	scaffold_260	137119	#N/A	A	C	DOM	2/5	6/1	0.1026	0.988853
103652	scaffold_260	469350	#N/A	A	C	DOM	6/2	1/5	0.1026	0.988853
108020	scaffold_2725	773	#N/A	C	A	DOM	1/6	4/2	0.1026	0.988853
113655	scaffold_287	75132	#N/A	A	C	DOM	5/2	1/5	0.1026	0.988853
117452	scaffold_299	114042	#N/A	C	A	DOM	6/1	2/4	0.1026	0.988853
156497	scaffold_3	943347	#N/A	C	A	DOM	6/1	2/4	0.1026	0.988853
154995	scaffold_3	2561026	#N/A	C	A	DOM	6/1	2/5	0.1026	0.988853
121480	scaffold_301	290882	#N/A	C	A	DOM	6/1	2/4	0.1026	0.988853
144971	scaffold_36	683816	#N/A	A	C	DOM	6/1	2/5	0.1026	0.988853
148167	scaffold_380	317760	#N/A	C	A	DOM	6/1	2/5	0.1026	0.988853
175742	scaffold_47	1077850	#N/A	A	C	DOM	1/6	5/2	0.1026	0.988853
175743	scaffold_47	1078193	#N/A	A	C	DOM	1/6	5/2	0.1026	0.988853
175987	scaffold_47	1675564	#N/A	A	C	DOM	1/6	4/2	0.1026	0.988853
225735	scaffold_71	952923	#N/A	C	A	DOM	2/6	5/1	0.1026	0.988853
230913	scaffold_75	42170	#N/A	C	A	DOM	1/6	5/2	0.1026	0.988853
230996	scaffold_75	660235	#N/A	C	A	DOM	1/6	4/2	0.1026	0.988853
249868	scaffold_8	2087113	#N/A	A	C	DOM	6/2	1/5	0.1026	0.988853
239665	scaffold_81	1482831	#N/A	A	C	DOM	2/6	5/1	0.1026	0.988853
165175	scaffold_432	444549	5	A	C	DOM	7/0	2/2	0.1091	0.962175
16173	scaffold_115	203638	17	A	C	DOM	1/7	4/3	0.1189	0.924818
16268	scaffold_115	393487	17	A	C	DOM	1/7	4/3	0.1189	0.924818
37009	scaffold_140	791447	#N/A	A	C	DOM	7/1	3/5	0.1189	0.924818
51823	scaffold_164	119175	#N/A	A	C	DOM	7/1	3/5	0.1189	0.924818
120839	scaffold_2	5834499	#N/A	T	G	DOM	3/4	7/1	0.1189	0.924818
78769	scaffold_207	705575	#N/A	A	C	DOM	7/1	3/4	0.1189	0.924818
91968	scaffold_235	563225	#N/A	A	C	DOM	5/3	1/6	0.1189	0.924818
104456	scaffold_263	22073	7	C	A	DOM	7/1	3/4	0.1189	0.924818
117596	scaffold_299	446213	#N/A	C	A	DOM	7/1	3/5	0.1189	0.924818
117716	scaffold_299	739079	#N/A	C	A	DOM	7/1	3/5	0.1189	0.924818
176342	scaffold_47	2491296	#N/A	C	A	DOM	7/1	3/5	0.1189	0.924818
176343	scaffold_47	2491643	#N/A	C	A	DOM	6/1	3/5	0.1189	0.924818
177574	scaffold_486	333145	#N/A	C	A	DOM	1/7	5/3	0.1189	0.924818
225285	scaffold_71	1725518	#N/A	C	A	DOM	5/3	1/6	0.1189	0.924818
225288	scaffold_71	1725901	#N/A	C	A	DOM	5/3	1/6	0.1189	0.924818
231042	scaffold_75	789180	#N/A	C	A	DOM	1/7	5/3	0.1189	0.924818
230449	scaffold_75	1263496	#N/A	C	A	DOM	7/1	3/5	0.1189	0.924818
230803	scaffold_75	2120125	#N/A	C	A	DOM	1/7	4/3	0.1189	0.924818
232602	scaffold_773	47354	#N/A	A	C	DOM	5/3	1/6	0.1189	0.924818
247653	scaffold_884	21968	#N/A	C	A	DOM	7/1	3/4	0.1189	0.924818
247655	scaffold_884	22347	#N/A	C	A	DOM	7/1	3/4	0.1189	0.924818
144862	scaffold_36	372182	#N/A	A	C	DOM	7/2	2/5	0.1262	0.898941
144176	scaffold_36	1521409	#N/A	A	C	DOM	7/2	2/5	0.1262	0.898941
90307	scaffold_230	810125	#N/A	G	T	DOM	8/0	3/2	0.1282	0.892112
1993	scaffold_0	553128	#N/A	C	A	DOM	8/1	4/4	0.1312	0.882066
1997	scaffold_0	554722	#N/A	C	A	DOM	8/1	4/4	0.1312	0.882066
78	scaffold_0	1196992	#N/A	C	A	DOM	8/1	4/4	0.1312	0.882066
5957	scaffold_103	707713	#N/A	T	G	DOM	4/5	7/1	0.1312	0.882066
53117	scaffold_166	912377	7	C	A	DOM	1/8	4/4	0.1312	0.882066
91940	scaffold_235	4578	#N/A	A	C	DOM	4/5	7/1	0.1312	0.882066
206231	scaffold_60	375786	#N/A	G	T	DOM	4/5	7/1	0.1312	0.882066
215175	scaffold_662	88222	#N/A	G	T	DOM	4/5	7/1	0.1312	0.882066
252394	scaffold_91	1623525	#N/A	T	G	DOM	8/1	4/4	0.1312	0.882066
7583	scaffold_106	1094572	11	C	A	DOM	2/6	5/2	0.1319	0.879755
21866	scaffold_121	1009258	#N/A	C	A	DOM	2/6	6/2	0.1319	0.879755
56953	scaffold_1726	6547	UNK283	C	A	DOM	2/6	6/2	0.1319	0.879755
57453	scaffold_1738	16752	#N/A	C	A	DOM	2/6	6/2	0.1319	0.879755
99678	scaffold_2529	3847	#N/A	C	A	DOM	2/6	6/2	0.1319	0.879755
117051	scaffold_297	176173	#N/A	A	C	DOM	6/2	2/6	0.1319	0.879755
154447	scaffold_3	138746	#N/A	C	A	DOM	2/5	6/2	0.1319	0.879755
130453	scaffold_327	50083	6	C	A	DOM	2/6	5/2	0.1319	0.879755
143807	scaffold_369	245054	#N/A	A	C	DOM	2/6	5/2	0.1319	0.879755
182231	scaffold_4	3269613	#N/A	C	A	DOM	6/2	2/5	0.1319	0.879755
161169	scaffold_419	60560	#N/A	C	A	DOM	6/2	2/5	0.1319	0.879755
176209	scaffold_47	2118779	#N/A	C	A	DOM	2/6	5/2	0.1319	0.879755
185702	scaffold_512	202127	#N/A	C	A	DOM	2/6	6/2	0.1319	0.879755
196087	scaffold_565	292191	#N/A	C	A	DOM	2/6	5/2	0.1319	0.879755
205209	scaffold_604	114930	#N/A	C	A	DOM	2/6	6/2	0.1319	0.879755
90011	scaffold_230	176311	#N/A	A	C	DOM	6/0	2/2	0.1333	0.87517
121924	scaffold_303	332365	5	A	C	DOM	2/2	0/6	0.1333	0.87517
157953	scaffold_407	136376	17	C	A	DOM	5/3	1/5	0.1375	0.861697
206309	scaffold_60	678087	#N/A	C	A	DOM	3/5	5/1	0.1375	0.861697
246557	scaffold_873	92868	#N/A	A	C	DOM	5/3	1/5	0.1375	0.861697
144998	scaffold_36	752487	#N/A	C	A	DOM	1/4	3/0	0.1429	0.844968
260440	scaffold_9	1218900	5/13?	C	A	DOM	1/3	3/0	0.1429	0.844968
9713	scaffold_1094	84606	#N/A	A	C	DOM	5/4	1/6	0.1451	0.838333
130587	scaffold_328	229742	#N/A	A	C	DOM	5/4	1/6	0.1451	0.838333
181840	scaffold_4	2329809	#N/A	A	C	DOM	5/4	1/6	0.1451	0.838333
206238	scaffold_60	385712	#N/A	T	G	DOM	4/5	6/1	0.1451	0.838333
4300	scaffold_101	482183	#N/A	A	C	DOM	7/0	3/2	0.1515	0.819587
131852	scaffold_32	619671	#N/A	A	C	DOM	0/7	2/3	0.1515	0.819587
174974	scaffold_474	408303	#N/A	C	A	DOM	0/7	2/3	0.1515	0.819587
10730	scaffold_10	1719473	17	C	A	DOM	2/7	5/3	0.1534	0.814175
3802	scaffold_1017	51669	#N/A	A	C	DOM	3/6	6/2	0.1534	0.814175
33360	scaffold_1373	24450	5	C	A	DOM	3/6	6/2	0.1534	0.814175
34614	scaffold_139	1110096	#N/A	A	C	DOM	7/2	3/5	0.1534	0.814175
49368	scaffold_15	3133770	#N/A	C	A	DOM	2/7	5/3	0.1534	0.814175
62174	scaffold_180	266033	#N/A	C	A	DOM	3/6	6/2	0.1534	0.814175
62305	scaffold_180	574789	#N/A	C	A	DOM	3/6	6/2	0.1534	0.814175
80109	scaffold_20	1879197	#N/A	C	A	DOM	7/2	3/5	0.1534	0.814175
80544	scaffold_20	3045427	#N/A	C	A	DOM	7/2	3/5	0.1534	0.814175
80546	scaffold_20	3045784	#N/A	C	A	DOM	7/2	3/5	0.1534	0.814175
77060	scaffold_203	623157	6	C	A	DOM	3/6	6/2	0.1534	0.814175
113632	scaffold_287	631780	#N/A	A	C	DOM	6/3	2/6	0.1534	0.814175
115365	scaffold_290	613629	6	T	G	DOM	3/6	6/2	0.1534	0.814175
155165	scaffold_3	3011347	#N/A	C	A	DOM	3/6	6/2	0.1534	0.814175
128780	scaffold_3217	3121	#N/A	A	C	DOM	6/3	2/6	0.1534	0.814175
144187	scaffold_36	1550368	#N/A	A	C	DOM	7/2	3/5	0.1534	0.814175
148959	scaffold_384	70483	5	C	A	DOM	6/3	2/6	0.1534	0.814175
163244	scaffold_4277	345	#N/A	A	C	DOM	6/3	2/6	0.1534	0.814175
175945	scaffold_47	1584522	#N/A	A	C	DOM	2/7	5/3	0.1534	0.814175
183942	scaffold_504	336815	#N/A	C	A	DOM	3/6	6/2	0.1534	0.814175
188828	scaffold_529	74768	#N/A	A	C	DOM	2/7	5/3	0.1534	0.814175
188702	scaffold_529	131577	#N/A	A	C	DOM	2/7	5/3	0.1534	0.814175
211735	scaffold_642	135805	#N/A	A	C	DOM	3/6	6/2	0.1534	0.814175
225679	scaffold_71	832959	#N/A	C	A	DOM	3/6	6/2	0.1534	0.814175
225024	scaffold_71	1006202	#N/A	C	A	DOM	3/6	6/2	0.1534	0.814175
246096	scaffold_86	244816	5	C	A	DOM	6/3	2/6	0.1534	0.814175
246189	scaffold_86	462148	5	C	A	DOM	6/3	2/6	0.1534	0.814175
259507	scaffold_991	72605	UNK43	A	C	DOM	3/6	6/2	0.1534	0.814175
9842	scaffold_109	1051919	5	C	A	DOM	5/0	2/3	0.1667	0.778064
9895	scaffold_109	1161878	5	A	C	DOM	5/0	2/3	0.1667	0.778064
20556	scaffold_11	3721764	14	C	A	DOM	2/4	3/0	0.1667	0.778064
20637	scaffold_11	3950971	14	A	C	DOM	5/0	2/2	0.1667	0.778064
21772	scaffold_1213	22236	#N/A	A	C	DOM	0/3	5/2	0.1667	0.778064
32212	scaffold_135	1271582	#N/A	C	A	DOM	2/3	5/0	0.1667	0.778064
59726	scaffold_1785	15981	#N/A	C	A	DOM	5/0	2/3	0.1667	0.778064
109443	scaffold_2779	2776	#N/A	A	C	DOM	2/3	4/0	0.1667	0.778064
130175	scaffold_326	376703	17	C	A	DOM	3/2	0/5	0.1667	0.778064
130220	scaffold_326	538873	17	A	C	DOM	5/0	2/3	0.1667	0.778064
138205	scaffold_34	2033051	UNK13	C	A	DOM	0/3	5/2	0.1667	0.778064
144034	scaffold_36	1241251	#N/A	C	A	DOM	2/3	4/0	0.1667	0.778064
145529	scaffold_371	588211	#N/A	A	C	DOM	3/2	0/5	0.1667	0.778064
160239	scaffold_414	16678	#N/A	C	A	DOM	2/2	5/0	0.1667	0.778064
169283	scaffold_44	2631666	#N/A	C	A	DOM	2/3	5/0	0.1667	0.778064
184139	scaffold_506	31139	16-21?	A	C	DOM	4/0	2/3	0.1667	0.778064
261624	scaffold_9	4197083	5/13?	G	T	DOM	9/0	5/2	0.175	0.756962
44900	scaffold_152	259088	14	C	A	DOM	6/0	3/3	0.1818	0.740406
48332	scaffold_159	483796	18	C	A	DOM	3/2	6/0	0.1818	0.740406
80765	scaffold_20	455898	#N/A	A	C	DOM	5/0	3/3	0.1818	0.740406
148568	scaffold_382	558550	#N/A	C	A	DOM	5/0	3/3	0.1818	0.740406
191964	scaffold_5438	216	UNK301	A	C	DOM	3/3	0/5	0.1818	0.740406
205876	scaffold_60	1326777	#N/A	C	A	DOM	0/6	3/3	0.1818	0.740406
237153	scaffold_7	3573009	#N/A	A	C	DOM	3/3	5/0	0.1818	0.740406
55170	scaffold_16	2155546	13	A	C	DOM	1/2	6/1	0.1833	0.736838
58580	scaffold_175	243916	UNK4/UNK99?	C	A	DOM	3/1	1/5	0.1905	0.720105
187828	scaffold_522	141121	5	C	A	DOM	1/3	5/1	0.1905	0.720105
192264	scaffold_545	64968	#N/A	C	A	DOM	5/1	1/3	0.1905	0.720105
210613	scaffold_639	273731	#N/A	C	A	DOM	1/3	5/1	0.1905	0.720105
236677	scaffold_7	2432	#N/A	A	C	DOM	5/1	1/3	0.1905	0.720105
53490	scaffold_167	450886	17	A	C	DOM	0/7	2/4	0.1923	0.716021
66072	scaffold_1892	10205	#N/A	G	T	DOM	7/0	4/3	0.1923	0.716021
66074	scaffold_1892	10542	#N/A	G	T	DOM	7/0	4/3	0.1923	0.716021
80890	scaffold_20	722094	#N/A	G	T	DOM	7/0	4/3	0.1923	0.716021
84320	scaffold_21	11264	#N/A	A	C	DOM	0/7	3/4	0.1923	0.716021
84334	scaffold_21	11671	#N/A	A	C	DOM	0/7	3/4	0.1923	0.716021
84363	scaffold_21	1238101	#N/A	A	C	DOM	0/7	2/4	0.1923	0.716021
86824	scaffold_223	840213	17	A	C	DOM	0/7	2/4	0.1923	0.716021
96756	scaffold_246	551870	#N/A	A	C	DOM	0/7	2/4	0.1923	0.716021
97281	scaffold_248	342948	17	C	A	DOM	4/3	7/0	0.1923	0.716021
105877	scaffold_268	128288	#N/A	A	C	DOM	7/0	4/2	0.1923	0.716021
122438	scaffold_305	287260	#N/A	G	T	DOM	6/0	4/3	0.1923	0.716021
128783	scaffold_3217	6557	#N/A	G	T	DOM	4/3	7/0	0.1923	0.716021
157313	scaffold_403	489024	#N/A	A	C	DOM	7/0	4/2	0.1923	0.716021
199728	scaffold_585	205774	#N/A	G	T	DOM	6/0	4/3	0.1923	0.716021
216561	scaffold_6703	1024	#N/A	A	C	DOM	7/0	4/2	0.1923	0.716021
46829	scaffold_156	176667	5	C	A	DOM	4/0	3/4	0.1939	0.712422
33159	scaffold_136	537844	#N/A	C	A	DOM	3/0	3/4	0.2	0.69897
36613	scaffold_140	1152775	#N/A	C	A	DOM	4/0	3/3	0.2	0.69897
51314	scaffold_1636	941	#N/A	C	A	DOM	3/3	0/4	0.2	0.69897
52410	scaffold_165	409041	#N/A	A	C	DOM	7/0	5/3	0.2	0.69897
59246	scaffold_176	930113	#N/A	G	T	DOM	8/0	5/3	0.2	0.69897
143599	scaffold_368	370863	#N/A	G	T	DOM	7/0	5/3	0.2	0.69897
157218	scaffold_403	247154	#N/A	G	T	DOM	8/0	5/3	0.2	0.69897
157283	scaffold_403	410918	#N/A	T	G	DOM	8/0	5/2	0.2	0.69897
204550	scaffold_5	5303120	13	A	C	DOM	0/4	3/3	0.2	0.69897
210942	scaffold_63	1686759	#N/A	G	T	DOM	8/0	5/3	0.2	0.69897
216062	scaffold_66	2006508	5	A	C	DOM	4/0	3/3	0.2	0.69897
143750	scaffold_3699	5101	#N/A	C	A	DOM	8/1	2/2	0.2028	0.692932
78840	scaffold_207	901710	#N/A	A	C	DOM	0/5	3/4	0.2045	0.689307
190888	scaffold_53	1112386	#N/A	C	A	DOM	5/0	4/3	0.2045	0.689307
215491	scaffold_667	158819	#N/A	C	A	DOM	6/3	8/0	0.2059	0.686344
257604	scaffold_972	117187	#N/A	T	G	DOM	9/0	6/2	0.2059	0.686344
168396	scaffold_448	161971	#N/A	C	A	DOM	3/1	1/4	0.2063	0.685501
214855	scaffold_65	685539	#N/A	A	C	DOM	4/1	1/3	0.2063	0.685501
236215	scaffold_7	1329063	#N/A	A	C	DOM	4/1	1/3	0.2063	0.685501
236391	scaffold_7	1730639	#N/A	C	A	DOM	4/1	1/3	0.2063	0.685501
129744	scaffold_324	563731	#N/A	C	A	DOM	4/4	4/0	0.2081	0.681728
8181	scaffold_1072	9373	#N/A	T	G	DOM	5/3	6/0	0.2088	0.68027
53732	scaffold_1687	8834	#N/A	T	G	DOM	6/3	7/0	0.2125	0.672641
241565	scaffold_833	67361	#N/A	C	A	DOM	6/3	7/0	0.2125	0.672641
30393	scaffold_132	1155474	#N/A	A	C	DOM	3/2	1/6	0.2222	0.653256
52848	scaffold_166	255890	7	C	A	DOM	1/6	3/2	0.2222	0.653256
71522	scaffold_199	1039250	#N/A	C	A	DOM	6/3	6/0	0.2286	0.640924
158563	scaffold_40	1032002	#N/A	A	C	DOM	5/0	5/3	0.2308	0.636764
164739	scaffold_4309	1358	#N/A	C	A	DOM	5/3	5/0	0.2308	0.636764
249691	scaffold_8	1581661	#N/A	C	A	DOM	5/3	5/0	0.2308	0.636764
48997	scaffold_15	2286138	#N/A	G	T	DOM	8/1	3/3	0.2352	0.628563
39815	scaffold_1466	16154	14	C	A	DOM	0/3	4/4	0.2364	0.626353
120167	scaffold_2	4036026	#N/A	A	C	DOM	4/3	4/0	0.2364	0.626353
129599	scaffold_324	263594	#N/A	C	A	DOM	4/4	3/0	0.2364	0.626353
221614	scaffold_6	2191715	#N/A	A	C	DOM	4/3	4/0	0.2364	0.626353
224508	scaffold_7119	714	#N/A	C	A	DOM	1/7	2/2	0.2364	0.626353
10155	scaffold_109	310490	5	A	C	DOM	2/3	5/1	0.2424	0.615467
34627	scaffold_139	1141077	#N/A	A	C	DOM	3/2	1/5	0.2424	0.615467
67254	scaffold_18	2962374	#N/A	A	C	DOM	1/5	3/2	0.2424	0.615467
103509	scaffold_260	144862	#N/A	A	C	DOM	2/5	4/1	0.2424	0.615467
103908	scaffold_261	255081	#N/A	A	C	DOM	3/2	1/5	0.2424	0.615467
124085	scaffold_30	2632497	#N/A	C	A	DOM	4/2	1/5	0.2424	0.615467
147041	scaffold_37	1237773	#N/A	A	C	DOM	5/1	2/4	0.2424	0.615467
157517	scaffold_405	160648	#N/A	C	A	DOM	5/1	2/4	0.2424	0.615467
179756	scaffold_4961	258	#N/A	A	C	DOM	2/3	5/1	0.2424	0.615467
195355	scaffold_55	353442	#N/A	A	C	DOM	5/1	2/3	0.2424	0.615467
199598	scaffold_584	208771	#N/A	C	A	DOM	5/2	1/3	0.2424	0.615467
199600	scaffold_584	209143	#N/A	C	A	DOM	5/2	1/3	0.2424	0.615467
200029	scaffold_588	178679	#N/A	A	C	DOM	1/5	4/2	0.2424	0.615467
210112	scaffold_634	283078	14	C	A	DOM	5/1	2/4	0.2424	0.615467
219552	scaffold_68	89651	#N/A	C	A	DOM	1/5	3/2	0.2424	0.615467
225494	scaffold_71	349755	#N/A	G	T	DOM	2/4	5/1	0.2424	0.615467
228729	scaffold_742	149892	#N/A	C	A	DOM	2/4	4/1	0.2424	0.615467
231236	scaffold_762	120567	#N/A	A	C	DOM	2/3	5/1	0.2424	0.615467
250652	scaffold_8	4004381	#N/A	A	C	DOM	2/4	4/1	0.2424	0.615467
10	scaffold_0	1015902	#N/A	C	A	DOM	7/1	3/3	0.2448	0.611189
82	scaffold_0	1216843	#N/A	C	A	DOM	1/7	3/3	0.2448	0.611189
49022	scaffold_15	2330446	#N/A	T	G	DOM	7/1	3/3	0.2448	0.611189
59101	scaffold_176	617487	#N/A	A	C	DOM	7/1	3/3	0.2448	0.611189
59103	scaffold_176	617870	#N/A	A	C	DOM	7/1	3/3	0.2448	0.611189
83353	scaffold_217	191286	17	A	C	DOM	3/3	7/1	0.2448	0.611189
90054	scaffold_230	281911	#N/A	C	A	DOM	7/1	3/3	0.2448	0.611189
117258	scaffold_298	174674	#N/A	C	A	DOM	7/1	3/3	0.2448	0.611189
122437	scaffold_305	282827	#N/A	C	A	DOM	7/1	3/3	0.2448	0.611189
150798	scaffold_38	2617070	#N/A	G	T	DOM	7/1	3/3	0.2448	0.611189
167569	scaffold_442	392369	#N/A	C	A	DOM	7/1	3/3	0.2448	0.611189
258831	scaffold_98	1204106	#N/A	C	A	DOM	1/7	3/3	0.2448	0.611189
1545	scaffold_0	436063	#N/A	C	A	DOM	8/1	4/3	0.2615	0.582528
11	scaffold_0	1016271	#N/A	C	A	DOM	8/1	4/3	0.2615	0.582528
44245	scaffold_151	1362676	7	C	A	DOM	1/8	3/4	0.2615	0.582528
52481	scaffold_165	563351	#N/A	A	C	DOM	8/1	4/3	0.2615	0.582528
104578	scaffold_263	493201	7	C	A	DOM	8/1	4/3	0.2615	0.582528
111279	scaffold_27	562055	6	G	T	DOM	8/1	4/3	0.2615	0.582528
117286	scaffold_298	269896	#N/A	T	G	DOM	8/1	4/3	0.2615	0.582528
148529	scaffold_382	426269	#N/A	T	G	DOM	8/1	4/3	0.2615	0.582528
149258	scaffold_386	176348	7	C	A	DOM	1/8	3/4	0.2615	0.582528
238130	scaffold_803	43584	#N/A	A	C	DOM	8/1	4/3	0.2615	0.582528
258860	scaffold_98	1269445	#N/A	C	A	DOM	1/8	3/4	0.2615	0.582528
144	scaffold_0	1318047	#N/A	C	A	DOM	1/6	3/3	0.2657	0.575608
1702	scaffold_0	4790583	#N/A	A	C	DOM	1/5	4/3	0.2657	0.575608
7702	scaffold_106	1441835	11	C	A	DOM	1/6	4/3	0.2657	0.575608
9660	scaffold_1092	8025	#N/A	A	C	DOM	4/3	1/6	0.2657	0.575608
23750	scaffold_1249	51914	#N/A	A	C	DOM	4/3	1/5	0.2657	0.575608
29486	scaffold_130	635538	#N/A	G	T	DOM	3/4	6/1	0.2657	0.575608
44840	scaffold_152	1423306	14	C	A	DOM	6/1	3/4	0.2657	0.575608
46764	scaffold_156	1215544	5	C	A	DOM	6/1	3/3	0.2657	0.575608
67348	scaffold_18	3093235	#N/A	A	C	DOM	3/4	5/1	0.2657	0.575608
71377	scaffold_198	778091	#N/A	C	A	DOM	5/1	3/4	0.2657	0.575608
79642	scaffold_209	68793	14	C	A	DOM	3/4	5/1	0.2657	0.575608
92029	scaffold_235	782172	#N/A	A	C	DOM	3/3	1/6	0.2657	0.575608
95375	scaffold_242	232627	#N/A	C	A	DOM	1/6	3/3	0.2657	0.575608
99905	scaffold_252	778393	#N/A	C	A	DOM	6/1	3/4	0.2657	0.575608
112057	scaffold_282	118784	#N/A	A	C	DOM	3/3	1/6	0.2657	0.575608
144559	scaffold_36	2418265	#N/A	A	C	DOM	6/1	3/3	0.2657	0.575608
151023	scaffold_38	558795	#N/A	C	A	DOM	4/3	1/5	0.2657	0.575608
158138	scaffold_407	531406	17	C	A	DOM	4/3	1/5	0.2657	0.575608
171326	scaffold_45	1605738	#N/A	A	C	DOM	6/1	3/3	0.2657	0.575608
181247	scaffold_49	936568	#N/A	A	C	DOM	1/6	3/3	0.2657	0.575608
185684	scaffold_512	113218	#N/A	A	C	DOM	3/4	6/1	0.2657	0.575608
188908	scaffold_52	1183983	#N/A	A	C	DOM	1/5	4/3	0.2657	0.575608
222404	scaffold_6	4110474	#N/A	A	C	DOM	1/6	4/3	0.2657	0.575608
210586	scaffold_639	18474	#N/A	A	C	DOM	4/3	1/6	0.2657	0.575608
224125	scaffold_70	216376	#N/A	C	A	DOM	1/5	4/3	0.2657	0.575608
227314	scaffold_7329	386	#N/A	C	A	DOM	6/1	3/3	0.2657	0.575608
227316	scaffold_7329	734	#N/A	C	A	DOM	6/1	3/3	0.2657	0.575608
230692	scaffold_75	1861034	#N/A	C	A	DOM	6/1	3/3	0.2657	0.575608
231660	scaffold_769	93543	#N/A	A	C	DOM	1/6	3/3	0.2657	0.575608
233781	scaffold_7831	291	#N/A	C	A	DOM	3/6	4/1	0.2657	0.575608
235001	scaffold_791	150875	#N/A	A	C	DOM	4/3	1/5	0.2657	0.575608
235281	scaffold_799	50903	5	A	C	DOM	3/3	6/1	0.2657	0.575608
243384	scaffold_84	1588310	#N/A	A	C	DOM	6/1	3/4	0.2657	0.575608
246537	scaffold_873	12714	#N/A	A	C	DOM	4/3	1/6	0.2657	0.575608
99686	scaffold_252	109519	#N/A	C	A	DOM	6/2	2/4	0.2774	0.556894
130556	scaffold_328	141568	#N/A	C	A	DOM	2/6	4/2	0.2774	0.556894
156634	scaffold_400	258129	#N/A	C	A	DOM	2/6	4/2	0.2774	0.556894
161168	scaffold_419	60143	#N/A	C	A	DOM	6/2	2/4	0.2774	0.556894
183941	scaffold_504	336441	#N/A	C	A	DOM	6/2	2/4	0.2774	0.556894
212343	scaffold_649	128466	14	T	G	DOM	6/2	2/4	0.2774	0.556894
5812	scaffold_103	197277	#N/A	T	G	DOM	4/4	6/1	0.2821	0.549597
18105	scaffold_1182	63319	#N/A	A	C	DOM	4/4	6/1	0.2821	0.549597
18106	scaffold_1182	63701	#N/A	A	C	DOM	4/4	6/1	0.2821	0.549597
35050	scaffold_139	92461	#N/A	T	G	DOM	4/4	6/1	0.2821	0.549597
49246	scaffold_15	2813626	#N/A	T	G	DOM	7/1	4/3	0.2821	0.549597
49360	scaffold_15	3121293	#N/A	G	T	DOM	7/1	4/3	0.2821	0.549597
49361	scaffold_15	3123462	#N/A	G	T	DOM	7/1	4/3	0.2821	0.549597
52995	scaffold_166	653513	7	C	A	DOM	1/6	4/4	0.2821	0.549597
83352	scaffold_217	190899	17	C	A	DOM	4/4	1/6	0.2821	0.549597
104538	scaffold_263	42059	7	C	A	DOM	7/1	4/4	0.2821	0.549597
104764	scaffold_2642	2566	#N/A	C	A	DOM	1/7	3/4	0.2821	0.549597
127115	scaffold_318	682565	#N/A	C	A	DOM	1/7	3/4	0.2821	0.549597
137095	scaffold_346	617447	#N/A	T	G	DOM	4/4	6/1	0.2821	0.549597
145052	scaffold_36	883429	#N/A	T	G	DOM	4/4	7/1	0.2821	0.549597
186367	scaffold_517	277062	#N/A	C	A	DOM	1/7	4/4	0.2821	0.549597
197125	scaffold_56	455840	#N/A	A	C	DOM	1/6	4/4	0.2821	0.549597
200128	scaffold_589	154617	7	T	G	DOM	7/1	4/3	0.2821	0.549597
213330	scaffold_650	217168	#N/A	T	G	DOM	6/1	4/4	0.2821	0.549597
220258	scaffold_699	200177	#N/A	G	T	DOM	4/4	6/1	0.2821	0.549597
236314	scaffold_7	1560235	#N/A	G	T	DOM	7/1	4/3	0.2821	0.549597
224014	scaffold_70	1876073	#N/A	C	A	DOM	1/7	3/4	0.2821	0.549597
223262	scaffold_703	183563	#N/A	A	C	DOM	4/4	1/7	0.2821	0.549597
228505	scaffold_73	833097	#N/A	A	C	DOM	4/4	6/1	0.2821	0.549597
230614	scaffold_75	1633008	#N/A	A	C	DOM	7/1	4/4	0.2821	0.549597
239896	scaffold_81	233795	#N/A	T	G	DOM	4/4	7/1	0.2821	0.549597
243165	scaffold_84	1128535	#N/A	T	G	DOM	4/4	7/1	0.2821	0.549597
252403	scaffold_91	1649754	#N/A	T	G	DOM	7/1	4/3	0.2821	0.549597
258895	scaffold_98	1339762	#N/A	C	A	DOM	1/7	3/4	0.2821	0.549597
259019	scaffold_98	1693451	#N/A	C	A	DOM	1/7	3/4	0.2821	0.549597
10406	scaffold_109	848613	5	C	A	DOM	2/5	5/2	0.2861	0.543482
36410	scaffold_13	942676	#N/A	A	C	DOM	2/5	5/2	0.2861	0.543482
49932	scaffold_1606	37786	#N/A	A	C	DOM	5/2	2/5	0.2861	0.543482
60257	scaffold_1795	8482	#N/A	A	C	DOM	5/2	2/5	0.2861	0.543482
66263	scaffold_189	451877	#N/A	A	C	DOM	2/5	5/2	0.2861	0.543482
66113	scaffold_189	1003553	#N/A	A	C	DOM	2/5	4/2	0.2861	0.543482
80283	scaffold_20	2349554	#N/A	C	A	DOM	5/2	2/5	0.2861	0.543482
80322	scaffold_20	2425594	#N/A	C	A	DOM	2/5	4/2	0.2861	0.543482
115697	scaffold_2926	2825	#N/A	G	T	DOM	2/5	5/2	0.2861	0.543482
154418	scaffold_3	1291569	#N/A	C	A	DOM	5/2	2/5	0.2861	0.543482
121212	scaffold_300	22617	#N/A	A	C	DOM	4/2	2/5	0.2861	0.543482
140710	scaffold_358	163698	#N/A	A	C	DOM	5/2	2/4	0.2861	0.543482
147028	scaffold_37	1208087	#N/A	A	C	DOM	5/2	2/5	0.2861	0.543482
147040	scaffold_37	1237384	#N/A	A	C	DOM	2/5	4/2	0.2861	0.543482
148152	scaffold_380	254156	#N/A	C	A	DOM	5/2	2/4	0.2861	0.543482
152293	scaffold_3953	941	#N/A	C	A	DOM	5/2	2/5	0.2861	0.543482
156715	scaffold_400	72164	#N/A	C	A	DOM	2/5	5/2	0.2861	0.543482
193290	scaffold_54	2235324	23	A	C	DOM	2/4	5/2	0.2861	0.543482
193291	scaffold_54	2235688	23	A	C	DOM	2/4	5/2	0.2861	0.543482
195078	scaffold_55	1752547	#N/A	A	C	DOM	5/2	2/5	0.2861	0.543482
225146	scaffold_71	1368456	#N/A	C	A	DOM	4/2	2/5	0.2861	0.543482
225377	scaffold_71	1971591	#N/A	C	A	DOM	2/5	5/2	0.2861	0.543482
225378	scaffold_71	1971958	#N/A	C	A	DOM	2/5	5/2	0.2861	0.543482
231005	scaffold_75	675105	#N/A	C	A	DOM	2/5	5/2	0.2861	0.543482
231984	scaffold_76	1807556	#N/A	C	A	DOM	2/4	5/2	0.2861	0.543482
187888	scaffold_522	250171	5	A	C	DOM	4/5	5/1	0.2867	0.542572
21081	scaffold_1208	43295	#N/A	A	C	DOM	4/3	1/4	0.2929	0.533281
44843	scaffold_152	1424324	14	A	C	DOM	3/4	4/1	0.2929	0.533281
54025	scaffold_168	563297	#N/A	C	A	DOM	3/4	4/1	0.2929	0.533281
152271	scaffold_394	82556	#N/A	C	A	DOM	1/4	4/3	0.2929	0.533281
172054	scaffold_4610	2860	#N/A	C	A	DOM	3/4	4/1	0.2929	0.533281
242607	scaffold_83	773329	13	A	C	DOM	4/1	3/4	0.2929	0.533281
11108	scaffold_10	2500470	17	G	T	DOM	8/1	5/3	0.2941	0.531505
3794	scaffold_1017	18045	#N/A	G	T	DOM	5/4	7/1	0.2941	0.531505
26425	scaffold_128	1490179	6	T	G	DOM	8/1	5/3	0.2941	0.531505
52605	scaffold_165	979568	#N/A	A	C	DOM	8/1	5/3	0.2941	0.531505
120299	scaffold_2	4362086	#N/A	T	G	DOM	8/1	5/3	0.2941	0.531505
122403	scaffold_305	224918	#N/A	G	T	DOM	8/1	5/3	0.2941	0.531505
129592	scaffold_324	242724	#N/A	T	G	DOM	5/4	7/1	0.2941	0.531505
151754	scaffold_392	522779	#N/A	G	T	DOM	8/1	5/3	0.2941	0.531505
160944	scaffold_418	479807	#N/A	T	G	DOM	8/1	5/3	0.2941	0.531505
163690	scaffold_429	491069	#N/A	T	G	DOM	8/1	5/3	0.2941	0.531505
167106	scaffold_43	885159	UNK122	G	T	DOM	8/1	5/3	0.2941	0.531505
168391	scaffold_448	150142	#N/A	T	G	DOM	8/1	5/3	0.2941	0.531505
172855	scaffold_466	189665	#N/A	C	A	DOM	8/1	5/3	0.2941	0.531505
195134	scaffold_55	1947859	#N/A	G	T	DOM	8/1	5/3	0.2941	0.531505
195246	scaffold_55	2257180	#N/A	G	T	DOM	8/1	5/3	0.2941	0.531505
228709	scaffold_741	90391	#N/A	A	C	DOM	8/1	5/3	0.2941	0.531505
256740	scaffold_964	82190	#N/A	A	C	DOM	8/1	5/3	0.2941	0.531505
256742	scaffold_964	82546	#N/A	A	C	DOM	8/1	5/3	0.2941	0.531505
79825	scaffold_20	1241329	#N/A	G	T	DOM	4/4	5/1	0.3007	0.521867
90666	scaffold_231	761628	#N/A	C	A	DOM	4/4	5/1	0.3007	0.521867
100279	scaffold_2543	5460	#N/A	C	A	DOM	4/4	5/1	0.3007	0.521867
102033	scaffold_2590	4007	#N/A	A	C	DOM	5/1	4/4	0.3007	0.521867
147185	scaffold_37	1572491	#N/A	C	A	DOM	4/4	1/5	0.3007	0.521867
222577	scaffold_6	4491666	#N/A	C	A	DOM	4/4	5/1	0.3007	0.521867
74344	scaffold_1	4005743	#N/A	C	A	DOM	7/2	3/4	0.3024	0.519418
10544	scaffold_10	1231166	17	A	C	DOM	2/7	4/3	0.3024	0.519418
7545	scaffold_106	1009194	11	C	A	DOM	2/7	4/3	0.3024	0.519418
51986	scaffold_164	455872	#N/A	A	C	DOM	2/7	4/3	0.3024	0.519418
68281	scaffold_190	983771	16-21	A	C	DOM	7/2	3/4	0.3024	0.519418
80187	scaffold_20	2125424	#N/A	C	A	DOM	7/2	3/4	0.3024	0.519418
176684	scaffold_47	994394	#N/A	A	C	DOM	2/7	4/3	0.3024	0.519418
196608	scaffold_56	1241410	#N/A	C	A	DOM	7/2	3/4	0.3024	0.519418
34890	scaffold_139	511450	#N/A	T	G	DOM	5/4	6/1	0.3077	0.511873
34585	scaffold_139	1031213	#N/A	T	G	DOM	5/4	6/1	0.3077	0.511873
79457	scaffold_209	225519	14	A	C	DOM	5/4	6/1	0.3077	0.511873
177885	scaffold_4893	805	#N/A	A	C	DOM	4/5	1/6	0.3077	0.511873
7617	scaffold_106	1208970	11	C	A	DOM	2/6	4/3	0.3147	0.502103
15292	scaffold_114	1340518	#N/A	C	A	DOM	2/6	5/3	0.3147	0.502103
24047	scaffold_124	289226	#N/A	A	C	DOM	2/6	5/3	0.3147	0.502103
23826	scaffold_124	1194069	#N/A	A	C	DOM	3/5	5/2	0.3147	0.502103
30013	scaffold_131	378357	#N/A	C	A	DOM	5/3	2/5	0.3147	0.502103
33057	scaffold_136	280585	#N/A	C	A	DOM	6/3	2/4	0.3147	0.502103
33082	scaffold_136	347828	#N/A	C	A	DOM	6/2	3/4	0.3147	0.502103
39533	scaffold_145	296575	#N/A	A	C	DOM	6/2	3/4	0.3147	0.502103
43751	scaffold_150	262023	#N/A	A	C	DOM	5/3	2/5	0.3147	0.502103
43811	scaffold_150	436639	#N/A	C	A	DOM	6/2	3/4	0.3147	0.502103
44686	scaffold_1526	9345	#N/A	A	C	DOM	6/3	2/5	0.3147	0.502103
48164	scaffold_159	1229337	18	A	C	DOM	3/6	5/2	0.3147	0.502103
52014	scaffold_164	545782	#N/A	A	C	DOM	6/2	3/5	0.3147	0.502103
53742	scaffold_1688	8896	#N/A	A	C	DOM	6/3	2/5	0.3147	0.502103
56299	scaffold_170	826	6	C	A	DOM	3/5	6/2	0.3147	0.502103
56154	scaffold_170	492277	6	C	A	DOM	3/6	5/2	0.3147	0.502103
56167	scaffold_170	517761	6	C	A	DOM	3/5	5/2	0.3147	0.502103
55872	scaffold_1700	32594	5	A	C	DOM	5/3	2/6	0.3147	0.502103
58728	scaffold_175	696390	UNK4/UNK99?	C	A	DOM	3/5	5/2	0.3147	0.502103
58815	scaffold_175	914612	UNK4/UNK99?	C	A	DOM	3/5	5/2	0.3147	0.502103
62119	scaffold_180	118306	#N/A	C	A	DOM	3/6	5/2	0.3147	0.502103
72806	scaffold_19	3228212	#N/A	A	C	DOM	3/6	5/2	0.3147	0.502103
69613	scaffold_194	469364	#N/A	A	C	DOM	2/6	5/3	0.3147	0.502103
80309	scaffold_20	2392037	#N/A	C	A	DOM	6/2	3/5	0.3147	0.502103
75636	scaffold_200	103584	#N/A	C	A	DOM	2/6	4/3	0.3147	0.502103
75839	scaffold_200	468648	#N/A	A	C	DOM	3/5	5/2	0.3147	0.502103
75840	scaffold_200	468996	#N/A	A	C	DOM	3/5	5/2	0.3147	0.502103
75620	scaffold_2007	13190	#N/A	A	C	DOM	6/3	2/5	0.3147	0.502103
77102	scaffold_203	734769	6	C	A	DOM	3/5	5/2	0.3147	0.502103
78027	scaffold_205	772948	#N/A	A	C	DOM	5/2	3/5	0.3147	0.502103
90420	scaffold_231	105357	#N/A	G	T	DOM	6/2	3/4	0.3147	0.502103
90707	scaffold_231	875581	#N/A	C	A	DOM	6/3	2/5	0.3147	0.502103
91103	scaffold_233	313552	#N/A	C	A	DOM	3/5	5/2	0.3147	0.502103
91809	scaffold_235	124231	#N/A	C	A	DOM	3/5	5/2	0.3147	0.502103
91955	scaffold_235	515097	#N/A	C	A	DOM	3/6	5/2	0.3147	0.502103
93084	scaffold_2395	6673	#N/A	C	A	DOM	6/2	3/5	0.3147	0.502103
100364	scaffold_254	286102	#N/A	A	C	DOM	3/5	5/2	0.3147	0.502103
107409	scaffold_26	670373	#N/A	A	C	DOM	3/5	6/2	0.3147	0.502103
107129	scaffold_26	2809917	#N/A	A	C	DOM	2/5	5/3	0.3147	0.502103
111262	scaffold_27	504988	6	C	A	DOM	3/5	5/2	0.3147	0.502103
111320	scaffold_27	644020	6	C	A	DOM	3/5	5/2	0.3147	0.502103
110605	scaffold_27	1675569	6	C	A	DOM	6/3	2/5	0.3147	0.502103
111114	scaffold_27	3001387	6	C	A	DOM	5/3	2/6	0.3147	0.502103
111139	scaffold_27	3058030	6	C	A	DOM	6/3	2/5	0.3147	0.502103
109554	scaffold_277	462339	6	C	A	DOM	6/2	3/4	0.3147	0.502103
154451	scaffold_3	139103	#N/A	C	A	DOM	3/5	6/2	0.3147	0.502103
154494	scaffold_3	148342	#N/A	C	A	DOM	3/5	5/2	0.3147	0.502103
156390	scaffold_3	723797	#N/A	A	C	DOM	6/3	2/5	0.3147	0.502103
154473	scaffold_3	1424260	#N/A	C	A	DOM	6/3	2/5	0.3147	0.502103
154475	scaffold_3	1424640	#N/A	C	A	DOM	6/3	2/5	0.3147	0.502103
155055	scaffold_3	2751057	#N/A	C	A	DOM	3/5	6/2	0.3147	0.502103
155153	scaffold_3	2989910	#N/A	C	A	DOM	3/5	5/2	0.3147	0.502103
155460	scaffold_3	3844307	#N/A	C	A	DOM	6/3	2/5	0.3147	0.502103
155523	scaffold_3	4027066	#N/A	C	A	DOM	6/3	2/5	0.3147	0.502103
122649	scaffold_3066	2823	UNK46	A	C	DOM	5/3	2/5	0.3147	0.502103
130398	scaffold_327	390433	6	C	A	DOM	3/6	4/2	0.3147	0.502103
130594	scaffold_328	234178	#N/A	C	A	DOM	5/3	2/6	0.3147	0.502103
136190	scaffold_342	573791	#N/A	C	A	DOM	6/3	2/5	0.3147	0.502103
141062	scaffold_35	1069726	#N/A	C	A	DOM	3/6	5/2	0.3147	0.502103
141707	scaffold_35	2639739	#N/A	T	G	DOM	3/4	6/2	0.3147	0.502103
139140	scaffold_351	113657	#N/A	C	A	DOM	2/6	4/3	0.3147	0.502103
139255	scaffold_351	542810	#N/A	C	A	DOM	2/6	4/3	0.3147	0.502103
142428	scaffold_361	356350	5	C	A	DOM	2/5	5/3	0.3147	0.502103
143852	scaffold_369	382055	#N/A	A	C	DOM	6/3	2/5	0.3147	0.502103
143871	scaffold_369	460819	#N/A	A	C	DOM	3/6	5/2	0.3147	0.502103
147855	scaffold_37	398894	#N/A	A	C	DOM	5/3	2/5	0.3147	0.502103
147584	scaffold_37	2473417	#N/A	A	C	DOM	3/6	5/2	0.3147	0.502103
147784	scaffold_37	2939264	#N/A	A	C	DOM	6/3	2/4	0.3147	0.502103
150683	scaffold_38	237104	#N/A	C	A	DOM	5/3	2/5	0.3147	0.502103
150753	scaffold_38	2502869	#N/A	C	A	DOM	3/5	5/2	0.3147	0.502103
182136	scaffold_4	3008626	#N/A	C	A	DOM	6/2	3/4	0.3147	0.502103
159092	scaffold_40	249563	#N/A	C	A	DOM	5/3	2/5	0.3147	0.502103
161097	scaffold_419	415409	#N/A	A	C	DOM	3/5	5/2	0.3147	0.502103
165970	scaffold_438	263197	#N/A	A	C	DOM	6/2	3/4	0.3147	0.502103
170573	scaffold_456	32628	6	C	A	DOM	3/6	5/2	0.3147	0.502103
170544	scaffold_456	229129	6	C	A	DOM	3/6	5/2	0.3147	0.502103
176535	scaffold_47	658530	#N/A	A	C	DOM	2/6	4/3	0.3147	0.502103
176211	scaffold_47	2119133	#N/A	C	A	DOM	3/5	5/2	0.3147	0.502103
174296	scaffold_4706	1120	#N/A	C	A	DOM	6/3	2/4	0.3147	0.502103
175607	scaffold_479	231079	#N/A	A	C	DOM	6/2	3/4	0.3147	0.502103
186288	scaffold_516	69660	5	C	A	DOM	2/6	5/3	0.3147	0.502103
189374	scaffold_52	2316889	#N/A	T	G	DOM	3/5	6/2	0.3147	0.502103
188239	scaffold_525	318367	#N/A	C	A	DOM	2/6	4/3	0.3147	0.502103
193203	scaffold_54	2063845	23	A	C	DOM	3/5	5/2	0.3147	0.502103
193283	scaffold_54	2228990	23	A	C	DOM	3/6	5/2	0.3147	0.502103
194858	scaffold_55	1141584	#N/A	A	C	DOM	6/3	2/4	0.3147	0.502103
195280	scaffold_55	2352934	#N/A	A	C	DOM	5/3	2/5	0.3147	0.502103
222486	scaffold_6	4312662	#N/A	A	C	DOM	3/6	4/2	0.3147	0.502103
206380	scaffold_60	956598	#N/A	C	A	DOM	2/5	5/3	0.3147	0.502103
205818	scaffold_60	1106845	#N/A	C	A	DOM	2/6	4/3	0.3147	0.502103
209418	scaffold_62	248137	#N/A	A	C	DOM	3/5	5/2	0.3147	0.502103
210789	scaffold_63	1360543	#N/A	C	A	DOM	2/5	5/3	0.3147	0.502103
214127	scaffold_65	1097636	#N/A	A	C	DOM	2/6	4/3	0.3147	0.502103
217766	scaffold_67	246878	6	C	A	DOM	3/5	6/2	0.3147	0.502103
217977	scaffold_67	851981	6	C	A	DOM	3/5	6/2	0.3147	0.502103
217386	scaffold_67	1274608	6	C	A	DOM	3/6	5/2	0.3147	0.502103
217434	scaffold_67	1405035	6	C	A	DOM	3/5	6/2	0.3147	0.502103
217611	scaffold_67	1916690	6	C	A	DOM	5/3	2/5	0.3147	0.502103
217721	scaffold_67	2145763	6	C	A	DOM	3/5	5/2	0.3147	0.502103
218399	scaffold_685	100084	17	C	A	DOM	5/3	2/5	0.3147	0.502103
225136	scaffold_71	1324050	#N/A	C	A	DOM	6/3	2/5	0.3147	0.502103
225392	scaffold_71	2003063	#N/A	C	A	DOM	2/6	5/3	0.3147	0.502103
228203	scaffold_73	2052766	#N/A	C	A	DOM	5/3	2/6	0.3147	0.502103
234933	scaffold_78	862107	14	T	G	DOM	6/3	2/5	0.3147	0.502103
242765	scaffold_841	60975	#N/A	A	C	DOM	3/5	5/2	0.3147	0.502103
244299	scaffold_856	6896	#N/A	A	C	DOM	3/4	6/2	0.3147	0.502103
246994	scaffold_87	1476668	#N/A	C	A	DOM	2/6	4/3	0.3147	0.502103
246995	scaffold_87	1477038	#N/A	C	A	DOM	2/6	4/3	0.3147	0.502103
252103	scaffold_916	87905	5	C	A	DOM	3/6	5/2	0.3147	0.502103
253850	scaffold_930	80370	6	C	A	DOM	5/3	2/6	0.3147	0.502103
255639	scaffold_94	682756	6	C	A	DOM	3/5	5/2	0.3147	0.502103
258357	scaffold_97	820562	#N/A	A	C	DOM	3/5	5/2	0.3147	0.502103
54798	scaffold_16	1199839	13	C	A	DOM	2/7	3/3	0.3287	0.4832
236162	scaffold_7	1226597	#N/A	G	T	DOM	7/2	3/3	0.3287	0.4832
75742	scaffold_200	223723	#N/A	C	A	DOM	0/6	1/2	0.3333	0.477165
7930	scaffold_106	520547	11	C	A	DOM	2/7	4/4	0.3348	0.475215
16878	scaffold_116	1420511	#N/A	A	C	DOM	4/5	6/2	0.3348	0.475215
38592	scaffold_1444	50017	14	G	T	DOM	7/2	4/4	0.3348	0.475215
41008	scaffold_148	1390808	#N/A	G	T	DOM	4/5	6/2	0.3348	0.475215
44051	scaffold_150	905908	#N/A	G	T	DOM	4/5	6/2	0.3348	0.475215
72532	scaffold_19	2576184	#N/A	A	C	DOM	5/4	2/6	0.3348	0.475215
120932	scaffold_2	6041519	#N/A	T	G	DOM	4/5	6/2	0.3348	0.475215
89541	scaffold_22	2975636	#N/A	A	C	DOM	7/2	4/4	0.3348	0.475215
94091	scaffold_23	2869702	#N/A	C	A	DOM	2/7	4/4	0.3348	0.475215
107171	scaffold_26	288681	#N/A	A	C	DOM	4/5	6/2	0.3348	0.475215
142291	scaffold_360	412174	#N/A	A	C	DOM	2/7	4/4	0.3348	0.475215
186384	scaffold_517	354426	#N/A	C	A	DOM	2/7	4/4	0.3348	0.475215
188258	scaffold_525	38257	#N/A	C	A	DOM	2/7	4/4	0.3348	0.475215
197943	scaffold_575	316659	#N/A	A	C	DOM	5/4	2/6	0.3348	0.475215
214229	scaffold_65	1358176	#N/A	A	C	DOM	2/7	4/4	0.3348	0.475215
223450	scaffold_706	85165	#N/A	A	C	DOM	2/7	4/4	0.3348	0.475215
238291	scaffold_807	89521	#N/A	T	G	DOM	4/5	6/2	0.3348	0.475215
15858	scaffold_1159	27149	#N/A	A	C	DOM	3/6	5/3	0.3469	0.459796
24193	scaffold_124	680814	#N/A	A	C	DOM	3/6	5/3	0.3469	0.459796
24000	scaffold_124	1562769	#N/A	A	C	DOM	3/6	5/3	0.3469	0.459796
39102	scaffold_144	859537	#N/A	A	C	DOM	6/3	3/5	0.3469	0.459796
55066	scaffold_16	1796941	13	A	C	DOM	6/3	3/5	0.3469	0.459796
59007	scaffold_176	265978	#N/A	C	A	DOM	3/6	5/3	0.3469	0.459796
72381	scaffold_19	2254660	#N/A	A	C	DOM	6/3	3/5	0.3469	0.459796
80782	scaffold_20	484674	#N/A	A	C	DOM	6/3	3/5	0.3469	0.459796
81368	scaffold_210	969951	6	C	A	DOM	6/3	3/5	0.3469	0.459796
90700	scaffold_231	863413	#N/A	C	A	DOM	6/3	3/5	0.3469	0.459796
91217	scaffold_233	545115	#N/A	C	A	DOM	3/6	5/3	0.3469	0.459796
97144	scaffold_247	85104	#N/A	C	A	DOM	6/3	3/5	0.3469	0.459796
105338	scaffold_266	298030	#N/A	C	A	DOM	6/3	3/5	0.3469	0.459796
110626	scaffold_27	1725042	6	C	A	DOM	6/3	3/5	0.3469	0.459796
154501	scaffold_3	1488120	#N/A	A	C	DOM	3/6	5/3	0.3469	0.459796
130109	scaffold_326	150254	17	C	A	DOM	6/3	3/5	0.3469	0.459796
139141	scaffold_351	113970	#N/A	C	A	DOM	3/6	5/3	0.3469	0.459796
143893	scaffold_369	495321	#N/A	A	C	DOM	6/3	3/5	0.3469	0.459796
147360	scaffold_37	198316	#N/A	A	C	DOM	6/3	3/5	0.3469	0.459796
147082	scaffold_37	1328200	#N/A	A	C	DOM	6/3	3/5	0.3469	0.459796
147248	scaffold_37	1736826	#N/A	A	C	DOM	6/3	3/5	0.3469	0.459796
153060	scaffold_398	515237	#N/A	C	A	DOM	3/6	5/3	0.3469	0.459796
169701	scaffold_450	38849	#N/A	C	A	DOM	6/3	3/5	0.3469	0.459796
173116	scaffold_468	277085	#N/A	C	A	DOM	6/3	3/5	0.3469	0.459796
186456	scaffold_518	192679	#N/A	C	A	DOM	6/3	3/5	0.3469	0.459796
194955	scaffold_55	1417808	#N/A	A	C	DOM	6/3	3/5	0.3469	0.459796
199407	scaffold_582	97175	#N/A	C	A	DOM	3/6	5/3	0.3469	0.459796
199386	scaffold_582	281621	#N/A	C	A	DOM	3/6	5/3	0.3469	0.459796
201413	scaffold_593	313845	#N/A	C	A	DOM	3/6	5/3	0.3469	0.459796
222414	scaffold_6	4155660	#N/A	A	C	DOM	3/6	5/3	0.3469	0.459796
206356	scaffold_60	869643	#N/A	C	A	DOM	3/6	5/3	0.3469	0.459796
205990	scaffold_60	1669997	#N/A	C	A	DOM	3/6	5/3	0.3469	0.459796
218426	scaffold_685	125346	17	C	A	DOM	6/3	3/5	0.3469	0.459796
232515	scaffold_772	181016	#N/A	C	A	DOM	6/3	3/5	0.3469	0.459796
28287	scaffold_12	2933868	#N/A	C	A	DOM	5/4	2/5	0.3575	0.446724
30432	scaffold_132	1232063	#N/A	G	T	DOM	5/4	2/5	0.3575	0.446724
37614	scaffold_142	1265601	UNK19	C	A	DOM	4/5	5/2	0.3575	0.446724
43660	scaffold_150	1298582	#N/A	G	T	DOM	4/5	5/2	0.3575	0.446724
58780	scaffold_175	8025	UNK4/UNK99?	A	C	DOM	5/4	2/5	0.3575	0.446724
58791	scaffold_175	8425	UNK4/UNK99?	A	C	DOM	5/4	2/5	0.3575	0.446724
66849	scaffold_18	187692	#N/A	G	T	DOM	4/5	5/2	0.3575	0.446724
90506	scaffold_231	337061	#N/A	C	A	DOM	5/4	2/5	0.3575	0.446724
90507	scaffold_231	337399	#N/A	C	A	DOM	5/4	2/5	0.3575	0.446724
99331	scaffold_250	89074	#N/A	A	C	DOM	5/4	2/5	0.3575	0.446724
99074	scaffold_250	161841	#N/A	A	C	DOM	5/4	2/5	0.3575	0.446724
103764	scaffold_260	768736	#N/A	C	A	DOM	4/5	5/2	0.3575	0.446724
115100	scaffold_28	592718	#N/A	C	A	DOM	4/5	5/2	0.3575	0.446724
115828	scaffold_292	52462	#N/A	C	A	DOM	5/4	2/5	0.3575	0.446724
124343	scaffold_30	466799	#N/A	C	A	DOM	4/5	5/2	0.3575	0.446724
125675	scaffold_313	404290	5	C	A	DOM	4/5	5/2	0.3575	0.446724
126058	scaffold_3154	740	#N/A	A	C	DOM	4/5	5/2	0.3575	0.446724
126056	scaffold_3154	1090	#N/A	A	C	DOM	4/5	5/2	0.3575	0.446724
131942	scaffold_32	907313	#N/A	A	C	DOM	4/5	5/2	0.3575	0.446724
137898	scaffold_34	1302236	UNK13	A	C	DOM	4/5	5/2	0.3575	0.446724
138060	scaffold_34	1699871	UNK13	A	C	DOM	5/4	2/5	0.3575	0.446724
148528	scaffold_382	425875	#N/A	A	C	DOM	4/5	5/2	0.3575	0.446724
171886	scaffold_45	861192	#N/A	C	A	DOM	5/4	2/5	0.3575	0.446724
215025	scaffold_660	29336	#N/A	C	A	DOM	5/4	2/5	0.3575	0.446724
234838	scaffold_78	641192	14	C	A	DOM	4/5	5/2	0.3575	0.446724
238273	scaffold_807	165934	#N/A	A	C	DOM	4/5	5/2	0.3575	0.446724
246751	scaffold_878	62848	#N/A	A	C	DOM	4/5	5/2	0.3575	0.446724
251515	scaffold_90	1735414	#N/A	C	A	DOM	4/5	5/2	0.3575	0.446724
255794	scaffold_951	53825	#N/A	C	A	DOM	4/5	5/2	0.3575	0.446724
258154	scaffold_97	236529	#N/A	A	C	DOM	5/4	2/5	0.3575	0.446724
258429	scaffold_97	951162	#N/A	A	C	DOM	4/5	5/2	0.3575	0.446724
258430	scaffold_97	951516	#N/A	A	C	DOM	4/5	5/2	0.3575	0.446724
258030	scaffold_97	1530304	#N/A	A	C	DOM	4/5	5/2	0.3575	0.446724
229563	scaffold_74	226864	16-21	C	A	DOM	7/0	3/1	0.3636	0.439376
207705	scaffold_61	2073648	#N/A	C	A	DOM	2/1	5/0	0.375	0.425969
162400	scaffold_4214	748	#N/A	A	C	DOM	3/1	6/0	0.4	0.39794
175425	scaffold_477	416769	#N/A	C	A	DOM	0/9	1/5	0.4	0.39794
9615	scaffold_1090	10150	17	G	T	DOM	4/1	7/0	0.4167	0.380176
233784	scaffold_7831	846	#N/A	C	A	DOM	4/1	7/0	0.4167	0.380176
3170	scaffold_100	1281556	#N/A	A	C	DOM	4/0	2/1	0.4286	0.367948
157022	scaffold_402	329996	#N/A	C	A	DOM	2/2	3/0	0.4286	0.367948
221412	scaffold_6	1673163	#N/A	A	C	DOM	1/5	0/8	0.4286	0.367948
243515	scaffold_84	1870190	#N/A	C	A	DOM	2/0	2/3	0.4286	0.367948
77968	scaffold_205	623852	#N/A	T	G	DOM	9/0	6/1	0.4375	0.359022
190296	scaffold_535	221769	#N/A	C	A	DOM	9/0	6/1	0.4375	0.359022
11653	scaffold_10	3802895	17	C	A	DOM	0/5	1/3	0.4444	0.352226
24226	scaffold_124	744095	#N/A	A	C	DOM	5/0	3/2	0.4444	0.352226
33158	scaffold_136	537841	#N/A	C	A	DOM	2/3	0/5	0.4444	0.352226
37940	scaffold_142	92004	UNK19	C	A	DOM	3/2	4/0	0.4444	0.352226
95165	scaffold_241	610941	#N/A	A	C	DOM	4/3	0/2	0.4444	0.352226
158679	scaffold_40	1296777	#N/A	C	A	DOM	3/2	4/0	0.4444	0.352226
160367	scaffold_415	264607	6	A	C	DOM	5/0	3/2	0.4444	0.352226
170191	scaffold_453	7039	#N/A	A	C	DOM	3/2	5/0	0.4444	0.352226
207628	scaffold_61	1909726	#N/A	C	A	DOM	3/2	4/0	0.4444	0.352226
207651	scaffold_61	1955653	#N/A	A	C	DOM	3/1	5/0	0.4444	0.352226
235561	scaffold_79	1610910	UNK211	C	A	DOM	0/5	2/3	0.4444	0.352226
250002	scaffold_8	2470463	#N/A	C	A	DOM	3/2	5/0	0.4444	0.352226
24124	scaffold_124	508376	#N/A	C	A	DOM	2/4	0/5	0.4545	0.342466
43833	scaffold_150	471132	#N/A	C	A	DOM	5/0	4/2	0.4545	0.342466
62074	scaffold_180	1069040	#N/A	G	T	DOM	6/0	4/2	0.4545	0.342466
84765	scaffold_21	2400820	#N/A	A	C	DOM	5/0	4/2	0.4545	0.342466
85062	scaffold_21	3156502	#N/A	A	C	DOM	0/6	2/4	0.4545	0.342466
85937	scaffold_221	256345	#N/A	A	C	DOM	5/0	4/2	0.4545	0.342466
86539	scaffold_2230	12572	#N/A	A	C	DOM	6/0	4/2	0.4545	0.342466
98886	scaffold_24	750577	5/17?	A	C	DOM	1/4	0/6	0.4545	0.342466
104852	scaffold_264	311143	#N/A	A	C	DOM	4/2	5/0	0.4545	0.342466
106174	scaffold_269	222210	14	G	T	DOM	4/2	5/0	0.4545	0.342466
130526	scaffold_3281	6787	#N/A	C	A	DOM	4/2	5/0	0.4545	0.342466
140738	scaffold_358	278049	#N/A	C	A	DOM	5/0	4/2	0.4545	0.342466
165009	scaffold_431	396955	#N/A	C	A	DOM	0/6	2/4	0.4545	0.342466
175056	scaffold_475	200173	#N/A	C	A	DOM	6/0	4/2	0.4545	0.342466
175133	scaffold_475	428694	#N/A	A	C	DOM	6/0	4/2	0.4545	0.342466
203688	scaffold_5	327988	13	A	C	DOM	4/2	6/0	0.4545	0.342466
203691	scaffold_5	3283048	13	C	A	DOM	4/2	5/0	0.4545	0.342466
208675	scaffold_626	192365	#N/A	A	C	DOM	2/4	0/6	0.4545	0.342466
221071	scaffold_69	918892	#N/A	C	A	DOM	6/0	4/1	0.4545	0.342466
227583	scaffold_737	10999	#N/A	A	C	DOM	6/0	4/1	0.4545	0.342466
231677	scaffold_76	1059552	#N/A	A	C	DOM	1/4	0/6	0.4545	0.342466
240351	scaffold_823	80787	#N/A	A	C	DOM	4/1	6/0	0.4545	0.342466
243185	scaffold_84	1151854	#N/A	C	A	DOM	5/0	4/2	0.4545	0.342466
251052	scaffold_900	146498	#N/A	A	C	DOM	5/0	4/2	0.4545	0.342466
252992	scaffold_925	34199	#N/A	C	A	DOM	4/2	5/0	0.4545	0.342466
252994	scaffold_925	34541	#N/A	C	A	DOM	4/2	5/0	0.4545	0.342466
26206	scaffold_1285	15025	#N/A	A	C	DOM	5/1	7/0	0.4615	0.335828
36520	scaffold_1406	44259	#N/A	A	C	DOM	5/1	7/0	0.4615	0.335828
47880	scaffold_158	581685	13	C	A	DOM	5/1	7/0	0.4615	0.335828
57287	scaffold_172	676002	#N/A	G	T	DOM	5/2	7/0	0.4615	0.335828
64178	scaffold_184	584365	17	C	A	DOM	7/0	5/1	0.4615	0.335828
92364	scaffold_236	834647	14	A	C	DOM	5/2	6/0	0.4615	0.335828
95666	scaffold_243	117728	#N/A	G	T	DOM	6/0	5/2	0.4615	0.335828
113924	scaffold_2893	4007	#N/A	C	A	DOM	7/0	5/2	0.4615	0.335828
139296	scaffold_3526	4038	#N/A	C	A	DOM	5/1	7/0	0.4615	0.335828
144875	scaffold_36	408016	#N/A	C	A	DOM	5/1	7/0	0.4615	0.335828
171215	scaffold_45	1374506	#N/A	T	G	DOM	7/0	5/2	0.4615	0.335828
202833	scaffold_5	1067971	13	A	C	DOM	5/2	7/0	0.4615	0.335828
195628	scaffold_560	229120	17	C	A	DOM	7/0	5/1	0.4615	0.335828
215584	scaffold_668	156245	#N/A	A	C	DOM	0/6	2/5	0.4615	0.335828
224182	scaffold_70	322386	#N/A	A	C	DOM	2/5	0/6	0.4615	0.335828
256267	scaffold_95	1792262	#N/A	A	C	DOM	0/7	2/5	0.4615	0.335828
37697	scaffold_142	191495	UNK19	C	A	DOM	3/3	3/0	0.4643	0.333201
123048	scaffold_3085	3320	#N/A	A	C	DOM	2/3	0/3	0.4643	0.333201
160599	scaffold_416	71747	6	C	A	DOM	2/1	1/4	0.4643	0.333201
222531	scaffold_6	4414930	#N/A	C	A	DOM	3/2	3/0	0.4643	0.333201
206405	scaffold_610	105874	#N/A	A	C	DOM	3/0	3/2	0.4643	0.333201
243725	scaffold_84	495597	#N/A	C	A	DOM	3/0	3/3	0.4643	0.333201
43902	scaffold_150	625950	#N/A	A	C	DOM	2/0	2/2	0.4667	0.330962
81532	scaffold_211	375499	#N/A	T	G	DOM	6/2	7/0	0.4667	0.330962
82994	scaffold_2161	4028	#N/A	G	T	DOM	4/2	4/0	0.4667	0.330962
83712	scaffold_218	403857	UNK156/UNK90	A	C	DOM	8/0	6/2	0.4667	0.330962
91803	scaffold_2359	8448	#N/A	A	C	DOM	4/2	4/0	0.4667	0.330962
111692	scaffold_280	706140	#N/A	A	C	DOM	2/4	0/4	0.4667	0.330962
132110	scaffold_330	476703	#N/A	C	A	DOM	8/0	6/1	0.4667	0.330962
151690	scaffold_392	386011	#N/A	G	T	DOM	7/0	6/2	0.4667	0.330962
181686	scaffold_4	2002764	#N/A	A	C	DOM	8/0	6/1	0.4667	0.330962
162815	scaffold_423	62488	14	G	T	DOM	4/2	4/0	0.4667	0.330962
175310	scaffold_4772	1487	#N/A	C	A	DOM	8/0	6/1	0.4667	0.330962
222196	scaffold_6	3626742	#N/A	C	A	DOM	4/2	4/0	0.4667	0.330962
222792	scaffold_6	5127776	#N/A	C	A	DOM	4/2	4/0	0.4667	0.330962
207764	scaffold_61	222369	#N/A	A	C	DOM	8/0	6/1	0.4667	0.330962
218038	scaffold_67	983906	6	A	C	DOM	2/4	0/4	0.4667	0.330962
233163	scaffold_77	1688256	#N/A	C	A	DOM	4/2	4/0	0.4667	0.330962
233164	scaffold_77	1688652	#N/A	C	A	DOM	4/2	4/0	0.4667	0.330962
255824	scaffold_952	66704	#N/A	A	C	DOM	0/8	1/6	0.4667	0.330962
40795	scaffold_1480	1060	#N/A	A	C	DOM	5/0	5/2	0.4697	0.328179
78880	scaffold_2080	2871	#N/A	A	C	DOM	5/2	5/0	0.4697	0.328179
23071	scaffold_123	1037373	#N/A	G	T	DOM	9/0	7/1	0.4706	0.327348
57946	scaffold_1748	8358	#N/A	C	A	DOM	7/2	8/0	0.4706	0.327348
85024	scaffold_21	3038250	#N/A	T	G	DOM	9/0	7/1	0.4706	0.327348
86303	scaffold_222	347081	#N/A	A	C	DOM	9/0	7/1	0.4706	0.327348
111184	scaffold_27	3216942	6	A	C	DOM	7/2	8/0	0.4706	0.327348
143274	scaffold_366	3602	14	G	T	DOM	9/0	7/1	0.4706	0.327348
206667	scaffold_6139	382	#N/A	C	A	DOM	9/0	7/1	0.4706	0.327348
224640	scaffold_712	43138	#N/A	G	T	DOM	7/2	8/0	0.4706	0.327348
235040	scaffold_7933	257	#N/A	G	T	DOM	9/0	7/1	0.4706	0.327348
28898	scaffold_12	721443	#N/A	A	C	DOM	2/6	0/6	0.4725	0.325598
91802	scaffold_2359	8125	#N/A	A	C	DOM	6/2	6/0	0.4725	0.325598
184178	scaffold_506	79244	16-21?	A	C	DOM	6/2	6/0	0.4725	0.325598
112904	scaffold_2857	7722	#N/A	T	G	DOM	7/2	7/0	0.475	0.323306
112905	scaffold_2857	8109	#N/A	G	T	DOM	7/2	7/0	0.475	0.323306
25912	scaffold_127	425959	7	C	A	DOM	1/2	3/1	0.4857	0.313632
67796	scaffold_18	76588	#N/A	C	A	DOM	2/1	1/3	0.4857	0.313632
106553	scaffold_26	1316134	#N/A	A	C	DOM	1/3	2/1	0.4857	0.313632
179585	scaffold_494	386702	#N/A	C	A	DOM	1/2	3/1	0.4857	0.313632
8888	scaffold_1081	21197	#N/A	A	C	DOM	2/2	1/6	0.4909	0.309007
20884	scaffold_11	89607	14	A	C	DOM	7/1	2/1	0.4909	0.309007
81589	scaffold_211	50852	#N/A	A	C	DOM	7/1	2/1	0.4909	0.309007
83526	scaffold_217	758016	17	A	C	DOM	0/4	2/5	0.4909	0.309007
156248	scaffold_3	5727016	#N/A	A	C	DOM	1/6	2/2	0.4909	0.309007
179661	scaffold_495	201891	#N/A	C	A	DOM	2/2	6/1	0.4909	0.309007
210387	scaffold_637	204424	#N/A	C	A	DOM	5/2	4/0	0.4909	0.309007
225916	scaffold_722	53870	17	A	C	DOM	5/2	4/0	0.4909	0.309007
231509	scaffold_767	121410	#N/A	G	T	DOM	4/0	5/3	0.4909	0.309007
232878	scaffold_779	83446	#N/A	C	A	DOM	6/1	2/2	0.4909	0.309007
249119	scaffold_89	1665179	13	A	C	DOM	5/2	4/0	0.4909	0.309007
255755	scaffold_94	957366	6	C	A	DOM	5/2	4/0	0.4909	0.309007
15894	scaffold_115	1084297	17	A	C	DOM	3/0	4/2	0.5	0.30103
29986	scaffold_131	322984	#N/A	C	A	DOM	2/2	1/5	0.5	0.30103
137059	scaffold_346	547587	#N/A	A	C	DOM	3/0	4/2	0.5	0.30103
145013	scaffold_36	772441	#N/A	A	C	DOM	3/0	4/2	0.5	0.30103
167478	scaffold_442	172484	#N/A	A	C	DOM	5/1	2/2	0.5	0.30103
177874	scaffold_488	82294	#N/A	C	A	DOM	5/1	2/2	0.5	0.30103
218735	scaffold_688	82220	#N/A	C	A	DOM	5/1	2/2	0.5	0.30103
237196	scaffold_7	368350	#N/A	A	C	DOM	5/1	2/2	0.5	0.30103
230641	scaffold_75	1692733	#N/A	A	C	DOM	5/2	1/2	0.5	0.30103
243497	scaffold_84	1837155	#N/A	A	C	DOM	3/0	4/2	0.5	0.30103
243499	scaffold_84	1837538	#N/A	A	C	DOM	3/0	4/2	0.5	0.30103
247727	scaffold_885	82151	17	C	A	DOM	3/0	4/2	0.5	0.30103
230438	scaffold_75	1247559	#N/A	T	G	DOM	7/1	3/2	0.5105	0.292004
254834	scaffold_942	32731	7	C	A	DOM	7/1	3/2	0.5105	0.292004
53378	scaffold_167	151565	17	A	C	DOM	1/6	2/3	0.5227	0.281747
62011	scaffold_1804	7010	#N/A	A	C	DOM	3/2	6/1	0.5227	0.281747
126985	scaffold_318	419036	#N/A	C	A	DOM	1/6	2/3	0.5227	0.281747
167104	scaffold_43	881507	UNK122	A	C	DOM	6/1	3/2	0.5227	0.281747
177869	scaffold_488	46096	#N/A	C	A	DOM	6/1	3/2	0.5227	0.281747
195237	scaffold_55	2230782	#N/A	C	A	DOM	6/1	3/2	0.5227	0.281747
200146	scaffold_589	200415	7	A	C	DOM	6/1	3/2	0.5227	0.281747
239089	scaffold_811	116085	7	C	A	DOM	6/1	3/2	0.5227	0.281747
3484	scaffold_100	560465	#N/A	C	A	DOM	4/2	1/3	0.5238	0.280835
63066	scaffold_1824	9349	#N/A	A	C	DOM	4/1	2/3	0.5238	0.280835
71019	scaffold_197	887269	#N/A	C	A	DOM	4/1	2/2	0.5238	0.280835
120414	scaffold_2	4636477	#N/A	C	A	DOM	2/3	4/1	0.5238	0.280835
85009	scaffold_21	3025899	#N/A	A	C	DOM	4/1	2/3	0.5238	0.280835
106523	scaffold_26	1284323	#N/A	A	C	DOM	1/4	2/2	0.5238	0.280835
103846	scaffold_261	163595	#N/A	A	C	DOM	3/2	1/4	0.5238	0.280835
118321	scaffold_29	2449754	#N/A	C	A	DOM	2/3	4/1	0.5238	0.280835
131640	scaffold_32	275262	#N/A	A	C	DOM	3/1	2/3	0.5238	0.280835
132483	scaffold_332	12049	#N/A	A	C	DOM	4/1	2/2	0.5238	0.280835
133767	scaffold_337	333703	#N/A	A	C	DOM	4/1	2/3	0.5238	0.280835
138875	scaffold_350	132699	6	C	A	DOM	3/2	1/3	0.5238	0.280835
138877	scaffold_350	133044	6	C	A	DOM	3/2	1/3	0.5238	0.280835
140047	scaffold_3556	2754	#N/A	C	A	DOM	4/1	2/3	0.5238	0.280835
140546	scaffold_357	254888	17	C	A	DOM	2/2	1/4	0.5238	0.280835
150545	scaffold_38	207299	#N/A	C	A	DOM	2/3	4/1	0.5238	0.280835
150837	scaffold_38	2785602	#N/A	C	A	DOM	4/1	2/2	0.5238	0.280835
148488	scaffold_382	2369	#N/A	A	C	DOM	2/3	4/1	0.5238	0.280835
168219	scaffold_447	180652	#N/A	C	A	DOM	2/3	3/1	0.5238	0.280835
168328	scaffold_447	422692	#N/A	A	C	DOM	2/3	4/1	0.5238	0.280835
184172	scaffold_506	74937	16-21?	A	C	DOM	2/2	1/4	0.5238	0.280835
189825	scaffold_531	134664	#N/A	C	A	DOM	3/2	1/4	0.5238	0.280835
212461	scaffold_64	1063781	#N/A	C	A	DOM	3/2	1/3	0.5238	0.280835
237309	scaffold_7	394509	#N/A	C	A	DOM	4/1	2/3	0.5238	0.280835
236214	scaffold_7	1328676	#N/A	A	C	DOM	4/1	2/3	0.5238	0.280835
225613	scaffold_71	6143	#N/A	C	A	DOM	2/4	3/1	0.5238	0.280835
229886	scaffold_751	167819	#N/A	A	C	DOM	4/1	2/2	0.5238	0.280835
254591	scaffold_93	671708	#N/A	C	A	DOM	4/1	2/3	0.5238	0.280835
59002	scaffold_176	236112	#N/A	T	G	DOM	7/1	4/2	0.5385	0.268814
59171	scaffold_176	802311	#N/A	T	G	DOM	7/1	4/2	0.5385	0.268814
154189	scaffold_39	822804	17	A	C	DOM	1/7	2/4	0.5385	0.268814
196818	scaffold_56	1886041	#N/A	A	C	DOM	1/7	2/4	0.5385	0.268814
4185	scaffold_101	1856200	#N/A	A	C	DOM	5/1	3/2	0.5455	0.263205
16823	scaffold_116	1293141	#N/A	C	A	DOM	5/1	3/2	0.5455	0.263205
28837	scaffold_12	578054	#N/A	C	A	DOM	3/2	5/1	0.5455	0.263205
29793	scaffold_131	1227755	#N/A	A	C	DOM	1/4	3/3	0.5455	0.263205
49002	scaffold_15	2287363	#N/A	C	A	DOM	5/1	3/3	0.5455	0.263205
49153	scaffold_15	2553015	#N/A	A	C	DOM	4/1	3/3	0.5455	0.263205
55015	scaffold_16	1689814	13	C	A	DOM	1/5	3/3	0.5455	0.263205
120327	scaffold_2	4422905	#N/A	T	G	DOM	5/1	3/2	0.5455	0.263205
80136	scaffold_20	1969865	#N/A	A	C	DOM	3/3	1/4	0.5455	0.263205
86484	scaffold_222	872003	#N/A	C	A	DOM	3/3	1/4	0.5455	0.263205
86485	scaffold_222	872424	#N/A	C	A	DOM	3/3	1/4	0.5455	0.263205
109520	scaffold_277	31098	6	A	C	DOM	1/4	3/3	0.5455	0.263205
113685	scaffold_2883	1467	UNK183/UNK59?	A	C	DOM	3/3	1/4	0.5455	0.263205
113686	scaffold_2883	1853	UNK183/UNK59?	A	C	DOM	3/3	1/4	0.5455	0.263205
155324	scaffold_3	3475116	#N/A	C	A	DOM	3/1	3/4	0.5455	0.263205
122641	scaffold_3060	4344	#N/A	A	C	DOM	4/3	1/3	0.5455	0.263205
127139	scaffold_318	9284	#N/A	C	A	DOM	4/3	1/3	0.5455	0.263205
131912	scaffold_32	838064	#N/A	C	A	DOM	4/1	3/3	0.5455	0.263205
132213	scaffold_3310	5542	#N/A	C	A	DOM	1/4	3/3	0.5455	0.263205
136611	scaffold_344	59723	#N/A	C	A	DOM	3/3	5/1	0.5455	0.263205
137205	scaffold_347	231035	#N/A	A	C	DOM	5/1	3/3	0.5455	0.263205
165464	scaffold_435	111045	#N/A	A	C	DOM	5/1	3/3	0.5455	0.263205
168280	scaffold_447	316256	#N/A	A	C	DOM	3/3	5/1	0.5455	0.263205
168501	scaffold_448	448581	#N/A	A	C	DOM	3/2	5/1	0.5455	0.263205
169757	scaffold_4510	3574	#N/A	A	C	DOM	3/3	1/4	0.5455	0.263205
170462	scaffold_455	472277	#N/A	A	C	DOM	5/1	3/2	0.5455	0.263205
170866	scaffold_458	253781	13	C	A	DOM	5/1	3/2	0.5455	0.263205
178538	scaffold_48	2367442	13	A	C	DOM	3/3	1/4	0.5455	0.263205
180431	scaffold_49	1154720	#N/A	A	C	DOM	5/1	3/2	0.5455	0.263205
179220	scaffold_491	88879	#N/A	A	C	DOM	1/3	4/3	0.5455	0.263205
185259	scaffold_50	657505	#N/A	C	A	DOM	1/5	2/3	0.5455	0.263205
190861	scaffold_53	1057673	#N/A	C	A	DOM	3/3	4/1	0.5455	0.263205
195252	scaffold_55	2272188	#N/A	C	A	DOM	5/1	3/2	0.5455	0.263205
222655	scaffold_6	4694939	#N/A	A	C	DOM	1/4	3/3	0.5455	0.263205
208875	scaffold_628	92260	#N/A	C	A	DOM	3/2	5/1	0.5455	0.263205
216161	scaffold_66	2244199	5	C	A	DOM	5/1	3/2	0.5455	0.263205
226243	scaffold_727	180952	13	C	A	DOM	3/3	4/1	0.5455	0.263205
227270	scaffold_7316	391	#N/A	A	C	DOM	4/3	1/3	0.5455	0.263205
239073	scaffold_810	1955	#N/A	C	A	DOM	3/4	3/1	0.5455	0.263205
257116	scaffold_96	1551811	#N/A	C	A	DOM	5/3	1/3	0.5455	0.263205
66077	scaffold_1892	6451	#N/A	C	A	DOM	6/2	2/2	0.5475	0.261616
151633	scaffold_392	212883	#N/A	T	G	DOM	8/1	5/2	0.55	0.259637
176602	scaffold_47	785252	#N/A	T	G	DOM	8/1	5/2	0.55	0.259637
175807	scaffold_47	1224392	#N/A	T	G	DOM	8/1	5/2	0.55	0.259637
221675	scaffold_6	2335915	#N/A	T	G	DOM	8/1	5/2	0.55	0.259637
221723	scaffold_6	2439759	#N/A	G	T	DOM	8/1	5/2	0.55	0.259637
215535	scaffold_667	269446	#N/A	T	G	DOM	8/1	5/2	0.55	0.259637
215677	scaffold_669	215191	#N/A	A	C	DOM	8/1	5/2	0.55	0.259637
58581	scaffold_175	244279	UNK4/UNK99?	C	A	DOM	3/2	2/5	0.5581	0.253288
91244	scaffold_233	610095	#N/A	C	A	DOM	2/3	5/2	0.5581	0.253288
92803	scaffold_238	219956	#N/A	C	A	DOM	2/5	3/2	0.5581	0.253288
106468	scaffold_26	1153654	#N/A	A	C	DOM	2/5	3/2	0.5581	0.253288
111115	scaffold_27	3001766	6	C	A	DOM	2/5	3/2	0.5581	0.253288
123961	scaffold_30	229524	#N/A	C	A	DOM	5/2	2/3	0.5581	0.253288
202002	scaffold_599	298589	#N/A	C	A	DOM	2/3	5/2	0.5581	0.253288
228158	scaffold_73	1927631	#N/A	A	C	DOM	2/3	5/2	0.5581	0.253288
257855	scaffold_97	118679	#N/A	C	A	DOM	5/2	2/3	0.5581	0.253288
11630	scaffold_10	3758666	17	C	A	DOM	1/5	3/4	0.5594	0.252278
8968	scaffold_1085	37730	#N/A	A	C	DOM	6/1	4/3	0.5594	0.252278
9658	scaffold_1092	7660	#N/A	G	T	DOM	6/1	4/3	0.5594	0.252278
15992	scaffold_115	1268321	17	C	A	DOM	3/4	1/6	0.5594	0.252278
27886	scaffold_12	1987061	#N/A	T	G	DOM	4/3	5/1	0.5594	0.252278
38919	scaffold_144	454582	#N/A	C	A	DOM	5/1	4/3	0.5594	0.252278
39901	scaffold_146	1176178	14	C	A	DOM	4/3	6/1	0.5594	0.252278
49148	scaffold_15	2548118	#N/A	G	T	DOM	6/1	4/3	0.5594	0.252278
49150	scaffold_15	2548508	#N/A	G	T	DOM	6/1	4/3	0.5594	0.252278
46185	scaffold_155	1109872	#N/A	A	C	DOM	5/1	4/3	0.5594	0.252278
51086	scaffold_162	455785	#N/A	C	A	DOM	6/1	4/2	0.5594	0.252278
56446	scaffold_171	1002471	5/13	C	A	DOM	5/1	4/3	0.5594	0.252278
66650	scaffold_18	1541224	#N/A	C	A	DOM	1/6	3/4	0.5594	0.252278
70970	scaffold_197	778990	#N/A	A	C	DOM	6/1	4/2	0.5594	0.252278
86696	scaffold_223	513139	17	C	A	DOM	4/3	5/1	0.5594	0.252278
96732	scaffold_246	505252	#N/A	A	C	DOM	6/1	4/2	0.5594	0.252278
113164	scaffold_285	66997	#N/A	G	T	DOM	5/1	4/3	0.5594	0.252278
131490	scaffold_32	2331965	#N/A	A	C	DOM	4/3	6/1	0.5594	0.252278
134930	scaffold_33	1973856	#N/A	C	A	DOM	3/4	1/5	0.5594	0.252278
137546	scaffold_348	551957	17	A	C	DOM	6/1	4/3	0.5594	0.252278
141584	scaffold_35	2353178	#N/A	T	G	DOM	4/3	6/1	0.5594	0.252278
157040	scaffold_402	418597	#N/A	C	A	DOM	4/3	5/1	0.5594	0.252278
164295	scaffold_42	2176327	#N/A	C	A	DOM	4/3	5/1	0.5594	0.252278
170731	scaffold_457	375056	#N/A	G	T	DOM	6/1	4/2	0.5594	0.252278
175833	scaffold_47	1286681	#N/A	C	A	DOM	6/1	4/2	0.5594	0.252278
178921	scaffold_48	998123	13	A	C	DOM	3/4	1/6	0.5594	0.252278
178083	scaffold_48	1180216	13	A	C	DOM	3/4	1/5	0.5594	0.252278
178601	scaffold_48	2585207	13	A	C	DOM	3/4	1/6	0.5594	0.252278
178602	scaffold_48	2585557	13	A	C	DOM	3/4	1/5	0.5594	0.252278
203580	scaffold_5	2916727	13	C	A	DOM	4/2	6/1	0.5594	0.252278
204392	scaffold_5	4980163	13	A	C	DOM	4/2	6/1	0.5594	0.252278
204576	scaffold_5	5349513	13	C	A	DOM	6/1	4/3	0.5594	0.252278
190002	scaffold_532	352801	#N/A	G	T	DOM	6/1	4/2	0.5594	0.252278
190198	scaffold_534	337719	#N/A	A	C	DOM	6/1	4/3	0.5594	0.252278
194875	scaffold_55	1195873	#N/A	T	G	DOM	6/1	4/3	0.5594	0.252278
196911	scaffold_56	2062565	#N/A	A	C	DOM	5/1	4/3	0.5594	0.252278
215577	scaffold_668	115127	#N/A	A	C	DOM	1/6	2/4	0.5594	0.252278
224327	scaffold_70	643249	#N/A	C	A	DOM	1/5	3/4	0.5594	0.252278
228593	scaffold_740	134843	#N/A	A	C	DOM	6/1	4/3	0.5594	0.252278
230918	scaffold_75	430060	#N/A	G	T	DOM	4/2	6/1	0.5594	0.252278
229866	scaffold_7516	730	#N/A	A	C	DOM	4/3	6/1	0.5594	0.252278
230020	scaffold_753	8836	#N/A	C	A	DOM	4/3	5/1	0.5594	0.252278
231288	scaffold_763	24501	#N/A	A	C	DOM	1/5	3/4	0.5594	0.252278
234152	scaffold_78	101652	14	A	C	DOM	4/3	6/1	0.5594	0.252278
252433	scaffold_91	1721308	#N/A	C	A	DOM	6/1	4/3	0.5594	0.252278
254035	scaffold_938	106240	#N/A	C	A	DOM	1/5	3/4	0.5594	0.252278
254942	scaffold_947	18688	#N/A	C	A	DOM	1/6	3/4	0.5594	0.252278
257489	scaffold_96	720671	#N/A	C	A	DOM	4/2	6/1	0.5594	0.252278
85689	scaffold_220	617034	#N/A	A	C	DOM	4/4	1/4	0.5649	0.248028
114295	scaffold_28	1266280	#N/A	C	A	DOM	4/4	4/1	0.5649	0.248028
125119	scaffold_311	54750	UNK791	A	C	DOM	4/4	4/1	0.5649	0.248028
1367	scaffold_0	3978360	#N/A	A	C	DOM	2/4	4/2	0.5671	0.24634
6680	scaffold_104	758447	6	A	C	DOM	2/4	4/2	0.5671	0.24634
30516	scaffold_132	1443886	#N/A	C	A	DOM	3/2	2/4	0.5671	0.24634
34276	scaffold_138	479073	14	C	A	DOM	2/3	4/2	0.5671	0.24634
43588	scaffold_150	1180816	#N/A	G	T	DOM	2/4	4/2	0.5671	0.24634
81029	scaffold_210	12420	6	A	C	DOM	2/3	4/2	0.5671	0.24634
85858	scaffold_2214	881	#N/A	C	A	DOM	4/2	2/4	0.5671	0.24634
94319	scaffold_23	391472	#N/A	C	A	DOM	2/4	3/2	0.5671	0.24634
94889	scaffold_240	728486	#N/A	C	A	DOM	2/4	3/2	0.5671	0.24634
122710	scaffold_306	314479	6	A	C	DOM	2/3	4/2	0.5671	0.24634
122930	scaffold_307	246409	#N/A	A	C	DOM	4/2	2/4	0.5671	0.24634
125391	scaffold_312	493129	10	C	A	DOM	4/2	2/4	0.5671	0.24634
143148	scaffold_365	541814	#N/A	C	A	DOM	3/2	2/4	0.5671	0.24634
147400	scaffold_37	2091648	#N/A	A	C	DOM	4/2	2/4	0.5671	0.24634
182565	scaffold_4	4112368	#N/A	A	C	DOM	2/4	3/2	0.5671	0.24634
182600	scaffold_4	4182055	#N/A	C	A	DOM	2/4	3/2	0.5671	0.24634
158524	scaffold_409	506223	5	A	C	DOM	2/3	4/2	0.5671	0.24634
218119	scaffold_681	141355	#N/A	A	C	DOM	4/2	2/3	0.5671	0.24634
218666	scaffold_688	161079	#N/A	C	A	DOM	4/2	2/3	0.5671	0.24634
224438	scaffold_70	899684	#N/A	C	A	DOM	2/4	3/2	0.5671	0.24634
224570	scaffold_711	67952	#N/A	A	C	DOM	2/4	4/2	0.5671	0.24634
231901	scaffold_76	1595322	#N/A	C	A	DOM	2/4	4/2	0.5671	0.24634
234301	scaffold_78	1357033	14	T	G	DOM	4/2	2/4	0.5671	0.24634
248395	scaffold_88	567715	#N/A	A	C	DOM	4/2	2/3	0.5671	0.24634
252663	scaffold_91	538697	#N/A	C	A	DOM	2/4	4/2	0.5671	0.24634
31316	scaffold_133	704973	#N/A	G	T	DOM	7/1	5/2	0.5692	0.244735
41230	scaffold_1494	37585	#N/A	A	C	DOM	3/5	1/6	0.5692	0.244735
47636	scaffold_158	1135396	13	T	G	DOM	5/3	6/1	0.5692	0.244735
50111	scaffold_160	351514	#N/A	A	C	DOM	7/1	5/3	0.5692	0.244735
50052	scaffold_160	1331113	#N/A	A	C	DOM	1/7	3/5	0.5692	0.244735
52539	scaffold_165	747702	#N/A	A	C	DOM	7/1	5/3	0.5692	0.244735
53043	scaffold_166	772360	7	G	T	DOM	7/1	5/3	0.5692	0.244735
53270	scaffold_167	1093243	17	A	C	DOM	1/7	2/5	0.5692	0.244735
57454	scaffold_1738	17086	#N/A	G	T	DOM	5/3	7/1	0.5692	0.244735
120323	scaffold_2	4420666	#N/A	C	A	DOM	6/1	5/3	0.5692	0.244735
76242	scaffold_201	323582	13	C	A	DOM	7/1	5/3	0.5692	0.244735
96719	scaffold_246	481148	#N/A	A	C	DOM	1/7	3/5	0.5692	0.244735
97522	scaffold_2492	3757	#N/A	T	G	DOM	5/3	6/1	0.5692	0.244735
155495	scaffold_3	3960930	#N/A	G	T	DOM	5/3	7/1	0.5692	0.244735
127017	scaffold_318	490576	#N/A	C	A	DOM	1/7	3/5	0.5692	0.244735
127018	scaffold_318	490962	#N/A	C	A	DOM	1/7	3/5	0.5692	0.244735
141125	scaffold_35	132204	#N/A	T	G	DOM	6/1	5/3	0.5692	0.244735
145963	scaffold_374	201312	#N/A	G	T	DOM	5/3	6/1	0.5692	0.244735
148556	scaffold_382	518185	#N/A	G	T	DOM	6/1	5/3	0.5692	0.244735
182050	scaffold_4	2838885	#N/A	T	G	DOM	6/1	5/3	0.5692	0.244735
158662	scaffold_40	1264706	#N/A	A	C	DOM	7/1	5/2	0.5692	0.244735
157015	scaffold_402	295800	#N/A	A	C	DOM	1/6	3/5	0.5692	0.244735
163254	scaffold_427	131467	#N/A	A	C	DOM	6/1	5/3	0.5692	0.244735
166105	scaffold_439	220369	#N/A	A	C	DOM	1/7	3/5	0.5692	0.244735
168304	scaffold_447	369386	#N/A	T	G	DOM	5/3	6/1	0.5692	0.244735
174302	scaffold_470	135030	#N/A	C	A	DOM	5/3	6/1	0.5692	0.244735
178037	scaffold_48	1057679	13	A	C	DOM	3/5	1/7	0.5692	0.244735
178373	scaffold_48	1822007	13	A	C	DOM	3/5	1/7	0.5692	0.244735
179254	scaffold_492	148875	#N/A	A	C	DOM	7/1	5/2	0.5692	0.244735
191578	scaffold_53	711320	#N/A	G	T	DOM	5/3	6/1	0.5692	0.244735
190156	scaffold_534	249297	#N/A	T	G	DOM	7/1	5/3	0.5692	0.244735
194230	scaffold_554	353291	14	C	A	DOM	5/3	6/1	0.5692	0.244735
202240	scaffold_59	1635881	#N/A	A	C	DOM	1/7	2/5	0.5692	0.244735
217208	scaffold_678	71970	13	G	T	DOM	5/3	7/1	0.5692	0.244735
220894	scaffold_69	464898	#N/A	T	G	DOM	7/1	5/3	0.5692	0.244735
224007	scaffold_70	1860535	#N/A	C	A	DOM	1/6	3/5	0.5692	0.244735
229744	scaffold_74	766628	16-21	C	A	DOM	5/3	6/1	0.5692	0.244735
233419	scaffold_77	363530	#N/A	A	C	DOM	3/5	1/6	0.5692	0.244735
241841	scaffold_83	1001280	13	C	A	DOM	5/3	6/1	0.5692	0.244735
241913	scaffold_83	1207009	13	C	A	DOM	7/1	5/2	0.5692	0.244735
241919	scaffold_83	1231116	13	C	A	DOM	7/1	5/2	0.5692	0.244735
242751	scaffold_841	23909	#N/A	G	T	DOM	5/3	7/1	0.5692	0.244735
242795	scaffold_842	126672	#N/A	T	G	DOM	7/1	5/2	0.5692	0.244735
41618	scaffold_149	60719	#N/A	C	A	DOM	3/3	3/1	0.5714	0.24306
66821	scaffold_18	1833616	#N/A	A	C	DOM	3/3	3/1	0.5714	0.24306
104968	scaffold_264	764293	#N/A	A	C	DOM	3/1	3/3	0.5714	0.24306
137296	scaffold_347	477085	#N/A	G	T	DOM	3/1	3/3	0.5714	0.24306
167900	scaffold_445	132489	#N/A	C	A	DOM	3/3	1/3	0.5714	0.24306
204335	scaffold_5	4855136	13	C	A	DOM	3/1	3/3	0.5714	0.24306
200082	scaffold_588	302143	#N/A	C	A	DOM	3/3	1/3	0.5714	0.24306
219747	scaffold_692	37122	#N/A	C	A	DOM	3/3	3/1	0.5714	0.24306
237408	scaffold_7	4168435	#N/A	A	C	DOM	1/3	3/3	0.5714	0.24306
226646	scaffold_72	1760887	#N/A	C	A	DOM	1/3	3/3	0.5714	0.24306
11809	scaffold_10	4160428	17	A	C	DOM	3/4	1/4	0.5758	0.239728
6018	scaffold_103	89538	#N/A	C	A	DOM	2/2	5/2	0.5758	0.239728
6807	scaffold_1051	48648	17	A	C	DOM	5/2	2/2	0.5758	0.239728
39280	scaffold_145	1034174	#N/A	C	A	DOM	4/3	4/1	0.5758	0.239728
95494	scaffold_242	474461	#N/A	C	A	DOM	1/4	3/4	0.5758	0.239728
117197	scaffold_297	678240	#N/A	A	C	DOM	2/2	5/2	0.5758	0.239728
129633	scaffold_324	329064	#N/A	A	C	DOM	4/1	4/3	0.5758	0.239728
150799	scaffold_38	2617432	#N/A	A	C	DOM	5/2	2/2	0.5758	0.239728
149694	scaffold_3880	4788	#N/A	C	A	DOM	4/1	4/3	0.5758	0.239728
165434	scaffold_434	76315	#N/A	A	C	DOM	4/1	4/3	0.5758	0.239728
173101	scaffold_468	249125	#N/A	C	A	DOM	4/3	4/1	0.5758	0.239728
177648	scaffold_4879	213	#N/A	A	C	DOM	4/3	4/1	0.5758	0.239728
201819	scaffold_597	134894	#N/A	C	A	DOM	5/2	2/2	0.5758	0.239728
221242	scaffold_6	1258176	#N/A	C	A	DOM	2/2	2/5	0.5758	0.239728
210324	scaffold_636	42688	#N/A	C	A	DOM	4/3	4/1	0.5758	0.239728
213978	scaffold_658	189137	#N/A	A	C	DOM	4/1	4/3	0.5758	0.239728
47808	scaffold_158	42434	13	G	T	DOM	6/3	7/1	0.5765	0.239201
77769	scaffold_205	215616	#N/A	T	G	DOM	6/3	7/1	0.5765	0.239201
100115	scaffold_253	444480	#N/A	A	C	DOM	8/1	6/2	0.5765	0.239201
134239	scaffold_338	614487	#N/A	G	T	DOM	6/3	7/1	0.5765	0.239201
134240	scaffold_338	614849	#N/A	T	G	DOM	6/3	7/1	0.5765	0.239201
163246	scaffold_4277	721	#N/A	T	G	DOM	6/3	7/1	0.5765	0.239201
170701	scaffold_457	273583	#N/A	G	T	DOM	6/3	7/1	0.5765	0.239201
222037	scaffold_6	3265776	#N/A	T	G	DOM	8/1	6/2	0.5765	0.239201
222140	scaffold_6	3512106	#N/A	T	G	DOM	8/1	6/2	0.5765	0.239201
242712	scaffold_83	972416	13	G	T	DOM	6/3	7/1	0.5765	0.239201
257271	scaffold_96	207543	#N/A	T	G	DOM	6/3	7/1	0.5765	0.239201
572	scaffold_0	221191	#N/A	C	A	DOM	6/2	3/3	0.5804	0.236273
573	scaffold_0	221580	#N/A	C	A	DOM	6/2	3/3	0.5804	0.236273
11993	scaffold_10	531818	17	A	C	DOM	5/4	4/1	0.5804	0.236273
9544	scaffold_108	864892	#N/A	C	A	DOM	5/3	5/1	0.5804	0.236273
59269	scaffold_1770	12676	#N/A	C	A	DOM	2/6	3/3	0.5804	0.236273
80966	scaffold_20	960795	#N/A	G	T	DOM	5/3	5/1	0.5804	0.236273
90727	scaffold_231	955394	#N/A	T	G	DOM	5/3	5/1	0.5804	0.236273
155254	scaffold_3	3270971	#N/A	T	G	DOM	6/2	3/3	0.5804	0.236273
195958	scaffold_564	233333	#N/A	G	T	DOM	5/3	5/1	0.5804	0.236273
218442	scaffold_685	16631	17	A	C	DOM	5/4	5/1	0.5804	0.236273
233388	scaffold_77	309066	#N/A	A	C	DOM	3/5	1/5	0.5804	0.236273
60647	scaffold_179	881833	#N/A	T	G	DOM	6/3	6/1	0.5846	0.233141
71855	scaffold_19	116829	#N/A	C	A	DOM	3/6	1/6	0.5846	0.233141
81626	scaffold_211	607636	#N/A	T	G	DOM	6/3	6/1	0.5846	0.233141
109011	scaffold_275	462025	#N/A	T	G	DOM	6/3	6/1	0.5846	0.233141
135009	scaffold_33	212704	#N/A	C	A	DOM	6/3	6/1	0.5846	0.233141
174323	scaffold_470	205942	#N/A	C	A	DOM	6/3	6/1	0.5846	0.233141
174410	scaffold_470	429388	#N/A	C	A	DOM	6/3	6/1	0.5846	0.233141
178120	scaffold_48	1244367	13	A	C	DOM	3/6	1/6	0.5846	0.233141
180147	scaffold_498	315698	#N/A	G	T	DOM	6/3	6/1	0.5846	0.233141
201793	scaffold_5979	1388	#N/A	C	A	DOM	6/3	6/1	0.5846	0.233141
229370	scaffold_74	159479	16-21	C	A	DOM	6/3	6/1	0.5846	0.233141
229100	scaffold_74	1002270	16-21	C	A	DOM	6/3	6/1	0.5846	0.233141
525	scaffold_0	2093217	#N/A	A	C	DOM	5/2	3/3	0.5921	0.227605
74912	scaffold_1	5596540	#N/A	C	A	DOM	5/2	3/4	0.5921	0.227605
10580	scaffold_10	1335198	17	A	C	DOM	2/5	4/3	0.5921	0.227605
10998	scaffold_10	2266827	17	C	A	DOM	5/2	3/3	0.5921	0.227605
11094	scaffold_10	2484226	17	C	A	DOM	5/2	3/3	0.5921	0.227605
3442	scaffold_100	416696	#N/A	A	C	DOM	2/5	3/3	0.5921	0.227605
3887	scaffold_101	1008071	#N/A	C	A	DOM	5/2	3/4	0.5921	0.227605
4060	scaffold_101	1443623	#N/A	C	A	DOM	3/5	4/2	0.5921	0.227605
8314	scaffold_1079	98658	14	C	A	DOM	3/4	5/2	0.5921	0.227605
14939	scaffold_113	702708	7	C	A	DOM	4/3	2/4	0.5921	0.227605
15520	scaffold_114	489118	#N/A	A	C	DOM	5/2	3/4	0.5921	0.227605
28258	scaffold_12	2874616	#N/A	C	A	DOM	3/4	5/2	0.5921	0.227605
28361	scaffold_12	3120039	#N/A	C	A	DOM	3/3	5/2	0.5921	0.227605
21850	scaffold_1219	35074	17	C	A	DOM	5/2	3/4	0.5921	0.227605
24356	scaffold_1253	7490	17	C	A	DOM	4/3	2/5	0.5921	0.227605
36425	scaffold_13	965420	#N/A	A	C	DOM	3/4	4/2	0.5921	0.227605
29562	scaffold_130	901922	#N/A	C	A	DOM	2/5	4/3	0.5921	0.227605
36797	scaffold_140	367133	#N/A	C	A	DOM	4/2	3/4	0.5921	0.227605
36807	scaffold_140	383047	#N/A	C	A	DOM	5/2	3/4	0.5921	0.227605
37691	scaffold_142	184819	UNK19	C	A	DOM	2/5	3/3	0.5921	0.227605
38685	scaffold_144	1154969	#N/A	A	C	DOM	4/3	2/5	0.5921	0.227605
39481	scaffold_145	163038	#N/A	A	C	DOM	3/4	4/2	0.5921	0.227605
40029	scaffold_146	340467	14	G	T	DOM	4/3	2/5	0.5921	0.227605
40897	scaffold_148	1002131	#N/A	A	C	DOM	3/4	4/2	0.5921	0.227605
56268	scaffold_170	740158	6	C	A	DOM	3/4	5/2	0.5921	0.227605
56508	scaffold_171	1129295	5/13	C	A	DOM	3/4	4/2	0.5921	0.227605
59378	scaffold_177	120388	#N/A	C	A	DOM	3/5	4/2	0.5921	0.227605
60683	scaffold_179	93847	#N/A	A	C	DOM	5/2	3/3	0.5921	0.227605
62847	scaffold_181	707107	#N/A	C	A	DOM	5/3	2/4	0.5921	0.227605
62558	scaffold_181	1093847	#N/A	C	A	DOM	2/5	3/3	0.5921	0.227605
68599	scaffold_191	672869	7	A	C	DOM	3/4	5/2	0.5921	0.227605
68977	scaffold_192	570304	16-21	A	C	DOM	5/2	3/4	0.5921	0.227605
69933	scaffold_195	268002	#N/A	A	C	DOM	2/5	4/3	0.5921	0.227605
120812	scaffold_2	5780872	#N/A	A	C	DOM	2/5	4/3	0.5921	0.227605
80809	scaffold_20	51423	#N/A	C	A	DOM	2/5	4/3	0.5921	0.227605
75634	scaffold_200	103265	#N/A	C	A	DOM	2/5	4/3	0.5921	0.227605
76073	scaffold_200	993042	#N/A	A	C	DOM	3/4	5/2	0.5921	0.227605
78304	scaffold_206	425976	#N/A	C	A	DOM	5/2	3/3	0.5921	0.227605
81171	scaffold_210	493104	6	C	A	DOM	5/2	3/4	0.5921	0.227605
83391	scaffold_217	306032	17	C	A	DOM	2/4	4/3	0.5921	0.227605
84179	scaffold_219	692277	#N/A	C	A	DOM	4/2	3/4	0.5921	0.227605
94893	scaffold_240	729979	#N/A	C	A	DOM	2/4	4/3	0.5921	0.227605
94970	scaffold_240	921583	#N/A	C	A	DOM	3/4	4/2	0.5921	0.227605
95181	scaffold_241	641955	#N/A	C	A	DOM	2/3	5/3	0.5921	0.227605
95703	scaffold_243	237374	#N/A	A	C	DOM	5/2	3/4	0.5921	0.227605
97447	scaffold_248	728378	17	C	A	DOM	2/5	3/3	0.5921	0.227605
97486	scaffold_248	790778	17	C	A	DOM	2/5	4/3	0.5921	0.227605
99545	scaffold_251	57814	#N/A	A	C	DOM	5/2	3/3	0.5921	0.227605
100634	scaffold_255	133987	#N/A	C	A	DOM	2/5	4/3	0.5921	0.227605
101748	scaffold_258	269416	#N/A	C	A	DOM	3/4	5/2	0.5921	0.227605
101750	scaffold_258	269794	#N/A	C	A	DOM	3/4	5/2	0.5921	0.227605
101863	scaffold_258	505726	#N/A	C	A	DOM	3/5	4/2	0.5921	0.227605
106546	scaffold_26	1311261	#N/A	A	C	DOM	2/4	5/3	0.5921	0.227605
107036	scaffold_26	2524891	#N/A	A	C	DOM	2/4	5/3	0.5921	0.227605
110822	scaffold_27	2217535	6	G	T	DOM	3/4	5/2	0.5921	0.227605
111036	scaffold_27	2771743	6	C	A	DOM	4/3	2/5	0.5921	0.227605
113917	scaffold_288	98690	#N/A	C	A	DOM	3/4	4/2	0.5921	0.227605
113920	scaffold_288	99026	#N/A	C	A	DOM	3/4	4/2	0.5921	0.227605
156414	scaffold_3	761197	#N/A	A	C	DOM	5/2	3/4	0.5921	0.227605
131692	scaffold_32	287997	#N/A	C	A	DOM	3/4	4/2	0.5921	0.227605
134675	scaffold_33	1263985	#N/A	C	A	DOM	3/3	2/5	0.5921	0.227605
134914	scaffold_33	1954618	#N/A	C	A	DOM	3/3	2/5	0.5921	0.227605
135167	scaffold_33	2571234	#N/A	C	A	DOM	3/3	2/5	0.5921	0.227605
134057	scaffold_338	295630	#N/A	C	A	DOM	5/2	3/3	0.5921	0.227605
138100	scaffold_34	1780983	UNK13	C	A	DOM	3/3	5/2	0.5921	0.227605
138359	scaffold_34	2460477	UNK13	A	C	DOM	3/3	5/2	0.5921	0.227605
137222	scaffold_347	278721	#N/A	A	C	DOM	3/4	5/2	0.5921	0.227605
139723	scaffold_353	400213	#N/A	C	A	DOM	3/3	5/2	0.5921	0.227605
147251	scaffold_37	1740243	#N/A	A	C	DOM	3/4	5/2	0.5921	0.227605
145171	scaffold_370	206417	5	C	A	DOM	5/2	3/4	0.5921	0.227605
146872	scaffold_379	294941	5	C	A	DOM	5/3	2/4	0.5921	0.227605
150674	scaffold_38	2349681	#N/A	C	A	DOM	4/3	2/5	0.5921	0.227605
150675	scaffold_38	2350022	#N/A	C	A	DOM	4/3	2/5	0.5921	0.227605
149820	scaffold_388	32237	#N/A	A	C	DOM	2/4	4/3	0.5921	0.227605
149821	scaffold_388	32609	#N/A	A	C	DOM	4/2	3/4	0.5921	0.227605
150074	scaffold_389	413123	#N/A	A	C	DOM	5/3	2/4	0.5921	0.227605
152216	scaffold_394	481734	#N/A	C	A	DOM	2/5	4/3	0.5921	0.227605
152531	scaffold_395	8714	5	C	A	DOM	5/2	3/4	0.5921	0.227605
153068	scaffold_398	520829	#N/A	C	A	DOM	2/4	4/3	0.5921	0.227605
158149	scaffold_407	55653	17	C	A	DOM	3/5	3/2	0.5921	0.227605
158445	scaffold_409	363210	5	C	A	DOM	5/3	2/4	0.5921	0.227605
161995	scaffold_41	423518	#N/A	A	C	DOM	2/5	4/3	0.5921	0.227605
162179	scaffold_41	942283	#N/A	C	A	DOM	4/3	2/4	0.5921	0.227605
160745	scaffold_417	371687	6	C	A	DOM	3/3	5/2	0.5921	0.227605
166220	scaffold_439	96983	#N/A	C	A	DOM	3/4	4/2	0.5921	0.227605
166178	scaffold_439	444033	#N/A	C	A	DOM	4/3	2/5	0.5921	0.227605
174830	scaffold_473	433345	#N/A	A	C	DOM	3/3	2/5	0.5921	0.227605
178899	scaffold_48	96199	13	A	C	DOM	4/2	3/4	0.5921	0.227605
184605	scaffold_50	133554	#N/A	C	A	DOM	5/2	3/3	0.5921	0.227605
188958	scaffold_52	1269975	#N/A	C	A	DOM	3/4	4/2	0.5921	0.227605
195551	scaffold_55	824545	#N/A	A	C	DOM	4/3	2/4	0.5921	0.227605
196061	scaffold_565	232779	#N/A	A	C	DOM	5/3	2/4	0.5921	0.227605
197550	scaffold_572	14324	7	C	A	DOM	3/5	4/2	0.5921	0.227605
197901	scaffold_575	143368	#N/A	A	C	DOM	4/3	2/5	0.5921	0.227605
197966	scaffold_576	107848	#N/A	C	A	DOM	2/5	4/3	0.5921	0.227605
221753	scaffold_6	2498667	#N/A	A	C	DOM	5/2	3/4	0.5921	0.227605
222704	scaffold_6	4802178	#N/A	A	C	DOM	2/5	3/3	0.5921	0.227605
222853	scaffold_6	5240970	#N/A	C	A	DOM	3/3	5/2	0.5921	0.227605
206922	scaffold_615	172580	#N/A	C	A	DOM	4/2	3/4	0.5921	0.227605
208741	scaffold_627	211592	#N/A	C	A	DOM	2/5	4/3	0.5921	0.227605
209964	scaffold_633	139296	#N/A	T	G	DOM	5/2	3/3	0.5921	0.227605
209965	scaffold_633	139649	#N/A	T	G	DOM	5/2	3/3	0.5921	0.227605
213147	scaffold_64	66307	#N/A	A	C	DOM	2/4	4/3	0.5921	0.227605
214737	scaffold_65	431411	#N/A	C	A	DOM	4/2	3/4	0.5921	0.227605
216486	scaffold_66	892468	5	C	A	DOM	3/4	4/2	0.5921	0.227605
215906	scaffold_66	1708784	5	C	A	DOM	4/2	3/4	0.5921	0.227605
216104	scaffold_66	2129574	5	C	A	DOM	2/5	3/3	0.5921	0.227605
217368	scaffold_67	1242193	6	C	A	DOM	3/4	5/2	0.5921	0.227605
217404	scaffold_67	1312442	6	A	C	DOM	4/3	2/5	0.5921	0.227605
218428	scaffold_685	12684	17	C	A	DOM	4/3	2/5	0.5921	0.227605
219923	scaffold_694	211029	#N/A	A	C	DOM	3/4	5/2	0.5921	0.227605
243391	scaffold_84	1605611	#N/A	C	A	DOM	5/2	3/4	0.5921	0.227605
248468	scaffold_88	780525	#N/A	A	C	DOM	3/3	2/5	0.5921	0.227605
248204	scaffold_88	1885045	#N/A	A	C	DOM	5/3	2/4	0.5921	0.227605
247728	scaffold_885	82508	17	C	A	DOM	3/3	2/5	0.5921	0.227605
252260	scaffold_91	12052	#N/A	C	A	DOM	2/4	4/3	0.5921	0.227605
253805	scaffold_92	944802	#N/A	C	A	DOM	2/4	5/3	0.5921	0.227605
256559	scaffold_95	894055	#N/A	A	C	DOM	5/3	2/4	0.5921	0.227605
256795	scaffold_967	95540	#N/A	A	C	DOM	4/3	2/4	0.5921	0.227605
258295	scaffold_97	680977	#N/A	C	A	DOM	3/5	3/2	0.5921	0.227605
259573	scaffold_993	76919	#N/A	T	G	DOM	3/4	4/2	0.5921	0.227605
259582	scaffold_994	107389	#N/A	A	C	DOM	4/3	2/4	0.5921	0.227605
259675	scaffold_998	42293	#N/A	C	A	DOM	3/3	2/5	0.5921	0.227605
3691	scaffold_1014	18884	14	G	T	DOM	7/2	4/3	0.5962	0.224608
55270	scaffold_16	2460945	13	C	A	DOM	7/2	4/3	0.5962	0.224608
50016	scaffold_160	1193406	#N/A	A	C	DOM	2/7	3/4	0.5962	0.224608
84345	scaffold_21	1197540	#N/A	A	C	DOM	2/7	3/4	0.5962	0.224608
84543	scaffold_21	1688833	#N/A	A	C	DOM	7/2	4/3	0.5962	0.224608
82184	scaffold_213	1031838	7	C	A	DOM	7/2	4/3	0.5962	0.224608
86492	scaffold_222	895479	#N/A	G	T	DOM	7/2	4/3	0.5962	0.224608
94234	scaffold_23	3242310	#N/A	C	A	DOM	2/7	3/4	0.5962	0.224608
104763	scaffold_2642	2238	#N/A	C	A	DOM	2/7	3/4	0.5962	0.224608
114069	scaffold_289	555952	#N/A	G	T	DOM	7/2	4/3	0.5962	0.224608
122927	scaffold_307	24098	#N/A	C	A	DOM	2/7	3/4	0.5962	0.224608
127959	scaffold_31	2261222	#N/A	T	G	DOM	7/2	4/3	0.5962	0.224608
127961	scaffold_31	2261592	#N/A	T	G	DOM	7/2	4/3	0.5962	0.224608
133998	scaffold_338	176496	#N/A	C	A	DOM	7/2	4/3	0.5962	0.224608
152079	scaffold_394	185720	#N/A	G	T	DOM	7/2	4/3	0.5962	0.224608
166087	scaffold_439	154004	#N/A	A	C	DOM	2/7	3/4	0.5962	0.224608
170871	scaffold_458	261156	13	C	A	DOM	2/7	3/4	0.5962	0.224608
189936	scaffold_531	80799	#N/A	C	A	DOM	2/7	3/4	0.5962	0.224608
195331	scaffold_55	315644	#N/A	T	G	DOM	7/2	4/3	0.5962	0.224608
236167	scaffold_7	1244473	#N/A	G	T	DOM	7/2	4/3	0.5962	0.224608
236518	scaffold_7	2047455	#N/A	G	T	DOM	7/2	4/3	0.5962	0.224608
223696	scaffold_70	1170772	#N/A	C	A	DOM	2/7	3/4	0.5962	0.224608
230649	scaffold_75	1706832	#N/A	A	C	DOM	7/2	4/3	0.5962	0.224608
230695	scaffold_75	1867238	#N/A	A	C	DOM	2/7	3/4	0.5962	0.224608
241657	scaffold_835	25804	#N/A	G	T	DOM	7/2	4/3	0.5962	0.224608
259611	scaffold_995	14308	#N/A	T	G	DOM	7/2	4/3	0.5962	0.224608
1882	scaffold_0	5304664	#N/A	A	C	DOM	2/6	4/4	0.6084	0.215811
2432	scaffold_0	6378573	#N/A	A	C	DOM	2/6	4/4	0.6084	0.215811
3545	scaffold_100	745145	#N/A	G	T	DOM	6/2	4/3	0.6084	0.215811
14556	scaffold_113	1288383	7	C	A	DOM	5/4	2/4	0.6084	0.215811
23478	scaffold_123	655208	#N/A	C	A	DOM	6/2	4/4	0.6084	0.215811
35273	scaffold_13	1553190	#N/A	C	A	DOM	6/2	4/3	0.6084	0.215811
35422	scaffold_13	1947662	#N/A	A	C	DOM	4/4	2/6	0.6084	0.215811
36054	scaffold_13	3674131	#N/A	T	G	DOM	4/3	6/2	0.6084	0.215811
29921	scaffold_131	152272	#N/A	C	A	DOM	4/4	2/5	0.6084	0.215811
31878	scaffold_134	56341	#N/A	C	A	DOM	6/2	4/4	0.6084	0.215811
31879	scaffold_134	56666	#N/A	C	A	DOM	6/2	4/4	0.6084	0.215811
33187	scaffold_136	599222	#N/A	G	T	DOM	4/4	5/2	0.6084	0.215811
38864	scaffold_144	275581	#N/A	A	C	DOM	4/4	2/5	0.6084	0.215811
39515	scaffold_145	246166	#N/A	A	C	DOM	5/2	4/4	0.6084	0.215811
51683	scaffold_163	85648	#N/A	T	G	DOM	6/2	4/3	0.6084	0.215811
53774	scaffold_168	1035259	#N/A	A	C	DOM	6/2	4/3	0.6084	0.215811
53816	scaffold_168	1117848	#N/A	A	C	DOM	5/2	4/4	0.6084	0.215811
60390	scaffold_179	283100	#N/A	A	C	DOM	6/2	4/4	0.6084	0.215811
67784	scaffold_18	726737	#N/A	G	T	DOM	4/4	5/2	0.6084	0.215811
67819	scaffold_18	837840	#N/A	T	G	DOM	4/4	5/2	0.6084	0.215811
67821	scaffold_18	838208	#N/A	T	G	DOM	4/4	5/2	0.6084	0.215811
66645	scaffold_18	1537976	#N/A	T	G	DOM	4/4	6/2	0.6084	0.215811
66658	scaffold_18	1559276	#N/A	C	A	DOM	2/6	3/4	0.6084	0.215811
66869	scaffold_18	1917317	#N/A	A	C	DOM	4/4	6/2	0.6084	0.215811
67236	scaffold_18	2880361	#N/A	A	C	DOM	4/3	6/2	0.6084	0.215811
65503	scaffold_187	662608	#N/A	G	T	DOM	6/2	4/3	0.6084	0.215811
68067	scaffold_190	39216	16-21	G	T	DOM	6/2	4/4	0.6084	0.215811
69974	scaffold_195	363026	#N/A	A	C	DOM	2/5	4/4	0.6084	0.215811
70826	scaffold_197	390582	#N/A	C	A	DOM	4/4	2/5	0.6084	0.215811
120749	scaffold_2	5609506	#N/A	C	A	DOM	2/6	3/4	0.6084	0.215811
78404	scaffold_206	766892	#N/A	G	T	DOM	4/3	6/2	0.6084	0.215811
84581	scaffold_21	1763170	#N/A	A	C	DOM	6/2	4/3	0.6084	0.215811
82921	scaffold_215	687098	13	A	C	DOM	4/4	5/2	0.6084	0.215811
83395	scaffold_217	307467	17	A	C	DOM	2/6	3/4	0.6084	0.215811
88967	scaffold_22	1578425	#N/A	C	A	DOM	4/4	6/2	0.6084	0.215811
89020	scaffold_22	1715146	#N/A	C	A	DOM	4/3	6/2	0.6084	0.215811
85548	scaffold_220	276145	#N/A	C	A	DOM	4/4	5/2	0.6084	0.215811
94192	scaffold_23	3145329	#N/A	C	A	DOM	2/5	4/4	0.6084	0.215811
96213	scaffold_244	87998	14	T	G	DOM	5/2	4/4	0.6084	0.215811
96891	scaffold_2472	7192	#N/A	C	A	DOM	4/4	2/5	0.6084	0.215811
100732	scaffold_255	334562	#N/A	C	A	DOM	4/4	5/2	0.6084	0.215811
106448	scaffold_26	1115115	#N/A	A	C	DOM	4/5	4/2	0.6084	0.215811
106622	scaffold_26	1520407	#N/A	G	T	DOM	4/4	6/2	0.6084	0.215811
104738	scaffold_263	847042	7	T	G	DOM	4/4	6/2	0.6084	0.215811
110942	scaffold_27	2577897	6	G	T	DOM	4/4	6/2	0.6084	0.215811
108511	scaffold_273	674336	?	T	G	DOM	6/2	4/3	0.6084	0.215811
109085	scaffold_275	664399	#N/A	A	C	DOM	4/4	5/2	0.6084	0.215811
114511	scaffold_28	1885522	#N/A	C	A	DOM	4/4	5/2	0.6084	0.215811
111693	scaffold_280	706504	#N/A	C	A	DOM	2/6	3/4	0.6084	0.215811
113775	scaffold_288	316088	#N/A	A	C	DOM	6/2	4/3	0.6084	0.215811
117806	scaffold_29	1204446	#N/A	G	T	DOM	4/4	5/2	0.6084	0.215811
123939	scaffold_30	2231754	#N/A	C	A	DOM	4/4	5/2	0.6084	0.215811
122983	scaffold_307	451465	#N/A	C	A	DOM	2/6	3/4	0.6084	0.215811
127137	scaffold_318	91975	#N/A	C	A	DOM	2/6	3/4	0.6084	0.215811
133833	scaffold_337	462576	#N/A	A	C	DOM	6/2	4/4	0.6084	0.215811
134011	scaffold_338	192091	#N/A	C	A	DOM	6/2	4/4	0.6084	0.215811
137797	scaffold_34	1096240	UNK13	A	C	DOM	4/4	5/2	0.6084	0.215811
144783	scaffold_36	2913209	#N/A	C	A	DOM	2/6	3/4	0.6084	0.215811
157786	scaffold_406	284578	13	A	C	DOM	4/3	6/2	0.6084	0.215811
158070	scaffold_407	41057	17	A	C	DOM	6/2	4/3	0.6084	0.215811
161304	scaffold_41	1274212	#N/A	C	A	DOM	4/4	2/5	0.6084	0.215811
160805	scaffold_417	59444	6	G	T	DOM	4/4	5/2	0.6084	0.215811
164155	scaffold_42	1914147	#N/A	C	A	DOM	4/4	2/5	0.6084	0.215811
164157	scaffold_42	1914466	#N/A	C	A	DOM	4/4	2/5	0.6084	0.215811
162478	scaffold_421	252615	#N/A	A	C	DOM	5/4	2/4	0.6084	0.215811
166427	scaffold_43	1472301	UNK122	A	C	DOM	4/5	4/2	0.6084	0.215811
169534	scaffold_44	825192	#N/A	C	A	DOM	4/4	2/5	0.6084	0.215811
171959	scaffold_460	105660	#N/A	A	C	DOM	3/4	2/6	0.6084	0.215811
179104	scaffold_491	189375	#N/A	G	T	DOM	6/2	4/3	0.6084	0.215811
189569	scaffold_52	615942	#N/A	C	A	DOM	4/4	5/2	0.6084	0.215811
189373	scaffold_52	2316566	#N/A	T	G	DOM	4/4	5/2	0.6084	0.215811
188232	scaffold_525	289947	#N/A	C	A	DOM	2/6	4/4	0.6084	0.215811
193293	scaffold_54	2241968	23	C	A	DOM	4/4	2/5	0.6084	0.215811
194045	scaffold_553	13669	#N/A	A	C	DOM	6/2	4/4	0.6084	0.215811
197142	scaffold_56	491904	#N/A	A	C	DOM	2/6	3/4	0.6084	0.215811
197930	scaffold_575	296170	#N/A	A	C	DOM	4/4	5/2	0.6084	0.215811
201826	scaffold_597	146450	#N/A	G	T	DOM	6/2	4/3	0.6084	0.215811
201964	scaffold_599	138866	#N/A	C	A	DOM	4/4	5/2	0.6084	0.215811
207848	scaffold_61	2371307	#N/A	C	A	DOM	4/3	6/2	0.6084	0.215811
209288	scaffold_62	1955670	#N/A	C	A	DOM	4/4	2/5	0.6084	0.215811
215121	scaffold_662	162124	#N/A	A	C	DOM	6/2	4/4	0.6084	0.215811
217916	scaffold_67	651852	6	G	T	DOM	4/4	5/2	0.6084	0.215811
217918	scaffold_67	652220	6	T	G	DOM	4/4	5/2	0.6084	0.215811
216648	scaffold_671	153751	#N/A	G	T	DOM	4/4	5/2	0.6084	0.215811
218258	scaffold_6835	862	#N/A	C	A	DOM	6/2	4/4	0.6084	0.215811
221080	scaffold_69	923796	#N/A	C	A	DOM	4/4	5/2	0.6084	0.215811
234733	scaffold_78	415583	14	C	A	DOM	4/4	5/2	0.6084	0.215811
234784	scaffold_78	531841	14	C	A	DOM	4/4	5/2	0.6084	0.215811
239145	scaffold_812	68185	#N/A	A	C	DOM	2/6	4/4	0.6084	0.215811
251619	scaffold_90	28896	#N/A	G	T	DOM	4/3	6/2	0.6084	0.215811
253867	scaffold_931	31507	#N/A	T	G	DOM	6/2	4/3	0.6084	0.215811
253964	scaffold_934	77197	#N/A	C	A	DOM	6/2	4/3	0.6084	0.215811
256320	scaffold_95	250260	#N/A	T	G	DOM	4/3	6/2	0.6084	0.215811
257858	scaffold_97	118994	#N/A	C	A	DOM	2/6	3/4	0.6084	0.215811
257815	scaffold_97	1072877	#N/A	C	A	DOM	6/2	4/3	0.6084	0.215811
260019	scaffold_99	1792820	#N/A	C	A	DOM	4/4	2/5	0.6084	0.215811
260020	scaffold_99	1793148	#N/A	C	A	DOM	4/4	2/5	0.6084	0.215811
74463	scaffold_1	4391301	#N/A	C	A	DOM	6/3	3/4	0.6145	0.211478
11192	scaffold_10	2661155	17	A	C	DOM	3/6	4/3	0.6145	0.211478
23469	scaffold_123	61137	#N/A	C	A	DOM	6/3	3/4	0.6145	0.211478
29451	scaffold_130	523529	#N/A	C	A	DOM	3/6	4/3	0.6145	0.211478
48208	scaffold_159	160857	18	A	C	DOM	6/3	3/4	0.6145	0.211478
62823	scaffold_181	624447	#N/A	C	A	DOM	6/3	3/4	0.6145	0.211478
62960	scaffold_181	866895	#N/A	C	A	DOM	3/6	4/3	0.6145	0.211478
68940	scaffold_192	448943	16-21	A	C	DOM	6/3	3/4	0.6145	0.211478
80825	scaffold_20	581166	#N/A	A	C	DOM	6/3	3/4	0.6145	0.211478
90422	scaffold_231	105749	#N/A	G	T	DOM	6/3	3/4	0.6145	0.211478
93019	scaffold_238	823329	#N/A	C	A	DOM	3/6	4/3	0.6145	0.211478
122442	scaffold_305	29405	#N/A	C	A	DOM	6/3	3/4	0.6145	0.211478
133896	scaffold_337	615905	#N/A	A	C	DOM	6/3	3/4	0.6145	0.211478
159036	scaffold_40	2348916	#N/A	C	A	DOM	3/6	4/3	0.6145	0.211478
158221	scaffold_408	271734	#N/A	C	A	DOM	6/3	3/4	0.6145	0.211478
161527	scaffold_41	186966	#N/A	A	C	DOM	3/6	4/3	0.6145	0.211478
165067	scaffold_431	91228	#N/A	A	C	DOM	3/6	4/3	0.6145	0.211478
174123	scaffold_46	594798	#N/A	C	A	DOM	6/3	3/4	0.6145	0.211478
175611	scaffold_479	231688	#N/A	A	C	DOM	6/3	3/4	0.6145	0.211478
181191	scaffold_49	782548	#N/A	A	C	DOM	3/6	4/3	0.6145	0.211478
180377	scaffold_49	1013112	#N/A	A	C	DOM	3/6	4/3	0.6145	0.211478
186218	scaffold_516	136817	5	C	A	DOM	3/6	4/3	0.6145	0.211478
195472	scaffold_55	671489	#N/A	A	C	DOM	6/3	3/4	0.6145	0.211478
210337	scaffold_636	59068	#N/A	C	A	DOM	3/6	4/3	0.6145	0.211478
219551	scaffold_68	889212	#N/A	C	A	DOM	3/6	4/3	0.6145	0.211478
248315	scaffold_88	310032	#N/A	C	A	DOM	3/6	4/3	0.6145	0.211478
253909	scaffold_933	110794	#N/A	C	A	DOM	3/6	4/3	0.6145	0.211478
256689	scaffold_963	3056	#N/A	C	A	DOM	3/6	4/3	0.6145	0.211478
1674	scaffold_0	4712726	#N/A	A	C	DOM	3/5	4/3	0.6193	0.208099
11452	scaffold_10	3300326	17	C	A	DOM	3/5	4/3	0.6193	0.208099
11571	scaffold_10	3579195	17	C	A	DOM	3/5	5/3	0.6193	0.208099
6739	scaffold_104	897658	6	C	A	DOM	5/3	3/4	0.6193	0.208099
6740	scaffold_104	898006	6	C	A	DOM	5/3	3/4	0.6193	0.208099
28211	scaffold_12	2778443	#N/A	C	A	DOM	5/3	3/5	0.6193	0.208099
21710	scaffold_120	977494	#N/A	A	C	DOM	5/3	3/4	0.6193	0.208099
23656	scaffold_1242	15464	#N/A	C	A	DOM	3/5	4/3	0.6193	0.208099
27271	scaffold_129	330612	#N/A	C	A	DOM	5/3	3/4	0.6193	0.208099
27471	scaffold_129	869002	#N/A	C	A	DOM	3/5	5/3	0.6193	0.208099
29484	scaffold_130	635143	#N/A	C	A	DOM	3/5	5/3	0.6193	0.208099
29841	scaffold_131	1306018	#N/A	A	C	DOM	3/5	4/3	0.6193	0.208099
36683	scaffold_140	1298833	#N/A	C	A	DOM	5/3	3/4	0.6193	0.208099
37770	scaffold_142	365496	UNK19	C	A	DOM	5/3	3/5	0.6193	0.208099
40577	scaffold_147	377888	#N/A	C	A	DOM	5/3	3/4	0.6193	0.208099
50511	scaffold_161	22104	#N/A	C	A	DOM	3/4	5/3	0.6193	0.208099
54728	scaffold_169	992929	#N/A	C	A	DOM	5/3	3/4	0.6193	0.208099
58176	scaffold_174	454466	#N/A	C	A	DOM	3/5	4/3	0.6193	0.208099
59332	scaffold_177	1078771	#N/A	C	A	DOM	3/5	4/3	0.6193	0.208099
60415	scaffold_179	363084	#N/A	C	A	DOM	4/3	3/5	0.6193	0.208099
62900	scaffold_181	779437	#N/A	C	A	DOM	3/5	4/3	0.6193	0.208099
64175	scaffold_184	581567	17	C	A	DOM	5/3	3/4	0.6193	0.208099
64398	scaffold_185	107227	#N/A	A	C	DOM	3/4	5/3	0.6193	0.208099
72365	scaffold_19	2206838	#N/A	A	C	DOM	3/5	5/3	0.6193	0.208099
72634	scaffold_19	2771087	#N/A	A	C	DOM	5/3	3/4	0.6193	0.208099
72636	scaffold_19	2771500	#N/A	A	C	DOM	3/5	4/3	0.6193	0.208099
69382	scaffold_1940	6837	#N/A	C	A	DOM	5/3	3/4	0.6193	0.208099
70073	scaffold_195	63895	#N/A	A	C	DOM	3/5	4/3	0.6193	0.208099
79859	scaffold_20	1320449	#N/A	A	C	DOM	5/3	3/5	0.6193	0.208099
75855	scaffold_200	509829	#N/A	A	C	DOM	3/5	5/3	0.6193	0.208099
77989	scaffold_205	672405	#N/A	A	C	DOM	5/3	3/5	0.6193	0.208099
84176	scaffold_219	682726	#N/A	C	A	DOM	5/3	3/5	0.6193	0.208099
84225	scaffold_219	814069	#N/A	C	A	DOM	5/3	3/5	0.6193	0.208099
84226	scaffold_219	814462	#N/A	C	A	DOM	5/3	3/5	0.6193	0.208099
88316	scaffold_228	457120	#N/A	A	C	DOM	4/3	3/5	0.6193	0.208099
90616	scaffold_231	585644	#N/A	C	A	DOM	5/3	3/4	0.6193	0.208099
91018	scaffold_233	10470	#N/A	C	A	DOM	3/5	5/3	0.6193	0.208099
93327	scaffold_239	796776	#N/A	A	C	DOM	3/5	4/3	0.6193	0.208099
94901	scaffold_240	75803	#N/A	C	A	DOM	3/5	5/3	0.6193	0.208099
94947	scaffold_240	864291	#N/A	C	A	DOM	3/5	4/3	0.6193	0.208099
97287	scaffold_248	35497	17	C	A	DOM	3/5	4/3	0.6193	0.208099
99524	scaffold_251	503499	#N/A	A	C	DOM	5/3	3/4	0.6193	0.208099
100562	scaffold_254	814978	#N/A	A	C	DOM	3/5	5/3	0.6193	0.208099
100903	scaffold_255	744704	#N/A	C	A	DOM	5/3	3/5	0.6193	0.208099
101880	scaffold_258	537125	#N/A	C	A	DOM	3/5	4/3	0.6193	0.208099
101882	scaffold_258	537465	#N/A	C	A	DOM	3/5	5/3	0.6193	0.208099
101883	scaffold_258	537468	#N/A	C	A	DOM	3/5	4/3	0.6193	0.208099
102297	scaffold_259	802994	#N/A	C	A	DOM	5/3	3/4	0.6193	0.208099
107411	scaffold_26	670745	#N/A	A	C	DOM	3/5	5/3	0.6193	0.208099
109695	scaffold_277	9233	6	A	C	DOM	3/5	4/3	0.6193	0.208099
112268	scaffold_282	679763	#N/A	T	G	DOM	5/3	3/4	0.6193	0.208099
112471	scaffold_283	438756	#N/A	A	C	DOM	3/5	5/3	0.6193	0.208099
115733	scaffold_292	164229	#N/A	C	A	DOM	5/3	3/5	0.6193	0.208099
154680	scaffold_3	1825001	#N/A	A	C	DOM	5/3	3/4	0.6193	0.208099
154773	scaffold_3	2057981	#N/A	A	C	DOM	5/3	3/4	0.6193	0.208099
124397	scaffold_30	567461	#N/A	C	A	DOM	3/5	5/3	0.6193	0.208099
122823	scaffold_306	600417	6	C	A	DOM	5/3	3/4	0.6193	0.208099
125487	scaffold_312	687674	10	C	A	DOM	3/5	5/3	0.6193	0.208099
125488	scaffold_312	688059	10	C	A	DOM	3/4	5/3	0.6193	0.208099
126127	scaffold_315	259919	17	C	A	DOM	5/3	3/4	0.6193	0.208099
131915	scaffold_32	838896	#N/A	A	C	DOM	4/3	3/5	0.6193	0.208099
130139	scaffold_326	235271	17	C	A	DOM	5/3	3/4	0.6193	0.208099
133532	scaffold_336	412790	#N/A	C	A	DOM	5/3	3/5	0.6193	0.208099
136246	scaffold_3435	5671	#N/A	T	G	DOM	3/5	4/3	0.6193	0.208099
142444	scaffold_361	392040	5	A	C	DOM	5/3	3/5	0.6193	0.208099
143886	scaffold_369	486647	#N/A	A	C	DOM	5/3	3/5	0.6193	0.208099
147033	scaffold_37	1213288	#N/A	A	C	DOM	3/4	5/3	0.6193	0.208099
145462	scaffold_371	413627	#N/A	C	A	DOM	5/3	3/4	0.6193	0.208099
151004	scaffold_38	509389	#N/A	C	A	DOM	4/3	3/5	0.6193	0.208099
149318	scaffold_386	250540	7	T	G	DOM	3/5	4/3	0.6193	0.208099
149909	scaffold_388	544949	#N/A	A	C	DOM	5/3	3/4	0.6193	0.208099
152527	scaffold_395	80254	5	C	A	DOM	3/5	4/3	0.6193	0.208099
158956	scaffold_40	2162612	#N/A	C	A	DOM	5/3	3/4	0.6193	0.208099
159007	scaffold_40	2301688	#N/A	C	A	DOM	3/5	4/3	0.6193	0.208099
158399	scaffold_409	253396	5	C	A	DOM	5/3	3/4	0.6193	0.208099
158502	scaffold_409	456125	5	C	A	DOM	5/3	3/5	0.6193	0.208099
162416	scaffold_421	120144	#N/A	A	C	DOM	5/3	3/4	0.6193	0.208099
164735	scaffold_4303	2111	#N/A	C	A	DOM	3/5	4/3	0.6193	0.208099
165303	scaffold_433	458187	17	C	A	DOM	5/3	3/4	0.6193	0.208099
167671	scaffold_443	195001	#N/A	C	A	DOM	3/5	4/3	0.6193	0.208099
167672	scaffold_443	195416	#N/A	C	A	DOM	3/5	4/3	0.6193	0.208099
170199	scaffold_4540	1094	#N/A	C	A	DOM	3/5	4/3	0.6193	0.208099
170663	scaffold_457	138672	#N/A	C	A	DOM	5/3	3/4	0.6193	0.208099
170664	scaffold_457	139021	#N/A	C	A	DOM	5/3	3/4	0.6193	0.208099
173729	scaffold_46	1930541	#N/A	C	A	DOM	4/3	3/5	0.6193	0.208099
179750	scaffold_495	70412	#N/A	A	C	DOM	3/5	5/3	0.6193	0.208099
189023	scaffold_52	1395990	#N/A	A	C	DOM	3/4	5/3	0.6193	0.208099
189070	scaffold_52	1473779	#N/A	A	C	DOM	3/5	5/3	0.6193	0.208099
195299	scaffold_55	24745	#N/A	A	C	DOM	5/3	3/5	0.6193	0.208099
194880	scaffold_55	1199483	#N/A	A	C	DOM	5/3	3/5	0.6193	0.208099
200856	scaffold_58	477554	#N/A	C	A	DOM	5/3	3/4	0.6193	0.208099
201265	scaffold_592	217350	#N/A	C	A	DOM	4/3	3/5	0.6193	0.208099
206030	scaffold_60	1826474	#N/A	C	A	DOM	3/5	4/3	0.6193	0.208099
210688	scaffold_63	1110876	#N/A	C	A	DOM	3/5	4/3	0.6193	0.208099
209710	scaffold_630	131241	UNK257	C	A	DOM	3/5	4/3	0.6193	0.208099
210111	scaffold_634	282749	14	C	A	DOM	4/3	3/5	0.6193	0.208099
211643	scaffold_640	261680	17	C	A	DOM	3/5	5/3	0.6193	0.208099
213708	scaffold_655	122203	7	A	C	DOM	5/3	3/4	0.6193	0.208099
237230	scaffold_7	3777113	#N/A	A	C	DOM	5/3	3/4	0.6193	0.208099
226199	scaffold_726	62436	6	C	A	DOM	5/3	3/5	0.6193	0.208099
231806	scaffold_76	1375486	#N/A	A	C	DOM	3/5	5/3	0.6193	0.208099
233348	scaffold_77	216254	#N/A	C	A	DOM	3/5	4/3	0.6193	0.208099
243577	scaffold_84	1989222	#N/A	A	C	DOM	5/3	3/4	0.6193	0.208099
244188	scaffold_854	94359	#N/A	C	A	DOM	3/5	4/3	0.6193	0.208099
256254	scaffold_95	1765090	#N/A	A	C	DOM	3/5	4/3	0.6193	0.208099
3593	scaffold_100	924137	#N/A	G	T	DOM	7/2	5/3	0.6199	0.207678
5991	scaffold_103	811203	#N/A	A	C	DOM	2/7	3/5	0.6199	0.207678
7291	scaffold_105	690005	14	A	C	DOM	5/4	6/2	0.6199	0.207678
7118	scaffold_105	1698524	14	A	C	DOM	5/4	6/2	0.6199	0.207678
17214	scaffold_116	790476	#N/A	C	A	DOM	2/7	3/5	0.6199	0.207678
17456	scaffold_1178	10669	#N/A	C	A	DOM	5/4	6/2	0.6199	0.207678
27683	scaffold_12	1418327	#N/A	G	T	DOM	5/4	6/2	0.6199	0.207678
24379	scaffold_1255	53143	#N/A	C	A	DOM	2/7	3/5	0.6199	0.207678
26595	scaffold_128	590948	6	T	G	DOM	5/4	6/2	0.6199	0.207678
26258	scaffold_128	1006425	6	G	T	DOM	5/4	6/2	0.6199	0.207678
35360	scaffold_13	1832235	#N/A	A	C	DOM	4/5	2/6	0.6199	0.207678
29406	scaffold_130	415265	#N/A	G	T	DOM	7/2	5/3	0.6199	0.207678
31535	scaffold_134	1002564	#N/A	G	T	DOM	5/4	6/2	0.6199	0.207678
41107	scaffold_148	51146	#N/A	C	A	DOM	7/2	5/3	0.6199	0.207678
53352	scaffold_167	1263965	17	A	C	DOM	7/2	5/3	0.6199	0.207678
58870	scaffold_1768	22690	#N/A	G	T	DOM	5/4	6/2	0.6199	0.207678
67818	scaffold_18	837507	#N/A	G	T	DOM	5/4	6/2	0.6199	0.207678
71325	scaffold_198	58510	#N/A	T	G	DOM	5/4	6/2	0.6199	0.207678
75985	scaffold_200	753020	#N/A	G	T	DOM	5/4	6/2	0.6199	0.207678
88895	scaffold_22	1414851	#N/A	C	A	DOM	4/5	2/6	0.6199	0.207678
89177	scaffold_22	2060505	#N/A	C	A	DOM	5/4	6/2	0.6199	0.207678
89621	scaffold_22	3188145	#N/A	A	C	DOM	7/2	5/3	0.6199	0.207678
85960	scaffold_221	308794	#N/A	A	C	DOM	2/7	3/5	0.6199	0.207678
86006	scaffold_221	379349	#N/A	A	C	DOM	2/7	3/5	0.6199	0.207678
87586	scaffold_226	488115	#N/A	A	C	DOM	7/2	5/3	0.6199	0.207678
93983	scaffold_23	2603597	#N/A	T	G	DOM	5/4	6/2	0.6199	0.207678
94235	scaffold_23	3242697	#N/A	G	T	DOM	5/4	6/2	0.6199	0.207678
92204	scaffold_236	399303	14	A	C	DOM	5/4	6/2	0.6199	0.207678
99328	scaffold_250	88704	#N/A	G	T	DOM	7/2	5/3	0.6199	0.207678
99111	scaffold_250	251691	#N/A	C	A	DOM	2/7	3/5	0.6199	0.207678
103937	scaffold_261	343166	#N/A	A	C	DOM	4/5	2/6	0.6199	0.207678
103938	scaffold_261	343555	#N/A	A	C	DOM	4/5	2/6	0.6199	0.207678
104081	scaffold_261	716682	#N/A	A	C	DOM	4/5	2/6	0.6199	0.207678
110357	scaffold_27	1169843	6	T	G	DOM	7/2	5/3	0.6199	0.207678
111157	scaffold_27	3106374	6	A	C	DOM	7/2	5/3	0.6199	0.207678
109179	scaffold_276	239137	#N/A	G	T	DOM	7/2	5/3	0.6199	0.207678
112144	scaffold_282	396458	#N/A	A	C	DOM	4/5	2/6	0.6199	0.207678
113779	scaffold_288	329102	#N/A	C	A	DOM	5/4	6/2	0.6199	0.207678
115364	scaffold_290	613252	6	A	C	DOM	7/2	5/3	0.6199	0.207678
128032	scaffold_31	2382013	#N/A	T	G	DOM	7/2	5/3	0.6199	0.207678
129667	scaffold_324	41687	#N/A	T	G	DOM	5/4	6/2	0.6199	0.207678
134606	scaffold_33	1112433	#N/A	T	G	DOM	5/4	6/2	0.6199	0.207678
134666	scaffold_33	1244403	#N/A	G	T	DOM	5/4	6/2	0.6199	0.207678
136458	scaffold_344	190148	#N/A	A	C	DOM	2/7	3/5	0.6199	0.207678
137743	scaffold_349	589732	#N/A	T	G	DOM	5/4	6/2	0.6199	0.207678
147182	scaffold_37	1563927	#N/A	C	A	DOM	4/5	2/6	0.6199	0.207678
147184	scaffold_37	1569188	#N/A	C	A	DOM	5/4	6/2	0.6199	0.207678
147616	scaffold_37	2546725	#N/A	C	A	DOM	4/5	2/6	0.6199	0.207678
153667	scaffold_39	1929360	17	A	C	DOM	7/2	5/3	0.6199	0.207678
182576	scaffold_4	4132321	#N/A	G	T	DOM	5/4	6/2	0.6199	0.207678
157946	scaffold_407	123837	17	A	C	DOM	2/7	3/5	0.6199	0.207678
160782	scaffold_417	456589	6	G	T	DOM	5/4	6/2	0.6199	0.207678
163350	scaffold_427	445583	#N/A	A	C	DOM	7/2	5/3	0.6199	0.207678
169321	scaffold_44	307430	#N/A	C	A	DOM	4/5	2/6	0.6199	0.207678
169544	scaffold_44	853240	#N/A	C	A	DOM	5/4	6/2	0.6199	0.207678
169546	scaffold_44	853568	#N/A	C	A	DOM	5/4	6/2	0.6199	0.207678
169729	scaffold_450	418669	#N/A	G	T	DOM	7/2	5/3	0.6199	0.207678
172990	scaffold_467	367910	13/UNK144/UNK31	A	C	DOM	5/4	6/2	0.6199	0.207678
174606	scaffold_472	254495	#N/A	C	A	DOM	4/5	2/6	0.6199	0.207678
179118	scaffold_491	219624	#N/A	C	A	DOM	4/5	2/6	0.6199	0.207678
179120	scaffold_491	219975	#N/A	C	A	DOM	4/5	2/6	0.6199	0.207678
201947	scaffold_598	55940	#N/A	G	T	DOM	5/4	6/2	0.6199	0.207678
205552	scaffold_607	29909	#N/A	C	A	DOM	4/5	2/6	0.6199	0.207678
209311	scaffold_62	1994313	#N/A	C	A	DOM	4/5	2/6	0.6199	0.207678
208247	scaffold_621	208362	#N/A	A	C	DOM	7/2	5/3	0.6199	0.207678
236298	scaffold_7	1507612	#N/A	G	T	DOM	7/2	5/3	0.6199	0.207678
239213	scaffold_814	85313	#N/A	G	T	DOM	5/4	6/2	0.6199	0.207678
242289	scaffold_83	1928652	13	C	A	DOM	7/2	5/3	0.6199	0.207678
246862	scaffold_87	1177579	#N/A	G	T	DOM	5/4	6/2	0.6199	0.207678
246872	scaffold_87	1205539	#N/A	G	T	DOM	5/4	6/2	0.6199	0.207678
246960	scaffold_87	1402195	#N/A	G	T	DOM	5/4	6/2	0.6199	0.207678
246763	scaffold_878	78235	#N/A	T	G	DOM	5/4	6/2	0.6199	0.207678
257886	scaffold_97	1216145	#N/A	G	T	DOM	7/2	5/3	0.6199	0.207678
45775	scaffold_154	164068	#N/A	C	A	DOM	3/6	3/3	0.6224	0.20593
71215	scaffold_198	324357	#N/A	C	A	DOM	3/6	3/3	0.6224	0.20593
83195	scaffold_216	683059	#N/A	C	A	DOM	6/3	3/3	0.6224	0.20593
171627	scaffold_45	2405538	#N/A	A	C	DOM	3/6	3/3	0.6224	0.20593
206923	scaffold_615	172899	#N/A	C	A	DOM	6/3	3/3	0.6224	0.20593
230622	scaffold_75	16424	#N/A	A	C	DOM	3/6	3/3	0.6224	0.20593
242832	scaffold_843	128904	#N/A	C	A	DOM	6/3	3/3	0.6224	0.20593
25422	scaffold_126	80858	#N/A	A	C	DOM	4/4	4/2	0.627	0.202732
26218	scaffold_1287	1957	#N/A	C	A	DOM	4/4	4/2	0.627	0.202732
52648	scaffold_1666	6902	#N/A	C	A	DOM	4/4	2/4	0.627	0.202732
53815	scaffold_168	1117459	#N/A	A	C	DOM	2/4	4/4	0.627	0.202732
91655	scaffold_234	717677	14	C	A	DOM	4/4	2/4	0.627	0.202732
92531	scaffold_237	385192	#N/A	C	A	DOM	4/2	4/4	0.627	0.202732
97409	scaffold_248	626002	17	C	A	DOM	4/4	4/2	0.627	0.202732
102510	scaffold_25	142243	#N/A	A	C	DOM	4/4	4/2	0.627	0.202732
106433	scaffold_26	106879	#N/A	C	A	DOM	4/4	4/2	0.627	0.202732
123275	scaffold_308	695460	13	T	G	DOM	4/4	4/2	0.627	0.202732
126055	scaffold_3154	1087	#N/A	A	C	DOM	4/4	4/2	0.627	0.202732
135439	scaffold_33	598273	#N/A	A	C	DOM	4/4	4/2	0.627	0.202732
137344	scaffold_347	88472	#N/A	C	A	DOM	2/4	4/4	0.627	0.202732
142890	scaffold_364	138720	13	A	C	DOM	4/4	4/2	0.627	0.202732
153993	scaffold_39	364682	17	C	A	DOM	4/4	2/4	0.627	0.202732
161775	scaffold_41	2392055	#N/A	C	A	DOM	4/4	2/4	0.627	0.202732
192833	scaffold_54	1026371	23	A	C	DOM	4/4	4/2	0.627	0.202732
235809	scaffold_79	346695	UNK211	C	A	DOM	2/4	4/4	0.627	0.202732
240982	scaffold_82	1946100	#N/A	G	T	DOM	4/4	4/2	0.627	0.202732
3461	scaffold_100	487836	#N/A	A	C	DOM	4/5	2/5	0.6329	0.198665
7110	scaffold_105	1672922	14	A	C	DOM	5/4	5/2	0.6329	0.198665
27880	scaffold_12	1972950	#N/A	T	G	DOM	5/4	5/2	0.6329	0.198665
26341	scaffold_128	1204272	6	G	T	DOM	5/4	5/2	0.6329	0.198665
34397	scaffold_138	734852	14	C	A	DOM	4/5	2/5	0.6329	0.198665
34089	scaffold_138	1345573	14	C	A	DOM	4/5	2/5	0.6329	0.198665
44241	scaffold_151	1342136	7	A	C	DOM	5/4	5/2	0.6329	0.198665
47295	scaffold_157	191347	#N/A	T	G	DOM	5/4	5/2	0.6329	0.198665
55687	scaffold_16	404208	13	A	C	DOM	5/4	5/2	0.6329	0.198665
55839	scaffold_16	896079	13	A	C	DOM	5/4	5/2	0.6329	0.198665
52925	scaffold_166	50354	7	A	C	DOM	5/4	5/2	0.6329	0.198665
67877	scaffold_1904	8599	#N/A	T	G	DOM	5/4	5/2	0.6329	0.198665
78362	scaffold_206	613433	#N/A	C	A	DOM	4/5	2/5	0.6329	0.198665
82955	scaffold_215	823212	13	A	C	DOM	5/4	5/2	0.6329	0.198665
87888	scaffold_227	40783	14	C	A	DOM	5/4	5/2	0.6329	0.198665
104942	scaffold_264	665251	#N/A	T	G	DOM	5/4	5/2	0.6329	0.198665
111234	scaffold_27	444532	6	A	C	DOM	5/4	5/2	0.6329	0.198665
112225	scaffold_282	611319	#N/A	A	C	DOM	4/5	2/5	0.6329	0.198665
126968	scaffold_318	380092	#N/A	C	A	DOM	4/5	2/5	0.6329	0.198665
137900	scaffold_34	1304425	UNK13	T	G	DOM	5/4	5/2	0.6329	0.198665
135871	scaffold_341	40670	#N/A	A	C	DOM	5/4	5/2	0.6329	0.198665
143228	scaffold_366	223210	14	G	T	DOM	5/4	5/2	0.6329	0.198665
147167	scaffold_37	1546530	#N/A	C	A	DOM	5/4	5/2	0.6329	0.198665
151158	scaffold_38	825346	#N/A	C	A	DOM	4/5	2/5	0.6329	0.198665
159185	scaffold_40	263552	#N/A	T	G	DOM	5/4	5/2	0.6329	0.198665
161303	scaffold_41	1273855	#N/A	C	A	DOM	4/5	2/5	0.6329	0.198665
163988	scaffold_42	1531321	#N/A	C	A	DOM	5/4	5/2	0.6329	0.198665
167939	scaffold_445	289186	#N/A	C	A	DOM	4/5	2/5	0.6329	0.198665
171921	scaffold_45	948549	#N/A	C	A	DOM	5/4	5/2	0.6329	0.198665
171922	scaffold_45	948880	#N/A	C	A	DOM	5/4	5/2	0.6329	0.198665
170571	scaffold_456	32314	6	A	C	DOM	4/5	2/5	0.6329	0.198665
173970	scaffold_46	2492751	#N/A	C	A	DOM	5/4	5/2	0.6329	0.198665
174580	scaffold_472	179585	#N/A	C	A	DOM	4/5	2/5	0.6329	0.198665
181052	scaffold_49	47948	#N/A	A	C	DOM	5/4	5/2	0.6329	0.198665
193225	scaffold_54	2103712	23	C	A	DOM	4/5	2/5	0.6329	0.198665
193314	scaffold_54	2270512	23	C	A	DOM	4/5	2/5	0.6329	0.198665
201969	scaffold_599	152514	#N/A	C	A	DOM	4/5	2/5	0.6329	0.198665
221848	scaffold_6	2719623	#N/A	C	A	DOM	4/5	2/5	0.6329	0.198665
209584	scaffold_62	782632	#N/A	C	A	DOM	5/4	5/2	0.6329	0.198665
209294	scaffold_62	1967512	#N/A	C	A	DOM	5/4	5/2	0.6329	0.198665
209296	scaffold_62	1967903	#N/A	C	A	DOM	5/4	5/2	0.6329	0.198665
217802	scaffold_67	340866	6	G	T	DOM	5/4	5/2	0.6329	0.198665
217803	scaffold_67	341189	6	G	T	DOM	5/4	5/2	0.6329	0.198665
218445	scaffold_685	16976	17	A	C	DOM	5/4	5/2	0.6329	0.198665
227041	scaffold_72	68464	#N/A	C	A	DOM	4/5	2/5	0.6329	0.198665
234814	scaffold_78	575438	14	C	A	DOM	5/4	5/2	0.6329	0.198665
74934	scaffold_1	5665222	#N/A	C	A	DOM	6/3	4/4	0.6372	0.195724
11906	scaffold_10	4372580	17	C	A	DOM	4/5	5/3	0.6372	0.195724
4397	scaffold_101	866150	#N/A	C	A	DOM	3/6	4/4	0.6372	0.195724
6256	scaffold_104	1149719	6	C	A	DOM	5/4	3/5	0.6372	0.195724
10262	scaffold_109	54158	5	A	C	DOM	4/5	5/3	0.6372	0.195724
14625	scaffold_113	142818	7	C	A	DOM	5/4	3/5	0.6372	0.195724
14823	scaffold_113	356182	7	C	A	DOM	6/3	4/4	0.6372	0.195724
18223	scaffold_118	1041139	#N/A	A	C	DOM	4/5	5/3	0.6372	0.195724
18383	scaffold_118	1550668	#N/A	A	C	DOM	5/4	3/5	0.6372	0.195724
21500	scaffold_120	481915	#N/A	C	A	DOM	4/5	5/3	0.6372	0.195724
21741	scaffold_1211	44463	#N/A	A	C	DOM	6/3	4/4	0.6372	0.195724
29552	scaffold_130	87894	#N/A	A	C	DOM	4/5	5/3	0.6372	0.195724
32440	scaffold_135	448101	#N/A	C	A	DOM	5/4	3/5	0.6372	0.195724
38933	scaffold_144	477563	#N/A	A	C	DOM	5/4	3/5	0.6372	0.195724
51303	scaffold_1635	1856	17	C	A	DOM	4/5	5/3	0.6372	0.195724
53865	scaffold_168	152339	#N/A	A	C	DOM	3/6	4/4	0.6372	0.195724
57845	scaffold_173	939368	#N/A	C	A	DOM	4/5	5/3	0.6372	0.195724
58291	scaffold_174	749662	#N/A	A	C	DOM	5/4	3/5	0.6372	0.195724
58292	scaffold_174	749988	#N/A	A	C	DOM	5/4	3/5	0.6372	0.195724
58305	scaffold_174	777473	#N/A	A	C	DOM	5/4	3/5	0.6372	0.195724
60310	scaffold_179	1118620	#N/A	A	C	DOM	6/3	4/4	0.6372	0.195724
67185	scaffold_18	2757122	#N/A	C	A	DOM	6/3	4/4	0.6372	0.195724
63142	scaffold_182	123576	#N/A	C	A	DOM	4/5	5/3	0.6372	0.195724
72440	scaffold_19	2399685	#N/A	A	C	DOM	5/4	3/5	0.6372	0.195724
68804	scaffold_192	123354	16-21	C	A	DOM	4/5	5/3	0.6372	0.195724
70507	scaffold_196	710602	#N/A	C	A	DOM	3/6	4/4	0.6372	0.195724
120642	scaffold_2	5241961	#N/A	C	A	DOM	3/6	4/4	0.6372	0.195724
120671	scaffold_2	5341732	#N/A	C	A	DOM	3/6	4/4	0.6372	0.195724
75827	scaffold_200	432591	#N/A	A	C	DOM	4/5	5/3	0.6372	0.195724
76085	scaffold_2013	10869	#N/A	A	C	DOM	6/3	4/4	0.6372	0.195724
77502	scaffold_204	637236	#N/A	C	A	DOM	4/5	5/3	0.6372	0.195724
77795	scaffold_205	245689	#N/A	A	C	DOM	5/4	3/5	0.6372	0.195724
84158	scaffold_219	626327	#N/A	C	A	DOM	5/4	3/5	0.6372	0.195724
86813	scaffold_223	832210	17	C	A	DOM	4/5	5/3	0.6372	0.195724
86815	scaffold_223	832560	17	C	A	DOM	5/4	3/5	0.6372	0.195724
88303	scaffold_228	437325	#N/A	A	C	DOM	5/4	3/5	0.6372	0.195724
93986	scaffold_23	263480	#N/A	A	C	DOM	4/5	5/3	0.6372	0.195724
94062	scaffold_23	281109	#N/A	C	A	DOM	3/6	4/4	0.6372	0.195724
95679	scaffold_243	139584	#N/A	A	C	DOM	4/5	5/3	0.6372	0.195724
95681	scaffold_243	139972	#N/A	A	C	DOM	4/5	5/3	0.6372	0.195724
101402	scaffold_257	358337	#N/A	C	A	DOM	6/3	4/4	0.6372	0.195724
106982	scaffold_26	2416836	#N/A	A	C	DOM	4/5	5/3	0.6372	0.195724
103527	scaffold_260	177620	#N/A	C	A	DOM	4/5	5/3	0.6372	0.195724
103878	scaffold_261	219581	#N/A	C	A	DOM	3/6	4/4	0.6372	0.195724
103996	scaffold_261	507704	#N/A	C	A	DOM	3/6	4/4	0.6372	0.195724
104047	scaffold_261	644882	#N/A	G	T	DOM	5/4	3/5	0.6372	0.195724
104099	scaffold_261	755604	#N/A	C	A	DOM	3/6	4/4	0.6372	0.195724
115449	scaffold_291	135375	#N/A	G	T	DOM	4/5	5/3	0.6372	0.195724
115734	scaffold_292	164232	#N/A	C	A	DOM	5/4	3/5	0.6372	0.195724
115818	scaffold_292	492728	#N/A	C	A	DOM	4/5	5/3	0.6372	0.195724
115888	scaffold_292	656407	#N/A	C	A	DOM	4/5	5/3	0.6372	0.195724
128327	scaffold_31	394905	#N/A	A	C	DOM	5/4	3/5	0.6372	0.195724
128495	scaffold_31	905631	#N/A	A	C	DOM	5/4	3/5	0.6372	0.195724
125676	scaffold_313	404625	5	C	A	DOM	5/4	3/5	0.6372	0.195724
126158	scaffold_315	312328	17	C	A	DOM	5/4	3/5	0.6372	0.195724
132645	scaffold_332	617576	#N/A	A	C	DOM	3/6	4/4	0.6372	0.195724
137668	scaffold_349	244917	#N/A	A	C	DOM	4/5	5/3	0.6372	0.195724
147237	scaffold_37	171727	#N/A	C	A	DOM	5/4	3/5	0.6372	0.195724
145917	scaffold_374	127270	#N/A	A	C	DOM	6/3	4/4	0.6372	0.195724
158886	scaffold_40	1870511	#N/A	C	A	DOM	6/3	4/4	0.6372	0.195724
159106	scaffold_40	2521931	#N/A	C	A	DOM	6/3	4/4	0.6372	0.195724
163515	scaffold_428	449458	#N/A	C	A	DOM	3/6	4/4	0.6372	0.195724
171348	scaffold_45	1645934	#N/A	A	C	DOM	3/6	4/4	0.6372	0.195724
192860	scaffold_54	1078081	23	A	C	DOM	4/5	5/3	0.6372	0.195724
195860	scaffold_5638	1338	#N/A	A	C	DOM	5/4	3/5	0.6372	0.195724
196208	scaffold_566	90560	#N/A	A	C	DOM	4/5	5/3	0.6372	0.195724
201359	scaffold_593	161202	#N/A	C	A	DOM	4/5	5/3	0.6372	0.195724
201362	scaffold_593	161590	#N/A	C	A	DOM	4/5	5/3	0.6372	0.195724
207030	scaffold_616	262500	17	C	A	DOM	5/4	3/5	0.6372	0.195724
207145	scaffold_617	8107	#N/A	A	C	DOM	5/4	3/5	0.6372	0.195724
208494	scaffold_624	1185	#N/A	A	C	DOM	4/5	5/3	0.6372	0.195724
208518	scaffold_624	1530	#N/A	A	C	DOM	4/5	5/3	0.6372	0.195724
212817	scaffold_64	1912479	#N/A	C	A	DOM	3/6	4/4	0.6372	0.195724
218830	scaffold_68	1052561	#N/A	C	A	DOM	3/6	4/4	0.6372	0.195724
218971	scaffold_68	1512478	#N/A	A	C	DOM	5/4	3/5	0.6372	0.195724
225476	scaffold_71	260197	#N/A	A	C	DOM	3/6	4/4	0.6372	0.195724
230133	scaffold_755	95999	#N/A	C	A	DOM	4/5	5/3	0.6372	0.195724
231679	scaffold_76	1064290	#N/A	A	C	DOM	5/4	3/5	0.6372	0.195724
231765	scaffold_76	1272767	#N/A	A	C	DOM	5/4	3/5	0.6372	0.195724
246833	scaffold_87	1107634	#N/A	C	A	DOM	3/6	4/4	0.6372	0.195724
247107	scaffold_87	1752402	#N/A	A	C	DOM	4/5	5/3	0.6372	0.195724
248498	scaffold_88	876514	#N/A	C	A	DOM	3/6	4/4	0.6372	0.195724
247883	scaffold_88	1059806	#N/A	C	A	DOM	3/6	4/4	0.6372	0.195724
251450	scaffold_90	1577736	#N/A	C	A	DOM	4/5	5/3	0.6372	0.195724
251513	scaffold_90	1735080	#N/A	C	A	DOM	4/5	5/3	0.6372	0.195724
251545	scaffold_90	1831138	#N/A	C	A	DOM	4/5	5/3	0.6372	0.195724
255789	scaffold_951	50378	#N/A	C	A	DOM	4/5	5/3	0.6372	0.195724
256987	scaffold_96	126233	#N/A	A	C	DOM	6/3	4/4	0.6372	0.195724
256861	scaffold_96	1018142	#N/A	A	C	DOM	6/3	4/4	0.6372	0.195724
259859	scaffold_99	1374111	#N/A	A	C	DOM	5/4	3/5	0.6372	0.195724
34	scaffold_0	10722	#N/A	C	A	DOM	5/2	3/2	1	0
1047	scaffold_0	334960	#N/A	C	A	DOM	5/3	4/4	1	0
901	scaffold_0	2977883	#N/A	G	T	DOM	8/0	7/0	1	0
965	scaffold_0	3117078	#N/A	0	A	DOM	0/6	0/5	1	0
1341	scaffold_0	3907300	#N/A	A	C	DOM	2/4	1/2	1	0
1397	scaffold_0	4047101	#N/A	A	C	DOM	4/3	1/1	1	0
1446	scaffold_0	4160078	#N/A	A	C	DOM	4/5	4/4	1	0
1608	scaffold_0	4536021	#N/A	A	C	DOM	3/2	4/2	1	0
1616	scaffold_0	4569607	#N/A	A	C	DOM	4/5	4/4	1	0
1762	scaffold_0	5025385	#N/A	G	T	DOM	6/3	6/2	1	0
1818	scaffold_0	5163036	#N/A	A	C	DOM	4/5	4/3	1	0
2201	scaffold_0	5934273	#N/A	C	A	DOM	3/2	4/2	1	0
2514	scaffold_0	6563925	#N/A	A	C	DOM	4/3	3/2	1	0
75558	scaffold_1	91690	#N/A	G	T	DOM	9/0	8/0	1	0
75575	scaffold_1	961881	#N/A	G	T	DOM	5/0	7/0	1	0
73867	scaffold_1	2876485	#N/A	C	A	DOM	6/3	4/3	1	0
73972	scaffold_1	3126822	#N/A	A	C	DOM	2/3	3/2	1	0
11753	scaffold_10	401996	17	A	C	DOM	5/0	6/1	1	0
11147	scaffold_10	2567177	17	C	A	DOM	4/4	4/3	1	0
11148	scaffold_10	2567541	17	C	A	DOM	4/3	3/4	1	0
11252	scaffold_10	2824194	17	C	A	DOM	5/0	5/0	1	0
11416	scaffold_10	3208486	17	A	C	DOM	5/4	3/3	1	0
11637	scaffold_10	3765657	17	A	C	DOM	3/3	3/2	1	0
11712	scaffold_10	3929687	17	C	A	DOM	2/3	3/2	1	0
11714	scaffold_10	3930000	17	A	C	DOM	3/3	4/3	1	0
11802	scaffold_10	4154617	17	T	G	DOM	6/3	5/3	1	0
11901	scaffold_10	4363022	17	C	A	DOM	6/1	5/0	1	0
11919	scaffold_10	4392768	17	A	C	DOM	6/2	5/1	1	0
3488	scaffold_100	57134	#N/A	A	C	DOM	4/5	3/5	1	0
3500	scaffold_100	60808	#N/A	A	C	DOM	2/5	1/5	1	0
3503	scaffold_100	61139	#N/A	A	C	DOM	4/5	3/5	1	0
3285	scaffold_100	161699	#N/A	A	C	DOM	2/5	3/4	1	0
3372	scaffold_100	190910	#N/A	A	C	DOM	4/5	3/3	1	0
3384	scaffold_100	210397	#N/A	A	C	DOM	2/5	3/5	1	0
3395	scaffold_100	245535	#N/A	A	C	DOM	4/5	3/5	1	0
3397	scaffold_100	245926	#N/A	A	C	DOM	4/5	3/5	1	0
3447	scaffold_100	426703	#N/A	A	C	DOM	2/5	2/3	1	0
3449	scaffold_100	427023	#N/A	A	C	DOM	2/5	2/3	1	0
3465	scaffold_100	490850	#N/A	A	C	DOM	4/4	3/5	1	0
3466	scaffold_100	491257	#N/A	A	C	DOM	2/4	2/4	1	0
3475	scaffold_100	514306	#N/A	T	G	DOM	5/2	4/3	1	0
3498	scaffold_100	607493	#N/A	C	A	DOM	4/2	2/1	1	0
3521	scaffold_100	654525	#N/A	A	C	DOM	4/0	2/0	1	0
3567	scaffold_100	820164	#N/A	A	C	DOM	4/1	3/2	1	0
3595	scaffold_100	924507	#N/A	T	G	DOM	6/3	6/2	1	0
3246	scaffold_100	1488624	#N/A	T	G	DOM	5/2	5/2	1	0
3288	scaffold_100	1617892	#N/A	T	G	DOM	6/2	5/3	1	0
3290	scaffold_100	1618233	#N/A	G	T	DOM	6/2	5/3	1	0
3307	scaffold_100	1670606	#N/A	G	T	DOM	5/1	4/2	1	0
3334	scaffold_100	1740500	#N/A	T	G	DOM	6/3	6/2	1	0
3335	scaffold_100	1740864	#N/A	T	G	DOM	6/3	6/2	1	0
3361	scaffold_100	1817000	#N/A	A	C	DOM	3/2	3/2	1	0
2922	scaffold_1002	47756	#N/A	G	T	DOM	8/0	8/0	1	0
2924	scaffold_1002	48098	#N/A	A	C	DOM	7/0	8/0	1	0
2961	scaffold_1003	57701	#N/A	A	C	DOM	3/4	4/3	1	0
4137	scaffold_101	1740614	#N/A	T	G	DOM	6/1	6/2	1	0
4152	scaffold_101	1771083	#N/A	A	C	DOM	5/3	5/3	1	0
4183	scaffold_101	1855836	#N/A	A	C	DOM	4/4	3/3	1	0
3783	scaffold_1016	57334	#N/A	T	G	DOM	6/2	6/2	1	0
3836	scaffold_1018	34428	#N/A	A	C	DOM	9/0	6/0	1	0
4947	scaffold_102	297821	13	A	C	DOM	4/1	5/1	1	0
4948	scaffold_102	298204	13	A	C	DOM	5/3	4/4	1	0
5162	scaffold_102	764785	13	0	A	DOM	0/7	0/7	1	0
4678	scaffold_102	1259946	13	A	C	DOM	3/4	1/3	1	0
4862	scaffold_102	1665537	13	A	C	DOM	5/4	5/3	1	0
4891	scaffold_102	1782357	13	A	C	DOM	5/3	3/1	1	0
4468	scaffold_1021	58266	#N/A	A	C	DOM	4/5	3/5	1	0
4546	scaffold_1027	46185	#N/A	C	A	DOM	7/2	5/2	1	0
5996	scaffold_103	818454	#N/A	A	C	DOM	2/5	3/4	1	0
5997	scaffold_103	818799	#N/A	A	C	DOM	2/5	3/4	1	0
5779	scaffold_103	1748611	#N/A	G	T	DOM	9/0	7/0	1	0
5428	scaffold_1037	89859	#N/A	C	A	DOM	5/3	4/3	1	0
5437	scaffold_1038	19184	#N/A	C	A	DOM	3/5	2/5	1	0
5457	scaffold_1038	94941	#N/A	A	C	DOM	4/3	4/2	1	0
6681	scaffold_104	758763	6	0	A	DOM	0/6	0/5	1	0
6208	scaffold_104	1036152	6	C	A	DOM	7/0	7/0	1	0
6261	scaffold_104	1167039	6	C	A	DOM	4/2	3/3	1	0
6281	scaffold_104	1226047	6	A	C	DOM	4/5	4/4	1	0
6437	scaffold_104	1683890	6	T	G	DOM	6/2	4/2	1	0
6474	scaffold_104	1745806	6	A	C	DOM	4/4	4/4	1	0
6164	scaffold_1049	34054	#N/A	G	T	DOM	8/0	7/0	1	0
7212	scaffold_105	368280	14	A	C	DOM	5/2	5/2	1	0
7296	scaffold_105	705955	14	A	C	DOM	5/0	5/1	1	0
7380	scaffold_105	940602	14	A	C	DOM	5/3	5/2	1	0
6960	scaffold_105	1092537	14	A	C	DOM	5/3	4/2	1	0
6974	scaffold_105	1114797	14	C	A	DOM	6/1	5/0	1	0
7102	scaffold_105	1616368	14	C	A	DOM	4/1	7/1	1	0
8459	scaffold_107	140965	#N/A	C	A	DOM	3/4	4/3	1	0
8791	scaffold_107	805916	#N/A	C	A	DOM	3/2	5/2	1	0
8159	scaffold_1071	5862	#N/A	A	C	DOM	5/3	5/3	1	0
8160	scaffold_1071	6202	#N/A	A	C	DOM	4/3	5/3	1	0
8230	scaffold_1076	51374	#N/A	G	T	DOM	9/0	7/0	1	0
9480	scaffold_108	781723	#N/A	G	T	DOM	4/1	4/1	1	0
8920	scaffold_1083	37033	#N/A	0	C	DOM	0/5	0/5	1	0
8922	scaffold_1083	37454	#N/A	A	C	DOM	2/1	4/2	1	0
9050	scaffold_1089	86982	#N/A	C	A	DOM	2/6	1/2	1	0
9996	scaffold_109	1394043	5	A	C	DOM	7/0	8/0	1	0
9621	scaffold_1090	8174	17	G	T	DOM	9/0	6/0	1	0
20062	scaffold_11	244809	14	G	T	DOM	6/0	7/0	1	0
19541	scaffold_11	1039527	14	C	A	DOM	3/5	4/4	1	0
19568	scaffold_11	1105363	14	C	A	DOM	4/5	3/4	1	0
19714	scaffold_11	1508235	14	C	A	DOM	4/3	3/4	1	0
19797	scaffold_11	1749521	14	C	A	DOM	3/5	3/4	1	0
20096	scaffold_11	2519345	14	C	A	DOM	4/4	4/4	1	0
20313	scaffold_11	3101044	14	C	A	DOM	4/4	3/4	1	0
20478	scaffold_11	3542228	14	A	C	DOM	6/0	7/0	1	0
20622	scaffold_11	3925700	14	0	A	DOM	0/7	0/7	1	0
12731	scaffold_110	456671	7	A	C	DOM	4/5	3/5	1	0
12798	scaffold_110	659392	7	A	C	DOM	4/5	3/4	1	0
12888	scaffold_110	957843	7	A	C	DOM	5/3	4/3	1	0
12894	scaffold_110	963126	7	A	C	DOM	3/4	3/3	1	0
12475	scaffold_110	1227126	7	A	C	DOM	4/5	3/4	1	0
12521	scaffold_110	1378986	7	A	C	DOM	5/4	4/3	1	0
12525	scaffold_110	1395579	7	A	C	DOM	4/4	3/4	1	0
12573	scaffold_110	1580926	7	A	C	DOM	3/5	3/5	1	0
12221	scaffold_1101	2429	#N/A	A	C	DOM	6/1	4/1	1	0
12280	scaffold_1104	6570	#N/A	G	T	DOM	9/0	8/0	1	0
12281	scaffold_1104	79620	#N/A	G	T	DOM	9/0	8/0	1	0
12925	scaffold_1111	61954	#N/A	A	C	DOM	5/4	4/4	1	0
12936	scaffold_1113	19829	#N/A	G	T	DOM	9/0	7/0	1	0
12949	scaffold_1113	86438	#N/A	A	C	DOM	8/0	6/0	1	0
12969	scaffold_1114	5530	#N/A	A	C	DOM	4/5	3/3	1	0
14037	scaffold_112	29640	14	T	G	DOM	4/2	4/2	1	0
14043	scaffold_112	30040	14	C	A	DOM	3/3	3/3	1	0
14054	scaffold_112	334025	14	C	A	DOM	4/4	4/4	1	0
14067	scaffold_112	353375	14	C	A	DOM	4/3	3/4	1	0
14142	scaffold_112	640354	14	C	A	DOM	5/4	4/3	1	0
14253	scaffold_112	914938	14	C	A	DOM	5/4	3/3	1	0
13761	scaffold_112	1093287	14	C	A	DOM	5/3	4/4	1	0
13906	scaffold_112	1425188	14	C	A	DOM	3/3	4/4	1	0
13633	scaffold_1123	84688	#N/A	C	A	DOM	9/0	8/0	1	0
13716	scaffold_1128	83848	#N/A	C	A	DOM	3/3	2/3	1	0
14733	scaffold_113	161742	7	A	C	DOM	3/3	4/3	1	0
14809	scaffold_113	317423	7	C	A	DOM	4/5	3/4	1	0
[truncated: 2,269 more rows]
