# Supplementary material for: Polygenic sex determination in the cichlid fish Astatotilapia burtoni
Source: BMC Genomics. 2016 Oct 26;17:835. doi: 10.1186/s12864-016-3177-1 (PMC5080751; doi:10.1186/s12864-016-3177-1)
Supplement: Additional file 4: — Linkage tests and RAD marker haplotypes spanning two chromosome fusions in two families. (XLSX 110 kb) [file 12864_2016_3177_MOESM4_ESM.xlsx]

## Sheet: Asbu200_16-21_8-24
Group 8 : 25 markers		250209				302670				384030				91262		98532		202643		139651		250137		196584		278062		278001		188232		346730		276586		135366		135698		166233		69764		59724		59724
	SEX	scaffold_435				scaffold_58				scaffold_93				scaffold_179		scaffold_187		scaffold_337		scaffold_237		scaffold_435		scaffold_325		scaffold_506		scaffold_506		scaffold_30		scaffold_752		scaffold_4		scaffold_22		scaffold_22		scaffold_278		scaffold_155		scaffold_145		scaffold_145
Asbu200.D		T	C			T	C			T	C			A	G	A	T	A	G	T	C	A	C	A	G	A	G	TATGC	GGGCA?	G	A	A	C	A	T	C	T	C	T	AG	TA	A	T	A	G	G	A
Asbu200.S		T	C			T	C			T	C			A	G	A	T	A	G	T	C	A	C	A	A	G	G	GGTGC	GGGCA	G	A	A	C	A	T	C	C	T	T	AG	TA	A	T	A	G	G	A
480	F	C	?			C	?			T	?			G	?	T	T	G	G	T	T	C	C	G	A	?	G	-	-	A	A	C	C	A	A	C		-	T			T*	T	G	?	G	?
481	F	T	C			T	C			C	?			A	?	T	?	G	A	C	T	C	?	A?	A	G	G	GGGCA?	GGTGC	G	A	A*	A*	T*	T*	C	C	T*	T	AG	?	T	A	G	A	G	A
584	M	C	C			C	C			T	T			G	G	T	T	G	G	T	T	C	C	G	A	A	G	TATGC	GGGCA?	G	G	A	A	T	T	C	C	T	T	TA	TA	T	T	G	G	G	G
589	F	T	C			T	C			T	C			G	A	A	T	G	A	T	C	A	C	A	A	G	G	GGGCA?	GGGCA	G	A	C	A	A	T	T	C	C	T	TA	AG	T	A	G	A	G	A
591	F	C	C			C	C			T	T			G	G	T	T	G	G	T	T	C	C	A	A	G	G	GGGCA?	GGTGC?	A	A	C	C	A	A	C	C	T	T	TA	TA	T	T	G	G	G	G
593	M	T	T			T	T			C	C			A	A	A	A	A	A	C	C	A	?	G	A	A	G	TATGC	GGTGC	G	G	A	A	T	T	T	C	C	T	AG	AG	A	A	A	A	A	A
594	M	T	C			T	C			T	C			G	A	T	A	G	A	T	C	C	A	G	A	A	G	TATGC	GGGCA?	G	G	A	A	T	T	C	C	T	T	TA	AG	T	A	G	A	G	A
595	M	T	C			T	C			T	C			G	A	T	A	G	A	T	C	C	A	G	A	A	G	TATGC	GGGCA	G	A	C	A	A	T	T	C	C	T	TA	AG	T	A	G	A	G	A
596	M	T	T			T	T			C	C			A	A	A	A	A	A	C	C	A	A	G	A	A	G	TATGC	GGTGC	G	G	A	A	A	T	C	C	C	T	AG	AG	A	A	A	A	A	A
597	M	C	C			C	C			T	T			G	A?	T	?	G	G	T	T	C	C	G	A	A	G	TATGC	GGGCA	A	A	C	C	A	A	T	C	C	T	TA	TA	T	T	G	G	G	G
598	M	T	C			T	C			T	C			G	A	T	A	G	A	T	C	C	A	G	A	A	G	TATGC	GGTGC	G	A	C	A	A	T	C	C	T	T	TA	AG	T	A	G	A	G	A
599	M	T	T			T	T			C	C			A	A	A	A	A	A	C	C	A	A	A	A	G	G	GGGCA?	GGTGC?	G	G	A	A	T	T	T	C	C	T	AG	AG	A	A	A	A	A	A
600	M	C	C			C	C			T	T			G	G	T	T	G	G	T	T	C	C	G	A	G	G	GGGCA?	GGTGC?	G	A	C	A	A	T	C	C	T	T	TA	TA	T	T	G	G	G	G
601	M	T	T			T	T			C	C			A	A	A	A	A	A	C	C	A	A	G	A	A	G	TATGC	GGGCA	G	G	A	A	T	T	T	C	C	T	AG	AG	A	A	A	A	A	A
602	M	T	T			T	T			C	C			A	A	A	A	A	A	C	C	A	A	G	A	A	G	TATGC	GGGCA?	G	G	A	A	T	T	T	C	C	T	AG	AG	A	A	A	A	A	A
603	M	T	C			T	C			T	C			G	A	T	A	G	A	T	C	C	A	G	A	A	G	TATGC	GGGCA?	G	A	C	A	A	T	C	C	T	T	TA	AG	T	A	G	A	G	A
605	F	T	C			T	C			T	C			G	A	T	A	G	A	T	C	C	A	A	A	G	G	GGGCA?	GGGCA	G	A	A	A	T	T	T	C	C	T	TA	AG	T	A	G	A	G	A
606	F	T	C			T	C			T	C			G	A	T	A	G	A	T	C	C	A	G	A	A	G	TATGC	GGGCA?	A	A	C	C	A	A	T	C	C	T	TA	AG	T	A	G	A	G	A
607	F	C	C			C	C			T	T			G	G	T	T	G	G	T	T	C	C	A	A	G	G	GGGCA?	GGTGC?	A	A	C	A	A	T	C	C	T	T	TA	TA	T	T	G	G	G	G
608	F	T	C			T	C			T	C			G	A	T	A	G	A	T	C	C	A	A	A	G	G	GGGCA?	GGTGC?	G	A	C	A	A	A	T	C	C	T	TA	AG	T	A	G	A	G	A
609	F	T	C			T	C			T	C			G	A	T	A	G	A	T	C	C	A	A	A	G	G	GGGCA?	GGTGC?	G	A	C	A	A	T	C	C	T	T	TA	AG	T	A	G	A	G	A
610	F	T	T			T	T			C	C			A	A	A	A	A	A	C	C	A	A	G	A	A	G	TATGC	GGGCA?	G	G	A	A	T	T	T	C	C	T	AG	AG	A	A	A	A	A	A
611	F	T	C			T	C			T	C			G	A	T	A	G	A	T	C	C	A	A	A	G	G	GGGCA?	GGTGC?	G	A	C	A	A	T	T	C	C	T	TA	AG	T	A	G	A	G	A
612	F	T	C			T	C			T	C			G	A	T	A	G	A	T	C	C	A	A	A	G	G	GGGCA?	GGGCA	G	A	C	A	A	T	T	C	C	T	TA	AG	T	A	G	A	G	A
LG		16-21				8-24				8-24				16-21		8-24		16-21				16-21		16-21		16-21		16-21		8-24		8-24/UNK230		8-24		16-21		16-21		16-21		16-21		16-21		16-21
124	markers	log-likelihood:	-171.992
[truncated: 22 more columns]

## Sheet: Linkage summary
	Family	Fusion	marker scaffold 1	marker scaffold 2	non-recombinant	recombinant	LOD
	RAD1	LG5-14	85	313	24	0	*
	RAD2	LG5-14	122	171 & 24	34	0	*
	RAD1 + RAD2	LG5-14	-	-	58	0	*
	RAD1	LG8-24-16-21	155	93	24	0	*
	RAD2	LG8-24-16-21	479	4	30	5	4.3
	RAD1 + RAD2	LG8-24-16-21	-	-	54	5	10.3
	RAD1	LG15 & LG19	42	71	26	22	0.07
	RAD2	LG15 & LG19	6	71	21	8	1.3
	RAD1 + RAD2	LG15 & LG19	-	-	47	30	0.8
	* Perfect association, LOD score cannot be calculated

## Sheet: RAD family 1 LG5-14
	LG		TILAPIA LINKAGE GROUP 14															TILAPIA LINKAGE GROUP 5
	Cat#		132588		20950		29471		369173		329727		131494		33970			70262		85010		190149		325806		370954
	loc		scaffold_227		scaffold_112		scaffold_11		scaffold_85		scaffold_686		Scaffold_224		scaffold_122			scaffold_156		scaffold_171		scaffold_313		scaffold_66		scaffold_86
	Dam		C	C	GG	GG	T	T	A	A	C	C	T	T	G	G		T	T	G	G	T	T	A	A	G	G
	Sire		C	T	GG	AA	A	T	A	C	A	C	C	T	A	G		C	T	A	G	C	T	A	G	G	A
3	F		C	C	GG	GG	T	T	A	A	C	C	T	T	G	G		T	T	G	G	T	T	A	A	G	G
5	F		C	C	GG	GG	T	T	A	A	C	C	T	T	G	G		T	T	G	G	T	T	A	A	G	G
6	F		C	C	GG	GG	T	T	A	A	C	C	T	T	G	G		T	T	G	G	T	T	A	A	G	G
7	F		C	C	GG	GG	T	T	A	A	C	C	T	T	G	G		T	T	G	G	T	T	A	A	G	G
8	F		C	C	GG	GG	T	T	A	A	C	C	T	T	G	G		T	T	G	G	T	T	A	A	G	G
9	F		C	C	GG	GG	T	T	A	A	C	C	T	T	G	G		T	T	G	G	T	T	A	A	G	G
10	F		C	C	GG	GG	T	T	A	A	C	C	T	T	G	G		T	T	G	G	T	T	A	A	G	G
12	F		C	C	GG	GG	T	T	A	A	C	C	T	T	G	G		T	T	G	G	T	T	A	A	G	G
13	M		C	C	GG	GG	T	T	A	A	C	C	T	T	G	G		T	T	G	G	T	T	A	A	G	G
14	M		C	C	GG	GG	T	T	A	A	C	C	T	T	G	G		-	-	G	G	T	T	A	A	G	G
16	M		C	C	GG	GG	T	T	A	A	C	C	T	T	G	G		T	T	G	G	T	T	A	A	G	G
20	M		C	C	GG	GG	T	T	A	A	C	C	T	T	G	G		T	T	G	G	T	T	A	A	G	G
23	M		C	C	GG	GG	T	T	A	A	C	C	T	T	G	G		T	T	G	G	T	T	A	A	G	G
4	F		C	T	GG	AA	T	A	A	C	C	A	T	C	G	A		T	C	G	A	T	C	A	G	G	A
11	F		C	T	GG	AA	T	A	A	C	C	A	T	C	G	A		T	C	G	A	T	C	A	G	G	A
15	M		C	T	GG	AA	T	A	A	C	C	A	T	C	G	A		T	C	G	A	T	C	A	G	G	A
17	M		C	T	GG	AA	T	A	A	C	C	A	T	C	G	A		T	C	G	A	T	C	A	G	G	A
18	M		C	T	GG	AA	T	A	A	C	C	A	T	C	G	A		T	C	G	A	T	C	A	G	G	A
19	M		C	T	GG	AA	T	A	A	C	C	A	T	C	G	A		T	C	G	A	T	C	A	G	G	A
21	M		C	C	GG	GG	T	T	A	A	C	A	T	C	G	A		T	C	G	A	T	C	A	G	G	A
22	M		C	T	GG	AA	T	A	A	C	C	A	T	C	G	A		T	C	G	A	T	C	A	G	G	A
24	M		C	T	GG	AA	T	A	A	C	C	A	T	C	G	A		T	C	G	A	T	C	A	G	G	A
1	F		C	T	GG	AA	-	-	A	C	-	-	T	C	-	-		-	-	-	-	T	C	-	-	G	A
2	F		C	T	GG	AA	T	A	A	C	C	A	-	-	-	-		T	C	G	A	T	C	-	-	G	A

## Sheet: RAD family 2 LG5-14
	LG		TILAPIA LINKAGE GROUP 14															TILAPIA LINKAGE GROUP 5
	Cat#		20799		244944		3691		235338		87082		22697		22522			46741		56788		124798		98100		216084		125676		246233		246150
	loc		Scaffold_11		Scaffold_85		Scaffold_1014		scaffold_79		scaffold_224		Scaffold_122		scaffold_122			scaffold_156		Scaffold_171		scaffold_310		Scaffold_24		scaffold_66		Scaffold_313		Scaffold_86		Scaffold_86
	Dam		CA	TA	CG	CA	T	G	A	A	G	A	T	C	G	G		C	C	T	C	G	G	T	T	C	C	GG	AT	A	A	TT	TA
	Sire		TA	CG	AA	CA	T	G	A	G	G	G	C	C	T	G		C	T	C	C	G	T	T	C	C	T	AT	AT	A	G	CT	TT
10	F		TA	CG	CG	CA	T	G	A	A	A	G	T	C	G	G		C	T	C	C	G	T	T	C	C	T	AT	AT	A	G	TT	CT
11	F		TA	CG	-	-	T	G	A	A	A	G	T	C	G	G		C	T	C	C	G	T	T	C	C	T	AT	AT	A	G	-	-
12	F		TA	CG	CG	CA	T	G	A	A	A	G	T	C	G	G		C	T	C	C	G	T	T	C	C	T	AT	AT	A	G	TT	CT
17	F		TA	CG	CG	CA	T	G	A	A	A	G	T	C	G	G		C	T	C	C	G	T	T	C	C	T	AT	AT	A	G	TT	CT
9	F		-	-	-	-	-	-	A	A	-	-	C	C	G	G		-	-	T	C	G	T	T	C	C	T	AT	AT	A	G	TT	CT
13	F		CA	CG	CA	CA	T	T	A	A	G	G	C	C	G	G		C	T	T	C	G	T	T	C	C	T	GG	AT	A	G	TA	CT
14	F		CA	CG	CA	CA	T	T	A	A	G	G	C	C	G	G		C	T	T	C	G	T	T	C	C	T	GG	AT	A	G	TA	CT
15	F		CA	CG	CA	CA	T	T	A	A	G	G	C	C	G	G		C	T	T	C	G	T	T	C	C	T	GG	AT	A	G	TT	CT
3	M		CA	CG	CA	CA	T	T	A	A	G	G	C	C	G	G		C	T	T	C	G	T	T	C	C	T	GG	AT	A	G	TA	CT
5	M		CA	CG	CA	CA	T	T	A	A	G	G	C	C	G	G		C	T	T	C	G	T	T	C	C	T	GG	AT	A	G	TA	CT
1	M		CA	TA	CA	AA	T	G	A	G	G	G	C	C	G	T		-	-	T	C	G	G	T	T	-	-	GG	AT	A	A	TA	TT
4	M		TA	TA	CA	AA	T	G	A	G	G	G	C	C	G	T		C	C	T	C	G	G	T	T	C	C	GG	AT	A	A	TA	TT
6	M		-	-	CG	AA	G	G	A	G	A	G	-	-	G	T		-	-	C	C	-	-	T	T	C	C	AT	AT	A	A	TT	TT
7	M		TA	TA	CG	AA	G	G	A	G	A	G	T	C	G	T		C	C	C	C	G	G	T	T	C	C	AT	AT	A	A	TT	TT
8	M		TA	TA	CG	AA	G	G	A	G	A	G	T	C	G	T		C	C	C	C	G	G	T	T	C	C	AT	AT	A	A	TT	TT
16	M		TA	TA	CG	AA	G	G	A	G	A	G	T	C	G	T		C	C	C	C	G	G	T	T	C	C	GG	AT	A	A	TA	TT
2	M		TA	TA	-	-	G	G	A	G	A	G	-	-	G	T		-	-	-	-	G	G	T	T	C	C	AT	AT	A	A	TA	TT

## Sheet: RAD family 1 LG8-24-16-21
	LG		TILAPIA LINKAGE GROUP 16-21													TILAPIA LINKAGE GROUP 8-24
	Cat#		176840		69764		166233		202620		221692		59724			383423		188232		230121		346730		276586
	loc		scaffold_296		scaffold_155		scaffold_278		scaffold_337		scaffold_377		scaffold_145			scaffold_93		scaffold_30		scaffold_394		scaffold_752		scaffold_4
	Dam		G	T	A	T	AG	TA	A	G	A	G	A	G		A	C	G	A	G	A	A	C	A	T
	Sire		G	T	A	T	AG	TA	A	G	A	G	A	G		A	C	G	A	G	A	A	C	A	T
481	F		-	-	T	A	-	-	-	-	-	-	G	A		-	-	G	A	G	G	A	A	T	T
605	F		G	T	T	A	TA	AG	A	G	A	G	G	A		A	C	G	A	A	G	A	A	T	T
594	M		T	G	T	A	TA	AG	A	G	A	G	G	A		A	C	G	G	G	G	A	A	T	T
596	M		-	-	A	A	AG	AG	G	G	G	G	A	A		A	A	G	G	G	G	A	A	A	T
593	M		T	T	A	A	AG	AG	G	G	G	G	A	A		A	A	G	G	G	G	A	A	T	T
601	M		T	T	A	A	AG	AG	G	G	G	G	A	A		A	A	G	G	G	G	A	A	T	T
602	M		T	T	A	A	AG	AG	G	G	G	G	A	A		A	A	G	G	G	G	A	A	T	T
610	F		T	T	A	A	AG	AG	G	G	G	G	A	A		A	A	G	G	G	G	A	A	T	T
599	M		T	T	A	A	AG	AG	G	G	G	G	A	A		A	A	G	G	G	G	A	A	T	T
480	F		-	-	T	T	-	-	-	-	-	-	-	-		C	C	A	A	A	A	C	C	A	A
584	M		G	T	T	T	TA	TA	A	A	A	A	G	G		C	C	G	G	G	G	A	A	T	T
591	F		G	G	T	T	TA	TA	A	A	A	A	G	G		C	C	A	A	A	A	C	C	A	A
597	M		G	G	T	T	TA	TA	A	A	A	A	G	G		C	C	A	A	A	A	C	C	A	A
600	M		G	G	T	T	TA	TA	A	A	A	A	G	G		C	C	G	A	A	G	C	A	A	T
607	F		G	G	T	T	TA	TA	A	A	A	A	G	G		C	C	A	A	A	A	C	A	A	T
606	F		G	T	T	A	TA	AG	A	G	A	G	G	A		A	C	A	A	A	A	C	C	A	A
608	F		T	T	T	A	TA	AG	A	G	A	G	G	A		A	C	G	A	A	G	C	A	A	A
595	M		G	G	T	A	TA	AG	A	G	A	G	G	A		A	C	G	A	A	G	C	A	A	T
589	F		G	T	T	A	TA	AG	A	G	A	G	G	A		A	C	G	A	A	G	C	A	A	T
598	M		G	T	T	A	TA	AG	A	G	A	G	G	A		A	C	G	A	A	G	C	A	A	T
603	M		G	T	T	A	TA	AG	A	G	A	G	G	A		A	C	G	A	A	G	C	A	A	T
609	F		G	T	T	A	TA	AG	A	G	A	G	G	A		A	C	G	A	A	G	C	A	A	T
611	F		G	T	T	A	TA	AG	A	G	A	G	G	A		A	C	G	A	A	G	C	A	A	T
612	F		G	T	T	A	TA	AG	A	G	A	G	G	A		A	C	G	A	A	G	C	A	A	T

## Sheet: RAD family 2 LG8-24-16-21
	LG		TILAPIA LINKAGE GROUP 16-21																			TILAPIA LINKAGE GROUP 8-24
	Cat#		46285		109756		133896		146632		175611		175625		39493		60482		60473			65503		254423		123699		152036		229958		182841		181565
	loc		scaffold_155		scaffold_278		scaffold_337		scaffold_377		scaffold_479		scaffold_479		scaffold_145		scaffold_179		scaffold_179			scaffold_187		scaffold_93		scaffold_30		scaffold_394		scaffold_752		scaffold_4		scaffold_4
	Dam		C	G	A	T	C	C	A	G	C	C	G	T	C	T	C	T	C	T		CC	TT	A	A	C	C	C	T	C	C	A	A	A	G
	Sire		C	G	A	T	C	T	A	G	C	T	T	T	C	T	C	T	C	T		CC	TT	A	C	C	T	T	T	A	C	A	C	A	A
5	M		C	C	A	A	C	T	A	A	C	T	G	T	C	C	C	C	C	C		CC	CC	A	A	C	C	T	T	C	A	A	A	A	A
15	F		C	C	A	A	C	T	A	A	C	T	G	T	C	C	C	C	C	C		CC	CC	A	A	C	C	T	T	C	A	A	A	A	A
2	M		-	-	A	A	C	T	-	-	C	T	G	T	-	-	C	C	C	C		CC	CC	A	A	-	-	C	T	C	A	A	A	G	A
8	M		C	C	A	A	C	T	A	A	C	T	G	T	C	C	C	C	C	C		CC	CC	A	A	C	C	T	T	C	A	A	A	A	A
11	F		C	G	-	-	C	C	A	G	C	C	G	T	C	T	C	T	C	T		CC	CC	A	A	-	-	-	-	C	A	A	A	A	A
10	F		C	G	A	T	C	C	A	G	C	C	G	G	C	T	C	T	C	T		TT	TT	A	C	C	T	C	T	C	C	A	C	G	A
4	M		C	G	A	T	C	C	A	G	C	C	G	T	C	T	C	T	C	T		CC	TT	A	C	C	T	T	T	C	C	A	C	A	A
6	M		G	G	T	T	-	-	-	-	C	C	-	-	-	-	T	T	T	T		TT	TT	A	C	C	T	C	T	-	-	A	C	G	A
3	M		G	G	T	T	C	C	G	G	C	C	T	T	T	T	T	T	T	T		TT	TT	A	C	C	T	T	T	C	C	A	C	A	A
12	F		G	G	T	T	C	C	G	G	C	C	T	T	T	T	T	T	T	T		TT	TT	A	C	C	T	C	T	C	C	A	C	G	A
13	F		G	G	T	T	C	C	G	G	C	C	T	T	T	T	C	T	C	T		TT	TT	A	C	C	T	C	T	C	C	A	C	G	A
7	M		C	G	A	T	C	T	A	G	C	T	T	T	C	T	C	T	C	T		CC	TT	A	A	C	C	C	T	C	A	A	A	G	A
17	F		C	G	A	T	C	T	A	G	C	T	T	T	C	T	C	T	C	T		CC	TT	A	A	C	C	C	T	C	A	A	A	G	A
1	M		C	G	A	T	C	T	A	G	C	T	T	T	C	T	C	T	C	T		-	-	A	A	C	C	C	T	C	A	-	-	G	A
14	F		C	G	A	T	C	T	A	G	C	T	T	T	C	T	C	T	C	T		CC	TT	A	A	C	C	T	T	C	A	A	A	A	A
16	M		C	G	A	T	C	T	A	G	C	T	T	T	C	T	C	T	C	T		CC	TT	A	C	C	T	T	T	C	C	A	C	A	A
9	F		-	-	A	A	-	-	-	-	-	-	G	T	-	-	C	C	C	C		-	-	-	-	C	C	-	-	-	-	C	C	-	-

## Sheet: RAD family 1 LG15 & LG19
	LG		TILAPIA LINKAGE GROUP 15													TILAPIA LINKAGE GROUP 19
	Cat#		108476				334394		335511		248566		248405			74319		74874		74288		73635		339377		340118		81097		81097		106194		97860
	loc		scaffold_19		scaffold_19		scaffold_6		scaffold_6		scaffold_42		scaffold_42			scaffold_15		scaffold_15		scaffold_15		scaffold_15		scaffold_71		scaffold_71		scaffold_168		scaffold_168		scaffold_541		scaffold_47
	Dam		CT	TG	A	G	A	G	G	G	A	G	G	G		T	T	A	G	A	T	G	G	G	G	C	T	C	T	C	T	C	T	TTGT	AGAC
	Sire		TG	TG	A	G	A	A	G	A	A	A	G	A		T	C	A	A	T	T	G	A	G	A	C	C	C	C	C	C	C	C	TTGT	TTGT
1	F		CT	TG	-	-	A	A	G	A	A	A	G	A		T	T	G	A	A	T	G	G	G	A	T	C	C	C	C	C	-	-	-	-
2	F		CT	TG	-	-	A	A	G	A	G	A	G	A		T	T	A	A	T	T	G	-	G	G	-	C	-	C	-	C	-	-	-	-
13	M		TG	TG	A	G	G	A	G	A	A	A	G	A		T	T	G	A	A	T	G	G	G	A	T	C	C	C	C	C	T	C	-	-
3	F		TG	TG	A	G	G	A	G	A	G	A	G	A		T	C	A	A	T	T	G	A	G	G	C	C	T	C	T	C	T	C	AGAC	TTGT
4	F		CT	TG	A	A	A	A	G	A	A	A	G	A		T	C	G	A	A	T	G	A	G	G	T	C	C	C	C	C	-	-	TTGT	TTGT
14	M		CT	TG	A	A	A	A	G	G	A	A	G	G		T	C	A	A	T	T	G	A	G	G	C	C	T	C	T	C	T	C	TTGT	TTGT
15	M		CT	TG	A	G	A	A	G	G	A	A	G	G		T	C	G	A	A	T	G	A	G	A	T	C	C	C	C	C	T	C	AGAC	TTGT
16	M		TG	TG	A	G	G	A	G	A	G	A	G	A		T	C	A	A	A	T	G	A	G	G	C	C	T	C	T	C	-	-	AGAC	TTGT
17	M		TG	TG	G	G	G	A	G	G	G	A	G	G		T	C	G	A	A	T	G	A	G	A	T	C	C	C	C	C	C	C	AGAC	TTGT
18	M		TG	TG	G	G	G	A	G	G	G	A	G	G		T	C	G	A	A	T	G	G	G	G	T	C	C	C	C	C	C	C	AGAC	TTGT
19	M		CT	TG	A	G	A	A	G	G	A	A	G	G		T	C	G	A	A	T	G	A	G	G	T	C	C	C	C	C	T	C	AGAC	TTGT
20	M		TG	TG	G	G	G	A	G	G	G	A	G	G		T	C	G	A	A	T	G	A	G	G	T	C	C	C	C	C	-	-	-	-
21	M		CT	TG	A	G	A	A	G	A	A	A	G	A		T	C	G	A	A	T	G	A	G	G	T	C	C	C	C	C	T	C	-	TTGT
22	M		CT	TG	A	G	A	A	G	G	A	A	G	G		T	C	A	A	T	T	G	A	G	G	C	C	T	C	T	C	T	C	TTGT	TTGT
23	M		CT	TG	A	G	A	A	G	G	A	A	G	G		T	T	G	A	A	T	G	G	G	A	T	C	C	C	C	C	C	C	-	-
24	M		CT	TG	A	G	A	A	G	G	A	A	G	G		T	C	G	A	A	T	G	A	G	A	T	C	C	C	C	C	T	C	AGAC	TTGT
5	F		TG	TG	G	G	G	A	G	G	G	A	G	G		T	C	A	A	T	T	G	A	G	A	C	C	T	C	T	C	T	C	TTGT	TTGT
6	F		CT	TG	A	A	G	A	G	A	G	A	G	A		T	T	A	A	T	T	G	G	G	A	C	C	C	C	C	C	-	-	TTGT	TTGT
7	F		TG	TG	G	G	G	A	G	G	A	A	G	G		T	C	A	A	T	T	G	A	G	G	C	C	T	C	T	C	-	-	AGAC	TTGT
8	F		TG	TG	G	G	G	A	G	G	G	A	G	G		T	T	G	A	A	T	G	G	G	A	T	C	C	C	C	C	T	C	AGAC	TTGT
9	F		TG	TG	G	G	G	A	G	G	G	A	G	G		T	C	A	A	T	T	G	A	G	A	C	C	T	C	T	C	T	C	TTGT	TTGT
10	F		CT	TG	A	G	A	A	G	G	A	A	G	G		T	T	G	A	A	T	G	G	G	A	T	C	C	C	C	C	C	C	-	-
11	F		TG	TG	A	G	G	A	G	A	G	A	G	G		T	C	G	A	A	T	G	A	G	G	T	C	C	C	C	C	T	C	TTGT	TTGT
12	F		CT	TG	A	G	A	A	G	G	A	A	G	G		T	T	G	A	A	T	G	G	G	G	T	C	T	C	T	C	-	-	AGAC	TTGT

## Sheet: RAD family 2 LG15 & LG19
	LG		TILAPIA LINKAGE GROUP 15																			TILAPIA LINKAGE GROUP 19
	Cat#		163988		64463		64398		72634		55066		54798		221848		222414		72440			49728		49368		133532		225476		225136		44870		99877		121480
	loc		scaffold_42		scaffold_185		scaffold_185		scaffold_19		scaffold_16		scaffold_16		scaffold_6		scaffold_6		scaffold_19			scaffold_15		scaffold_15		scaffold_336		scaffold_71		scaffold_71		scaffold_152		scaffold_252		scaffold_301
	Dam		G	A	C	A	A	A	G	G	CT	CT	T	C	G	A	G	G	G	G		C	C	T	A	G	A	AG	AG	G	A	T	C	T	C	G	A
	Sire		A	A	C	C	G	A	G	A	AC	CT	T	T	A	A	A	G	A	G		C	T	T	T	G	G	GA	AG	G	G	T	T	T	T	G	G
6	M		G	A	-	-	A	G	-	-	CT	-	-	T	G	A	G	A	G	G		C	-	A	T	-	-	AG	GA	-	-	-	-	C	T	A	G
9	F		-	-	C	C	A	G	G	A	CT	AC	-	T	-	A	G	A	G	A		C	-	T	T	A	G	AG	GA	-	-	-	-	C	T	A	G
14	F		A	A	A	C	A	A	G	A	CT	AC	C	T	A	A	G	G	G	A		C	C	A	T	G	G	AG	GA	G	G	C	T	T	T	G	G
12	F		A	A	A	C	A	G	G	A	CT	AC	C	T	A	A	G	A	G	G		C	C	A	T	G	G	AG	GA	G	G	T	T	T	T	G	G
2	M		A	A	A	C	-	-	G	A	CT	AC	T	T	-	-	-	-	G	A		C	T	T	T	A	G	-	-	A	G	T	T	C	T	A	G
4	M		A	A	A	C	A	A	G	A	CT	AC	T	T	A	A	G	G	G	A		C	C	T	T	A	G	AG	GA	A	G	C	T	C	T	A	G
5	M		A	A	A	C	A	A	G	A	CT	AC	T	T	A	A	G	G	G	A		C	T	T	T	A	G	AG	AG	A	G	C	T	C	T	A	G
16	M		A	A	A	C	A	A	G	A	CT	AC	T	T	A	A	G	G	G	A		C	C	T	T	G	G	AG	AG	G	G	T	T	T	T	G	G
7	M		G	A	C	C	A	G	G	A	CT	AC	T	T	G	A	G	G	G	A		C	T	T	T	A	G	AG	AG	A	G	T	T	C	T	A	G
1	M		A	A	-	-	-	-	-	-	CT	AC	T	T	A	A	G	A	G	G		C	C	T	T	-	-	AG	GA	A	G	C	T	C	T	A	G
11	F		G	A	-	-	A	G	-	-	CT	CT	-	T	G	A	G	A	G	G		C	T	T	T	A	G	-	-	A	G	-	-	T	T	-	-
3	M		G	A	C	C	A	A	G	G	CT	CT	C	T	G	A	G	G	G	G		C	T	A	T	G	G	AG	AG	G	G	C	T	C	T	A	G
8	M		G	A	-	C	A	G	-	-	CT	CT	C	T	G	A	G	A	G	G		C	T	T	T	A	G	AG	AG	A	G	-	-	C	T	A	G
10	F		G	A	C	C	A	G	-	-	CT	CT	C	T	G	A	G	A	G	G		C	C	T	T	A	G	AG	GA	A	G	T	T	C	T	A	G
15	F		A	A	A	C	A	A	G	G	CT	CT	T	T	A	A	G	G	G	A		C	T	A	T	G	G	AG	AG	G	G	C	T	C	T	A	G
13	F		A	A	A	C	A	G	G	G	CT	CT	T	T	A	A	G	A	G	G		C	T	A	T	G	G	AG	AG	G	G	C	T	T	T	G	G
17	F		A	A	A	C	A	A	G	G	CT	CT	T	T	A	A	G	G	G	G		C	T	A	T	G	G	AG	AG	G	G	T	T	T	T	G	G
