# Supplementary material for: Polygenic sex determination in the cichlid fish Astatotilapia burtoni
Source: BMC Genomics. 2016 Oct 26;17:835. doi: 10.1186/s12864-016-3177-1 (PMC5080751; doi:10.1186/s12864-016-3177-1)
Supplement: Additional file 5: — Expanded summary table of association of genetic markers with sex in families, including genetic markers used. (XLSX 53 kb) [file 12864_2016_3177_MOESM5_ESM.xlsx]

## Sheet: Family Summary Table
Family	Sire	Dam	# Males	# Females	#?	Sex ratio M:F	LG 5-14 'Y' P-Value	Marker Used	Scaffold	LG13 'Y' P-Value	Marker Used	LG13 'W' P-Value	Marker Used	Penetrance	system
RAD 1	Sire_Rad 1	Dam_Rad 1	12	12	-	0.5	0.6843	LAB5538	384	NI		0.0001	Absc215/Absc186	0	LG13ZW
RAD 2	Sire_Rad 2	Dam_Rad 2	9	8	-	0.529412	0.0023	LAB5538		0.6199	Absc215	1	Absc119	0.882353	LG5-14XY
1	Sire_Rad 1	Dam_Rad 1	10	36	3	0.217391	0.1639	GM006	156	NI		0.0012	UNH2020	0.674419	LG13ZW
2	Sire_3	Dam_3	8	8	1	0.5	0.0087	LAB5538	384	NI		0.0001	UNH2020	1	LG13ZW
3	Sire_3	Dam_3	9	8	-	0.529412	0.3469	LAB5538	384	NI		0.0152	Absc186	0.823529	LG13ZW
4	Sire_4	Dam_4	6	26	-	0.1875	NI			NI		0.0192	Absc215	0.65625	LG13ZW
5	Sire_5	Dam_5	4	6	2	0.4	1	UNH989	310/79	0.5714	Absc186	0.0048	Absc215	1	LG13ZW
6	Sire_6	Dam_6	4	10	4	0.285714	0.2208	UNH2139	516	1	Absc183_2	0.015	Absc215	0.857143	LG13ZW
7	Sire_6	Dam_7	10	9	3	0.526316	0.1534	UNH2139	516	NI		0.009	Absc215	0.833333	LG13ZW
8	Sire_7	Dam_8	2	13	-	0.133333	1	GM006	156	0.0128	Absc215	NI		1	LG13XY
9	Sire_7	Dam_9	16	22	1	0.421053	0.72	GM006	156	0.0001	Absc215	0.752	UNH2020	0.868421	LG13XY
10	Sire_8	Dam_10	12	14	-	0.461538	0.0001	UNH2139	516	0.2177	Absc215	1	Absc215	0.954545	LG5-14XY
11	Sire_8	Dam_11	12	10	2	0.545455	0.003	UNH2139	516	0.0092	Absc215	0.6914	Absc215	0.909091	LG5-14XY
12	Sire_8	Dam_12	15	11	1	0.576923	0.0001	UNH2139	516	0.4283	Absc215	0.4279	Absc215	0.96	LG5-14XY
13	Sire_8	Dam_13	12	7	-	0.631579	0.0002	UNH2139	516	0.3261	Absc215	0.3498	Absc215	0.947368	LG5-14XY
14	Sire_8	Dam_14	4	2	-	0.666667	0.0667	UNH2139	516	0.4	Absc215	1	Absc215	1	LG5-14XY
15	Sire_9	Dam_15	12	10	1	0.545455	0.0015	UNH2139	516	0.3246	Absc528	0.1312	Absc528	0.863636	LG5-14XY
16	Sire_9	Dam_16	13	8	2	0.619048	0.0237	UNH2139	516	NI		0.2031	Absc186	0.761905	LG5-14XY
17	Sire_9	Dam_17	15	8	-	0.652174	0.0083	UNH2139	516	0.2213	Absc183_2	NI		0.818182	LG5-14XY
18	Sire_10	Dam_18	11	5	1	0.6875	0.0256	GM264	156/66	0.5962	UNH2020	1	UNH2020	0.8125	LG5-14XY
19	Sire_11	Dam_19	5	4	1	0.555556	0.444	GM264		0.0079	UNH2020	NI		1	LG13XY + LG5-14XY
20	Sire_12	Dam_20	9	11	-	0.45	1	GM006	156	1	Absc183_2	0.1789	UNH2020		UNKNOWN
21	Sire_6	Dam_21	12	26	12	0.315789	0.6792	GM006	156	0.2305	Absc183_2	NI			UNKNOWN
22	Sire_13	Dam_22	7	9	9	0.4375	0.3024	GM264	66	0.1262	UNH2020	0.3147	UNH2020		UNKNOWN
23	Sire_13	Dam_23	14	17	2	0.451613	1	GM264	66	1	Absc215	0.4809	Absc215		UNKNOWN
24	Sire_13	Dam_24	20	23	1	0.465116	0.3652	GM264	66	0.7619	Absc215	0.0755	Absc215		UNKNOWN
25	Sire_13	Dam_25	22	20	2	0.52381	0.3783	GM264	66	0.0414	UNH2020	1	UNH2020		UNKNOWN
