# Supplementary material for: Polygenic sex determination in the cichlid fish Astatotilapia burtoni
Source: BMC Genomics. 2016 Oct 26;17:835. doi: 10.1186/s12864-016-3177-1 (PMC5080751; doi:10.1186/s12864-016-3177-1)
Supplement: Additional file 6: — SSR marker data at LG13 and LG5-14 for 25 families. (XLSX 145 kb) [file 12864_2016_3177_MOESM6_ESM.xlsx]

## Sheet: Family Genotype Data
			LG13													LG14		LG5
Family/Individual	Sex		UNH2020		Absc215		Absc528		Absc186		Absc119		Absc183_2			UNH989		GM006_NBR		GM264		GM017		UNH2139		Lab5538
RAD 1			scaffold_364		scaffold_215		scaffold_528		scaffold_186		scaffold_119		scaffold_183			scaffold_79		Scaffold_156		scaffold_66		scaffold_66		scaffold_516		scaffold_384
Dam_RAD 1	F		195	217	264	312	196	196	272	278	264	264	216	216		208	210	170	170	224	224	234	234	279	279	209	209
Sire_RAD 1	M		195	195	264	264	196	196	272	272	262	264	215	215		208	210	170	195	224	224	234	234	279	279	209	242
RAD_1_1	F		195	217	312	264			278	272								170	195							209	242
RAD_1_2	F		195	217	312	264			278	272								170	195							209	242
RAD_1_3	F		195	217	312	264			278	272																209	209
RAD_1_4	F		195	217	312	264			278	272																209	242
RAD_1_5	F		195	217	312	264			278	272								170	170							209	209
RAD_1_6	F		195	217	312	264			278	272								170	170							209	209
RAD_1_7	F		195	217	312	264			278	272								170	170							209	209
RAD_1_8	F		195	217	312	264			278	272								170	170							209	209
RAD_1_9	F		195	217	312	264			278	272								170	170							209	209
RAD_1_10	F		195	217	312	264			278	272																209	242
RAD_1_11	F		195	217	312	264			278	272								170	195							209	242
RAD_1_12	F		195	217	312	264			278	272																209	209
RAD_1_13	M		195	195	264	264			272	272																209	209
RAD_1_14	M		195	195	264	264			272	272																209	209
RAD_1_15	M		195	195	264	264			272	272								170	195							209	242
RAD_1_16	M		195	195	264	264			272	272								170	170							209	209
RAD_1_17	M		195	195	264	264			272	272								170	195							209	242
RAD_1_18	M		195	195	264	264			272	272								170	195							209	242
RAD_1_19	M		195	195	264	264			272	272								170	195							209	242
RAD_1_20	M		195	195	264	264			272	272								170	170							209	209
RAD_1_21	M		195	195	264	264			272	272								170	195							209	242
RAD_1_22	M		195	195	264	264			272	272								170	195							209	242
RAD_1_23	M		195	195	264	264			272	272																209	209
RAD_1_24	M		195	195	264	264			272	272								170	195							209	242
RAD 2
Dam_RAD_2	F		183	183	264	264	203	203			238	264				187	192	157	176	230	248	214	242			207	213
Sire_RAD_2	M		183	183	258	264	184	203			191	264				208	210	155	180	224	230	214	232			226	239
RAD_2_9	F		183	183	N?	258					238	264				187	208	157	180	248	224	242	232			207	226
RAD_2_10	F		183	183	264	258					264	191				0	0	176	180	230	224	214	232			207	226
RAD_2_11	F		183	183	264	258	203	203			238	264				192	208	176	180	230	224	214	232			207	226
RAD_2_12	F		183	183	264	258					238	191				192	208	176	180	230	224	214	232			207	226
RAD_2_13	F		183	183	264	264					264	264				187	208	157	180	248	224	242	232			213	226
RAD_2_14	F		183	183	264	258					264	264				187	208	157	180	248	224	242	232			213	226
RAD_2_15	F		183	183	264	264	203	184			264	191				187	208	157	180	248	224	242	232			207	226
RAD_2_17	F		183	183	264	258	203	203			238	265				192	208	176	180	230	224	214	232			207	226
RAD_2_1	M		183	183	264	258					238	264				187	210	157	155	248	230	242	214			213	239
RAD_2_2	M		183	183	264	264	203	203			238	264				192	210	176	155	230	230	214	214			213	239
RAD_2_3	M		183	183	264	258					264	191				187	208	157	180	248	224	242	232			213	226
RAD_2_4	M		183	183	264	264	203	184			238	264				187	210	157	155	248	230	242	214			213	239
RAD_2_5	M		183	183	264	264	203	184			264	191				187	208	157	180	248	224	242	232			213	226
RAD_2_6	M		183	183	264	258					264	264				192	210	176	155	230	230	214	214			207	239
RAD_2_7	M		183	183	264	264					0	0				192	210	176	155	230	230	214	214			207	239
RAD_2_8	M		183	183	264	258					264	264				192	210	176	155	230	230	214	214			207	239
RAD_2_16	M		183	183	264	258					264	264				192	210	176	155	230	230	214	214			213	239
Family 1
Dam_RAD_1			195	217	264	312	196	196	278	272	264	264	216	216		208	210	170	170	224	224	234	234	279	279	209	209
Sire_RAD_2	M		195	195	264	264	196	196	272	272	262	264	215	215		208	210	172	195	224	224	234	234	279	279	209	242
1	F		195	195					272	272								170	172
2	F		195	195					272	272								170	195
3	F		195	217					278	272								170	195
4	F		195	195					272	272								170	195
5	F		195	195														170	172
6	F		195	217					278	272								170	172
7	F		195	217					278	272								170	195
8	F		195	217					278	272								170	172
9	F		195	195					272	272								170	195
10	F		195	195														170	195
11	F		195	217														170	195
12	F		195	217					278	272								170	172
13	F		195	195					272	272								170	172
14	F		195	195					272	272								170	172
15	F		195	195														170	172
16	F		195	195														170	172
17	F		195	217														170	172
18	F		195	217														170	195
19	F		195	217														170	172
24	F																	170	195
25	F																	170	172
26	F		195	217														170	172
27	F		195	195														170	172
28	F		195	217														170	172
29	F		195	195														170	172
30	F		195	217														170	195
31	F		195	217					278	272								170	195
32	F		195	217					278	272								170	172
33	F		195	217					272	272								170	172
34	F		195	195														170	195
35	F		195	195														170	172
36	F		195	217														170	172
37	F		195	217														170	172
38	F		195	217														170	172
39	M		195	195					272	272								170	195
40	M		195	195					272	272								170	172
41	M		195	195					272	272								170	195
42	M		195	195					272	272								170	195
43	M		195	195					272	272								170	172
44	M		195	195					272	272								170	195
45	M		195	195					272	272								170	195
46	M		195	195					272	272								170	172
47	M		195	195					272	272								170	195
48	M		195	195														170	172
49	M		195	195														170	195
Family 2
Dam_3	F		195	217			196	201	279	272	190	264	264	264				172	172					279	279	209	209
Sire_3	M		195	195	264	264	196	196	272	272	262	264	215	215		208	210	172	195	224	224	234	234	279	279	209	242
1	F		195	217														172	172							209	209
2	F		195	217														172	172							209	209
3	F		195	217														172	172							209	209
4	F		195	217														172	195							209	242
6	F		195	216														172	172							209	209
7	F		195	217														172	172							209	209
8	F		195	217														172	172							209	209
9	M/F?		195	195														172	195							209	242
10	M		195	195														172	195							209	242
11	M		195	195														172	195							209	242
12	M		195	195														172	195							209	242
13	M		195	195														172	172							209	242
14	M		195	195														172	195							209	242
15	M		195	195														172	172							209	209
16	M		195	195														172	195							209	242
17	M		195	195														172	195							209	242
Family 3
Dam_3			195	217			196	201	279	272	190	264	264	264				172	172					279	279	209	209
Sire_3	M		195	195	264	264	196	196	272	272	262	264	215	215		208	210	172	195	224	224	234	234	279	279	209	242
1	F		195	217			196	196	279	272	264	264						172	172							209	209
2	F		195	217			201	196	279	272	190	264						172	172							209	209
3	F		195	195			196	196	272	272	264	264						172	172							209	209
4	F		195	217			201	196	279	272	190	264						172	172							209	209
5	F		195	217			201	196	279	272	190	264						172	195							209	242
6	F		195	217			201	196	279	272	190	264						172	195							209	242
7	F		195	217			201	196	279	272	190	264						172	172							209	209
8	F		195	217			201	196	279	272	190	264						172	195							209	242
9	M		195	195			196	196	272	272	264	264						172	172							209	209
10	M		195	195			196	196	272	272	264	264						172	172							209	241
11	M		195	195			196	196	272	272	264	264						172	172							209	209
12	M		195	217			201	196	279	272	190	264						172	195							209	242
13	M		195	217			201	196	279	272	190	264						172	195							209	242
14	M		195	195			196	196	272	272	264	264						172	195							209	242
15	M		195	195			196	196	272	272	264	264						172	195							209	242
16	M		195	195			196	196	272	272	264	264						172	172							209	209
17	M		195	217			-	-	272	272	-	-						172	195							209	242
Family 4
Dam_4	Dam				264	312			272	278								172	172							209	209
Sire_4	Sire				264	264			272	272								172	172							209	209
1	F				264	264			272	272								172	172							209	209
2	F				264	312			272	278								172	172							209	209
3	F				264	312			272	278								172	172							209	209
4	F				264	264			272	272								172	172							209	209
5	F				264	312			272	278								172	172							209	209
6	F				264	312			272	278								172	172							209	209
7	F				264	264			272	272								172	172							209	209
8	F				264	264			272	272								172	172							209	209
9	F				264	264			272	272								172	172							209	209
10	F				264	264			272	272								172	172							209	209
11	F				264	264			272	272								172	172							209	209
12	F				264	312			272	278								172	172							209	209
13	F				264	264			272	272								172	172							209	209
14	F				264	312			272	278								172	172							209	209
15	F				264	312			272	278								172	172							209	209
16	F				264	264			272	272								172	172							209	209
17	F				264	312			272	278								172	172							209	209
18	F				264	312			272	278								172	172							209	209
19	F				264	312			272	278								172	172							209	209
20	F				264	312			272	278								172	172							209	209
21	F				264	312			272	278								172	172							209	209
22	F				264	264			272	272								172	172							209	209
23	F				264	312			0	0								172	172							209	209
24	F				264	312			272	278								172	172							209	209
25	F				264	264			272	272								172	172							209	209
26	F				264	312			272	278								172	172							209	209
27	M				264	264			272	272								172	172							209	209
28	M				264	264			272	272								172	172							209	209
29	M				264	264			272	272								172	172							209	209
30	M				264	264			272	272								172	172							209	209
31	M				264	264			272	272								172	172							209	209
32	M				264	264			272	272								172	172							209	209
Family 5
Dam_5					257	263			278	278			216	264		202	228							259	263
Sire_5					312	312			278	289			216	216		228	208							259	259
5	F				257	312			278	289			216	216		228	208							259	259
6	F				257	312			278	278			216	216		228	228							259	263
7	F				257	312			278	278			264	216		228	228							259	259
8	F				257	312			278	289			264	216		228	208							259	259
9	F				257	312			278	278			264	216		202	228							259	259
10	F				257	312			278	289			264	216		202	228							259	259
1	M				263	312			278	278			216	216		228	208							259	263
2	M				263	312			278	278			216	216		202	228							259	263
3	M				263	312			278	289			264	216		228	228							259	263
4	M				263	312			278	278			264	216		228	228							259	263
Family 6
Dam_6					257	312							215	264										259	265
Sire_6					263	263							215	246										220	259
5	F				257	263							215	246										220	265
6	F				257	263							215	215										259	259
7	F				312	263							264	246										259	259
8	F				257	263							215	246										259	265
9	F				257	263							264	246										220	259
10	F				257	263							215	215										220	265
11	F				257	263							264	246										220	259
12	F				257	263							264	246										259	259
13	F				312	263							264	215										220	265
14	F				257	263							215	215										259	259
1	M				312	263							215	246										259	259
2	M				312	263							215	246										259	265
3	M				312	263							215	246										259	259
4	M				312	263							215	215										259	265
Family 7
Dam_7			195	182	258	312			279	279			215	250				159		234	249			264	266	209	227
Sire_6			183	183	264	264			279	279			215	246				157	184	223	223			220	260	239	241?
10	F				259	264												159	184					264	260
12	F				259	264												159	157					0	0
13	F				259	264												159	157					266	220
14	F				259	264												159	184					266	260
15	F				258	264												159	184					266	260
16	F				259	264												159	184					264	260
17	F				259	265												159	157					266	220
18	F				258	264												159	184					264	260
19	F				259	264												159	157					266	260
1	M				259	264												159	157					264	220
2	M				259	264												159	184					266	260
3	M				313	264												159	157					266	220
4	M				313	264												159	157					266	220
5	M				313	264												159	157					266	220
6	M				313	264												159	184					0	0
7	M				313	264												159	157					0	0
8	M				313	264												159	157					266	220
9	M				258	264												159	157					264	220
Family 8
Dam_8					312	312												172	184
Sire_7	M				258	264												184	194
3	F				312	258												184	194
4	F				312	258												172	184
5	F				312	258												184	194
6	F				312	258												184	194
7	F				312	258												0	0
8	F				312	264												184	184
9	F				312	258												184	184
10	F				312	258												0	0
11	F				312	258												184	184
12	F				312	258												172	194
13	F				312	258												184	194
14	F				312	258												172	194
15	F				312	258												184	194
1	M				312	264												184	194
2	M				312	264												184	194
Family 9
Dam_9	F		195	217	312	312							250	250				182	182			218	231
Sire_7	M		182	N	258	264							250	264				184	194			245	245
10	F		217	N	312	258												182	194			218	245
11	F		217	N	312	264												182	184			231	245
12	F		217	N	312	258							250	250				182	184			231	245
13	F		217	N	312	258							250	250				182	184			231	245
14	F		195	N	312	258							250	265				182	194			231	245
15	F		195	N	312	258							250	250				182	194			218	245
16	F		195	N	312	258												182	194			231	245
17	F		195	N	312	258												182	194			218	245
18	F		217	182	312	264												182	194			231	245
19	F		195	N	312	258												182	194			231	245
21	F		217	N	312	258												182	194			218	245
22	F		217	N	312	258												182	194			218	245
25	F		217	N	312	258							250	265				182	194			231	245
27	F		195	N	312	258												182	184			218	245
29	F		195	N	312	258							250	250				0	0			231	245
30	F		217	N	312	258												182	184			231	245
32	F		195	N	312	258												182	194			218	245
34	F		195	N	312	258												182	194			231	245
35	F		195	N	312	258												182	184			231	245
36	F		217	N	312	258							250	250				0	0			0	0
37	F		217	182	312	258							250	264				0	0			0	0
38	F		217	N	312	264												0	0			218	244
39	F		217	N	312	258												182	184			231	245
1	M		195	182	312	264							250	250				182	194			218	245
2	M		195	N	312	258												182	194			218	245
3	M		217	182	312	264												182	184			218	245
4	M		195	182	312	258							0	0				182	184			231	245
5	M		217	182	312	264							0	0				182	184			218	245
6	M		195	182	312	264												182	194			218	245
7	M		195	182	312	264												182	194			231	245
8	M		217	182	312	264												182	194			231	245
9	M		195	182	312	264												182	184			218	245
20	M		217	N	312	264												182	194			218	245
23	M		217	182	312	264												182	184			218	245
24	M		217	182	312	264												182	194			231	245
26	M		195	N	312	258							250	250				182	184			218	245
28	M		217	182	312	264							250	250				0	0			218	245
31	M		217	182	312	264							250	250				0	0			0	0
33	M		195	182	312	264							250	250				0	0			231	245
Family 10
Dam_10			217	217	258	312																		260	265
Sire_8			N	183	258	272																		220	279
9	F				312	272																		265	220
11	F				258	258																		265	220
13	F				312	258																		265	279
14	F				258	258																		265	220
15	F				258	258																		265	220
16	F				312	258																		265	220
17	F				312	258																		265	220
18	F				312	272																		260	220
20	F				312	258																		260	220
22	F				312	258																		260	220
23	F				312	272																		260	220
24	F				312	258																		260	220
25	F				258	258																		260	220
26	F				258	258																		265	220
1	M				258	273																		260	279
2	M				312	258																		265	279
3	M				258	258																		265	279
4	M				312	273																		0	0
5	M				258	272																		260	279
6	M				312	258																		265	279
7	M				312	258																		0	0
8	M				312	272																		265	279
10	M				258	272																		265	279
12	M				312	258																		265	279
19	M				258	272																		265	279
21	M				312	258																		260	279
Family 11
Dam_11			217	N	258	312										230	230	159	185	210	236			260	265	227	229
Sire_8			N	183	258	273										230	230	157	157	223	248			220	279	239	241
12	F		217	183	313	273																		260	220
13	F		N	183	258	273																		266	279
14	F		217	183	313	273																		260	220
15	F		217	183	313	273																		266	220
16	F		217	N	313	258																		260	220
17	F		N	183	258	273																		260	220
19	F		N	183	258	273																		260	220
20	F		N	182	258	273																		260	220
21	F		0	0	258	258																		265	220
22	F		N	182	258	273																		265	220
1	M		217	N	313	258																		265	279
2	M		0	0	258	258																		265	279
3	M		0	0	258	258																		260	279
4	M		0	0	258	258																		260	279
5	M		217	N	313	258																		260	220
6	M		217	N	313	258																		266	279
7	M		217	183	313	273																		260	279
8	M		0	0	258	258																		266	279
9	M		0	0	258	258																		266	279
10	M		217	N	313	258																		266	279
11	M		217	N	313	258																		260	279
18	M		N	183	258	273																		265	279
Family 12
Dam_12			N	216	258	312			279	284			216	254		202	230					232	246	266	279
Sire_8			N	183	258	273										230	230					231	245	220	279
16	F		N	183	258	273																		279	220
17	F		0	0	258	258																		279	220
18	F		0	0	258	258																		265	220
19	F		216	183	312	273																		279	220
20	F		0	0	258	258																		279	220
21	F		N	183	258	273																		265	220
22	F		0	0	258	258																		265	220
23	F		216	N	312	258																		279	220
24	F		0	0	258	273																		279	220
25	F		0	0	258	258																		265	220
26	F		216	N	312	258																		265	220
1	M		216	183	312	273																		279	279
2	M		N	183	258	273																		265	279
3	M		216	183	312	273																		265	279
4	M		0	0	258	258																		265	279
5	M		216	183	312	273																		279	279
6	M		216	183	312	273																		279	279
7	M		216	183	312	258																		265	279
8	M		0	0	258	258																		265	N?
9	M		216	N	312	258																		279	279
10	M		0	0	258	258																		265	279
11	M		N	183	258	273																		265	279
12	M		0	0	258	273																		279	279
13	M		216	183	312	273																		265	279
14	M		N	183	258	273																		279	220
15	M		0	0	258	258																		265	279
Family 13
Dam_13			217	N	258	312																		260	265
Sire_8			N	183	258	273																		220	279
11	F		217	N	312	258																		260	220
12	F		217	183	312	272																		265	220
13	F		217	183	312	272																		265	220
14	F		N	183	258	258																		260	220
15	F		217	N	312	258																		265	220
16	F		217	183	312	272																		265	220
19	F		0	0	258	258																		265	220
1	M		N	183	258	273																		260	279
2	M		217	183	258	273																		260	279
3	M		N	183	258	273																		265	279
4	M		0	0	312	273																		265	279
5	M		217	N	312	258																		265	279
6	M		N	183	258	273																		260	279
7	M		N	183	258	273																		260	279
8	M		217	N	312	258																		260	279
9	M		N	183	258	273																		265	279
10	M		217	183	312	273																		265	279
17	M		N	183	258	272																		265	220
18	M		217	N	312	258																		265	279
Family 14
Dam_14			216	N	312	258																		265	279
Sire_8			N	183	258	273																		220	279
3	F		0	0	258	258																		279	220
6	F		216	N	312	258																		279	220
1	M		216	183	312	273																		265	279
2	M		N	183	258	272																		279	279
4	M		216	N	312	258																		265	279
5	M		216	183	312	273																		265	279
Family 15
Dam_15			194	194	258	273	195	203	279	289			215	245				157	172	248	248	245	245	220	265	239	241?
Sire_9							184	195					215	245				157	172	222	248	232	245	220	279
12	F						203	184										172	172	248	248			265	220
13	F						0	0										157	172	248	248			220	279
14	F						203	195										157	172	248	248			220	220
16	F						203	184										172	172	248	248			265	279
17	F						0	0										157	172	248	248			220	220
18	F						0	0										172	172	248	248			220	220
19	F						195	184										157	172	248	248			220	220
20	F						203	184										157	172	248	248			220	220
21	F						0	0										157	172	248	248			265	220
22	F						203	184										172	172	248	248			220	220
1	M						195	184										157	172	248	222			265	279
2	M						195	195										157	172	248	222			265	279
3	M						195	184										157	157	0	0			220	279
4	M						203	184										157	157	0	0			220	279
5	M						195	195										157	157	0	0			220	279
6	M						203	184										157	157	0	0			220	220
7	M						203	195										157	172	248	222			265	279
8	M						195	184										157	157	248	222			265	279
9	M						195	184										157	172	248	222			265	279
10	M						195	184										157	157	248	222			220	279
11	M						203	195										157	157	248	222			220	279
15	M						195	195										157	157	248	222			220	279
Family 16
Dam_16			194	194	258	273	184	195	279	290			216	242				172	172			246	246	220	263
Sire_9							184	195	279	290								157	172			232	245	220	279
13	F						184	184	279	279								172	172					265	220
14	F						0	0	279	279								172	172					265	220
15	F						184	195	290	279								172	172					265	220
16	F						184	184	279	279								172	172					265	220
17	F						184	184	279	279								0	0					219	279
18	F						184	184	279	279								172	172					219	220
20	F						184	195	290	279								172	172					219	220
21	F						184	195	290	279								172	172					265	220
1	M						184	195	290	278								172	157					265	279
2	M						184	195	290	279								0	0					265	279
3	M						184	195	290	279								172	172					265	220
4	M						184	184	279	279								0	0					219	220
5	M						184	195	290	279								0	0					219	279
6	M						184	195	290	279								0	0					265	279
7	M						184	195	290	279								172	172					219	220
8	M						184	184	290	279								172	157					219	279
9	M						184	184	279	279								172	157					219*	279
10	M						184	184	279	279								172	157					219	279
11	M						0	0	290	290								172	157					265	220
12	M						184	195	290	279								172	157					265	279
19	M						184	184	279	279								172	157					219	279
																			p=0.0152
Family 17
Dam_17					257	272	183	195	279	290			216	216										220	266
Sire_9							184	195	279	290			216	246										220	279
13	F								279	290			216	216										266	220
14	F								279	279			216	246										266	220
15	F								279	279			216	246										220	220
16	F								290	290			216	216										266	220
17	F								279	279			216	216										266	279
19	F								279	290			216	246										266	220
21	F								279	290			216	246										220	220
22	F								279	290			216	216										266	279
1	M								290	290			216	216										220	220
2	M								279	290			216	216										220	279
3	M								279	290			216	246										266	220
4	M								279	290			216	216										266	279
5	M								279	279			216	246										266	279
6	M								279	290			216	216										220	279
7	M								279	290			216	246										266	279
8	M								279	290			216	246										266	279
9	M								290	290			216	216										266	279
10	M								279	290			216	216										266	279
11	M								279	279			216	216										220	279
12	M								279	290			216	216										220	279
18	M								279	279			216	246										220	279
20	M								279	290			216	216										266	279
23	M								279	290			216	216										0	0
Family 18
Dam_18			194	217												185	212	155	170	222	224	232	234	275	257
Sire_10			182	215												208	210	155	180	222	230	214	228	217	257
5	F		217	182												185	208	170	180	222	222	232	228	275	257
10	F		217	215												210	208	155	180	224	222	234	228	277	257
11	F		217	182												210	208	155	180	224	222	232	228	257	257
15	F		194	215												185	208	170	180	222	223	232	228	257	257
16	F		217	182												185	208	170	180	222	222	232	228	275	257
1	M		217	215												210	210	155	155	224	230	234	214	257	217
2	M		217	183												185	210	170	155	224	230	234	214	257	217
3	M		217	182												185	210	170	155	222	230	232	214	257	217
4	M		194	215												210	210	155	155	224	230	234	214	257	217
6	M		217	215												185	210	170	155	222	230	232	214	275	217
7	M		194	215												210	210	155	155	224	230	232	214	275	217
8	M		217	215												210	208	170	155	222	230	232	228	275	257
9	M		217	215												185	208	170	180	222	222	234	228	275	257
12	M		215	182												185	208	170	180	222	222	232	228	275	257
13	M		193	215												210	210	155	155	224	230	234	214	257	217
14	M		193	182												210	208	155	180	224	222	234	228	257	257
Family 19
Dam_19	F		183	183	264	264										187	192	157	178	246	229	242	214	275	257
Sire_11	M		183	217	263	312										208	210	155	180	222	230	214	230	217	257
1	F		183	217	263	312										187	208	157	180	247	223	242	228	275	257
2	F		183	217	263	312										187	208	157	180	247	222	242	228	275	257
5	F		182	217	263	312										187	208	157	180	246	222	242	230	275	257
8	F		183	217	263	263										187	208	157	180	247	222	242	230	275	257
3	M		183	183	263	263										192	208	178	180	229	222	214	230	257	257
4	M		183	183	263	263										187	208	157	180	246	222	242	230	275	257
6	M		183	183	263	263										187	208	157	182	246	222	242	230	275	257
7	M		183	183	263	263										192	210	178	155	247	230	242	214	275	217
9	M		183	183	263	263										192	210	176	155	230	230	214	214	257	217
Family 20
Dam_20			194	216	313	313			279	284			215	264				157	196			236	246
Sire_12			182	194	264	313			279	284			250	264				172	195			246	246
2	F		216	182	313	264							264	264				157	172
7	F		216	194	313	313							215	250				157	195
12	F		194	182	313	264							215	250				195	172
13	F		216	182	313	264							264	250				195	195
14	F		216	194	313	313							264	264				157	195
15	F		216	182	313	264							264	264				157	172
16	F		216	194	313	313							264	250				157	172
17	F		0	0	312	264							215	264				157	195
18	F		194	194	312	312							264	264				195	172
19	F		194	194	313	313							264	264				195	172
20	F		216	194	313	313							215?	264				195	195
1	M		194	182	313	264							264	264				157	195
3	M		216	194	313	313							215	250				195	195
4	M		194	194	313	313							264	250				195	172
5	M		194	182	313	264							215	264				195	195
6	M		194	182	313	264							215	264				196	172
8	M		194	194	313	313							264	264				157	172
9	M		194	194	313	313							264	250				157	172
10	M		216	182	313	264							215	250				157	196
11	M		216	194	313	313							264	264				157	172
Family 21
Dam_21			0	0	259	259	184	184	279	279	264	264	264	264				159	172	249	249					227	242
Sire_6			182	182	264	264	184	184	279	279	264	264	215	245				157	184	223	223					239	241
5	F		176	183	259	264							0	0				159	157	223	249
13	F		172	183	259	264							0	0				159	157	223	249
14	F		172	183	259	264							264	245				0	0	223	249
15	F		172	183	259	264							264	215				172	157	223	249
16	F		172	183	259	264							264	215				159	157	223	249
17	F		172	183	259	264							264	215				172	184	223	249
18	F		172	183	259	264							264	245				172	184	223	249
19	F		172	183	259	264							264	245				172	157	0	0
20	F		172	183	259	264							264	215				159	184	223	249
21	F		172	183	259	264							264	245				172	184	223	249
22	F		172	183	259	264							264	215				172	157	223	249
23	F		172	183	259	264							264	215				172	184	223	249
24	F		172	183	259	264							264	245				159	157	223	249
25	F		172	183	259	264							264	215				172	157	223	249
1	M		172	183	259	264							264	245				159	184	223	249
2	M		172	183	259	264							264	245				172	157	223	249
3	M		172	183	259	264							264	245				159	157	223	249
4	M		172	183	259	264							0	0				172	157	223	249
6	M		172	183	259	264							0	0				159	157	223	249
7	M		172	183	259	264							264	245				159	184	223	249
8	M		172	183	259	264							264	245				159	184	223	249
9	M		172	183	259	264							264	215				159	157	223	249
10	M		172	183	259	264							264	245				173	157	223	249
11	M		172	183	259	264							264	215				173	157	223	249
12	M		172	183	259	264							264	215				0	0	223	249
34	M		172	183	259	264							264	245				159	157	223	249
Family 22
Dam_22			173	183												185	185
Sire_13			183	195												187	208
8	F		173	195												185	208
9	F		173	195												185	208
10	F		183	195												185	187
11	F		173	195												185	208
12	F		173	183												185	208
14	F		173	195												185	208
15	F		183	195												185	208
16	F		173	195												185	208
7	F?		183	183												185	187
1	M		173	183												185	187
2	M		183	183												185	208
3	M		183	195												185	187
4	M		183	183												185	187
5	M		173	183												185	208
6	M		183	183												185	208
13	M*		183	195												185	187
Family 23
Dam_23			183	195	264	313										185	208			223	247
Sire_13			183	195	264	287										208	187			223	237
14	F				264	264										185	208			0	0
15	F				264	264										208	187			247	237
16	F		183	195	312	264										185	208			247	223
17	F		183	195	312	264										208	208			223	237
18	F		195	195	312	287										185	208			247	223
19	F		183	195	264	287										185	208			247	223
20	F		183	195	264	287										208	187			223	237
21	F		195	195	312	287										208	208			223	223
22	F		183	195	264	287										208	208			223	223
23	F				264	287										185	208			247	223
24	F				264	264										208	187			223	237
25	F				264	264										185	187			247	237
26	F				264	287										208	187			223	237
28	F				312	287										208	208			223	223
29	F				312	264										208	208			223	237
30	F				264	264										0	0			247	237
31	F				264	287										208	187			223	237
1	M		183	183	264	264										208	187			223	237
2	M		183	195	264	287										208	208			223	223
3	M		183	195	264	287										185	187			247	237
4	M		183	195	264	287										208	187			223	237
5	M		183	195	264	287										185	208			247	223
6	M		195	195	312	287										208	187			223	237
7	M		183	195	264	287										185	187			0	0
8	M				312	264										185	208			0	0
9	M				264	264										185	208			247	223
10	M				312	287										208	208			223	223
11	M				312	264										185	187			0	0
12	M				312	264										208	187			223	237
13	M				312	264
27	M				312	287
Family 24
Dam_24	F		182	194	264	310	184	196	278	278						202	229	173	182	222	248	234	244
Sire_13	M		182	194	264	287	195	203	264	284						204	228	184	194	222	236	232	244
15	F				264	264												184	195	222	236
16	F		182	194	264	287	184	196										0	0	248	222	244	232
18	F		182	194	312	264	196	203										173	184	248	222	244	232
19	F				264	287												182	184	248	222
20	F?				264	287			278	264								182	184	222	222
21	F		182	194	264	287			278	264								173	184	222	222
22	F		194	194	312	287			278	264								172	194	248	236	244	244
23	F				264	287	0	0										0	0	0	0	234	244
24	F		182	182	264	264	184	203										182	194	222	236	234	244
25	F				312	287	195	195										182	194	222	236	234	244
26	F				312	287	195	195										173	184	222	222
27	F				264	287	196	196										0	0	222	222
28	F				264	264	184	203										182	194	222	236
30	F				312	264												172	184	222	222
31	F				312	287												172	184	248	222
33	F		194	194	312	287												182	184	222	222
35	F				264	287												0	0	222	222
37	F				264	264												182	184	222	222
39	F				264	287												172	184	248	222
40	F				264	287												172	194	248	236
41	F				312	264												182	184	222	222
42	F				312	264												182	184	222	222
43	F				312	264												172	195	248	236
44	F				264	264												172	195	248	236
1	M		194	194	312	287	196	196										173	184	248	222	242	232
2	M		194	194	312	287	196	196										182	194	222	236	234	244
3	M		182	182	264	264												182	194	222	236	234	244
4	M		182	194	264	287												173	194	248	236	244	244
5	M		182	182	264	264	184	203										173	184	248	222	244	232
6	M		194	194	312	287	196	203										173	184	248	222	244	232
7	M				312	264	184	203	278	284								173	184	248	222	244	232
8	M				312	287	196	196	278	264								173	184	248	222
9	M				264	264	184	203	278	284								182	194	222	236
10	M				264	264	184	204										182?	194	248	236
11	M				312	287												172	184	248	222
12	M				312	264												172	184	248	222
13	M				312	287												172	195	248	236
14	M				312	287												172	184	248	222
17	M		182	194	312	264												182	195	222	236	234	244
29	M?				312	264												184	195	222	236
32	M?				312	287												172	195	248	236
34	M?				312	264												184	195	222	236
36	M?				264	264												172	184	222	222
38	M?				312	287												172	184	222	222
Family 25
Dam_25			216	N	258	312												182	182	220	222
Sire_13			182	194	264	287												184	194	222	236
12	F		N	183	258	264												182	184	222	222
13	F		216	183	312	264												182	184	220	222
14	F		N	194	258	287												182	184	220	222
16	F		217	183	312	264												182	194	220	236
17	F		216	194	312	287												182	184	220	222
18	F		N	183	258	264												182	194	220	236
19	F		N	194	258	264												182	184	220	222
21	F		217	194	312	287														222	222
22	F		217	183	312	264														222	236
28	F		217	183	312	264														222	222
38	F		N	194	258	287														222	236
39	F		N	183	258	264														220	236
40	F				258	264														222	222
1	M		216	194	312	287												182	184	222	222
2	M		N	194	258	287												182	184	222	222
3	M		N	194	258	287												182	184	222	222
4	M		N	194	258	287												182	184	220	222
5	M		217	194	312	287												182	184	220	222
6	M		217	194	312	287												182	194	220	236
7	M		N	194	258	264												182	194	222	236
8	M		217	194	312	287												182	184	222	222
9	M		217	194	312	287														222	222
10	M		N	194	258	287														222	222
11	M		217	183	312	264														220	222
15	M		N	183	258	264														222	222
24	M		N	194	258	287														222	222
