# Supplementary material for: Polygenic sex determination in the cichlid fish Astatotilapia burtoni
Source: BMC Genomics. 2016 Oct 26;17:835. doi: 10.1186/s12864-016-3177-1 (PMC5080751; doi:10.1186/s12864-016-3177-1)
Supplement: Additional file 7: — SSR marker data at LG13 and LG5-14 for Family 19, with inferred Y haplotype and offspring sex genotypes. (XLSX 51 kb) [file 12864_2016_3177_MOESM7_ESM.xlsx]

## Sheet: Family Genotype Data
			LG13							LG14		LG5
Family/Individual	Sex		UNH2020		Absc215		Absc119			UNH989		GM006_NBR		GM264		GM017		UNH2139
			scaffold_364		scaffold_215		scaffold_119			scaffold_79		Scaffold_156		scaffold_66		scaffold_66		scaffold_516
									Inferred LG5-14 Y Haplotype:		210		180		230		230		217
Family 19									Inferred sex genotype
Dam_19	F		183	183	264	264			LG13 XX, LG5-14 XX	187	192	157	178	246	229	242	214	275	257
Sire_11	M		183	217	263	312			LG13 XX, LG5-14 XX	208	210	155	180	222	230	214	230	257	217
1	F		183	217	263	312			LG13 XX, LG5-14 XX	187	208	157	180	247	223	242	228	275	257
2	F		183	217	263	312			LG13 XX, LG5-14 XX	187	208	157	180	247	222	242	228	275	257
5	F		182	217	263	312			LG13 XX, LG5-14 XX	187	208	157	180	246	222	242	230	275	257
8	F		183	217	263	263			LG13 XX, LG5-14 XX	187	208	157	180	247	222	242	230	275	257
3	M		183	183	263	263			LG13 XY, LG5-14 XX	192	208	178	180	229	222	214	230	257	257
4	M		183	183	263	263			LG13 XY, LG5-14 XX	187	208	157	180	246	222	242	230	275	257
6	M		183	183	263	263			LG13 XY, LG5-14 XX	187	208	157	182	246	222	242	230	275	257
7	M		183	183	263	263			LG13 XY, LG5-14 XY	192	210	178	155	247	230	242	214	275	217
9	M		183	183	263	263			LG13 XY, LG5-14 XY	192	210	176	155	230	230	214	214	257	217
RAD 2
Dam_RAD_2	F		183	183	264	264	238	264		187	192	157	176	230	248	214	242
Sire_RAD_2	M		183	183	258	264	191	264		208	210	155	180	224	230	214	232
RAD_2_9	F		183	183	N?	258	238	264		187	208	157	180	248	224	242	232
RAD_2_10	F		183	183	264	258	264	191		0	0	176	180	230	224	214	232
RAD_2_11	F		183	183	264	258	238	264		192	208	176	180	230	224	214	232
RAD_2_12	F		183	183	264	258	238	191		192	208	176	180	230	224	214	232
RAD_2_13	F		183	183	264	264	264	264		187	208	157	180	248	224	242	232
RAD_2_14	F		183	183	264	258	264	264		187	208	157	180	248	224	242	232
RAD_2_15	F		183	183	264	264	264	191		187	208	157	180	248	224	242	232
RAD_2_17	F		183	183	264	258	238	265		192	208	176	180	230	224	214	232
RAD_2_1	M		183	183	264	258	238	264		187	210	157	155	248	230	242	214
RAD_2_2	M		183	183	264	264	238	264		192	210	176	155	230	230	214	214
RAD_2_3	M		183	183	264	258	264	191		187	208	157	180	248	224	242	232
RAD_2_4	M		183	183	264	264	238	264		187	210	157	155	248	230	242	214
RAD_2_5	M		183	183	264	264	264	191		187	208	157	180	248	224	242	232
RAD_2_6	M		183	183	264	258	264	264		192	210	176	155	230	230	214	214
RAD_2_7	M		183	183	264	264	0	0		192	210	176	155	230	230	214	214
RAD_2_8	M		183	183	264	258	264	264		192	210	176	155	230	230	214	214
RAD_2_16	M		183	183	264	258	264	264		192	210	176	155	230	230	214	214
Family 18
Dam_18			194	217						185	212	155	170	222	224	232	234	275	257
Sire_10			182	215						208	210	155	180	222	230	214	228	217	257
5	F		217	182						185	208	170	180	222	222	232	228	275	257
10	F		217	215						210	208	155	180	224	222	234	228	277	257
11	F		217	182						210	208	155	180	224	222	232	228	257	257
15	F		194	215						185	208	170	180	222	223	232	228	257	257
16	F		217	182						185	208	170	180	222	222	232	228	275	257
1	M		217	215						210	210	155	155	224	230	234	214	257	217
2	M		217	183						185	210	170	155	224	230	234	214	257	217
3	M		217	182						185	210	170	155	222	230	232	214	257	217
4	M		194	215						210	210	155	155	224	230	234	214	257	217
6	M		217	215						185	210	170	155	222	230	232	214	275	217
7	M		194	215						210	210	155	155	224	230	232	214	275	217
8	M		217	215						210	208	170	155	222	230	232	228	275	257
9	M		217	215						185	208	170	180	222	222	234	228	275	257
12	M		215	182						185	208	170	180	222	222	232	228	275	257
13	M		193	215						210	210	155	155	224	230	234	214	257	217
14	M		193	182						210	208	155	180	224	222	234	228	257	257
