# Supplementary material for: Polygenic sex determination in the cichlid fish Astatotilapia burtoni
Source: BMC Genomics. 2016 Oct 26;17:835. doi: 10.1186/s12864-016-3177-1 (PMC5080751; doi:10.1186/s12864-016-3177-1)
Supplement: Additional file 8: — Gene annotations for scaffolds on LG13 and LG5-14 associated with sex. (XLSX 440 kb) [file 12864_2016_3177_MOESM8_ESM.xlsx]

## Sheet: LG13sexassociatedscaffolds
Ensembl Gene ID	Tilapia LG	Gene Start (bp)	Gene End (bp)	A. burtoni scaffold	Gene Start (bp)	Gene End (bp)	Gene Name
ENSONIG00000001379	LG13	3172738	3180624	scaffold_48	2441199	2449194	mcm8
ENSONIG00000001391	LG13	3200557	3231376	scaffold_48	2470968	2501872	PLCB1 (1 to many)
ENSONIG00000001413	LG13	3239955	3250127	scaffold_48	2508583	2518897	napba
ENSONIG00000001420	LG13	3256002	3266061	scaffold_48	2543438	2553881	cdc5l
ENSONIG00000001432	LG13	3259536	3274104	scaffold_48	2546972	2562305	supt3h
ENSONIG00000001436	LG13	3272050	3276309	scaffold_48	2558951	2563272
ENSONIG00000001437	LG13	3277252	3280197	scaffold_48	2564281	2567237	FSTL1 (1 to many)
ENSONIG00000001440	LG13	3288761	3300610	scaffold_48	2574441	2586347	cx41.8
ENSONIG00000001448	LG13	3573366	3578465	scaffold_727	208755	213964
ENSONIG00000001450	LG13	3580298	3587373	scaffold_727	197219	204328	rbm45
ENSONIG00000001456	LG13	3588813	3602063	scaffold_727	188379	201711	zc3h15
ENSONIG00000001463	LG13	3820159	3843572	scaffold_186	1139652	1163226	dusp19b
ENSONIG00000001468	LG13	3842340	3878359	scaffold_186	1105074	1142875	nckap1
ENSONIG00000001481	LG13	3885495	3900077	scaffold_186	1083654	1098298	ppp1r1c
ENSONIG00000001485	LG13	3908608	3919836	scaffold_186	1064527	1075804	plekha3
ENSONIG00000001491	LG13	3920596	3922100	scaffold_186	1061171	1062682
ENSONIG00000001493	LG13	3927269	3930274	scaffold_186	1051297	1054362	lhb
ENSONIG00000001495	LG13	3931724	3934695	scaffold_186	1046843	1049848	cox20
ENSONIG00000001496	LG13	3938599	3941296	scaffold_186	1041786	1044483	si:ch211-132e22.4
ENSONIG00000001497	LG13	3940080	3949626	scaffold_186	1033505	1043076	SLC22A7 (1 to many)
ENSONIG00000001505	LG13	3967490	4017590	scaffold_186	959712	1009966	epas1b
ENSONIG00000001528	LG13	4024526	4114518	scaffold_186	871009	962990	prkcea
ENSONIG00000001552	LG13	4126399	4328595	scaffold_186	668795	875315	atrnl1b (1 to many)
ENSONIG00000001558	LG13	4481338	4581760	scaffold_186	437007	538619	GFRA1 (1 to many)
ENSONIG00000001562	LG13	4585152	4602168	scaffold_186	417915	434944	ccdc172
ENSONIG00000001564	LG13	4604299	4610328	scaffold_186	409893	415968	si:ch1073-126c3.2
ENSONIG00000001566	LG13	5327238	5330871	scaffold_406	224002	227758	cbr1 (1 to many)
ENSONIG00000001572	LG13	5337014	5341449	scaffold_406	213484	218030	cbr1 (1 to many)
ENSONIG00000001575	LG13	5377756	5380315	scaffold_406	208570	211142	cbr1 (1 to many)
ENSONIG00000001577	LG13	5381739	5386812	scaffold_406	178697	183801	cbr1 (1 to many)
ENSONIG00000001580	LG13	5386822	5393269	scaffold_406	173243	179715	setd4
ENSONIG00000001581	LG13	5394188	5400087	scaffold_406	166464	172462	cryzl1
ENSONIG00000001586	LG13	5401012	5449012	scaffold_406	118353	170777	itsn1
ENSONIG00000001588	LG13	5463980	5486128	scaffold_406	86146	108346	pdxkb
ENSONIG00000015494	LG13	5934245	5936585	scaffold_215	238902	241247	htr7
ENSONIG00000015488	LG13	5944613	5994869	scaffold_215	245370	295733	arfgef3
ENSONIG00000015487	LG13	6013027	6017016	scaffold_215	336023	340021
ENSONIG00000015484	LG13	6041008	6046969	scaffold_215	356164	362161	ankrd1a
ENSONIG00000015483	LG13	6085901	6103579	scaffold_215	390719	408436	pcgf5a
ENSONIG00000015479	LG13	6149396	6213812	scaffold_215	436020	500676	hectd2
ENSONIG00000015478	LG13	6265961	6268951	scaffold_215	546427	549421	ppp1r3ca
ENSONIG00000015476	LG13	6300308	6302882	scaffold_215	569288	571864	zgc:165461
ENSONIG00000021009	LG13	6321768	6323110	scaffold_215	592656	593998
ENSONIG00000015474	LG13	6387450	6395959	scaffold_215	638416	647085	cyp26c1
ENSONIG00000021008	LG13	6495153	6495907	scaffold_215	744645	745402
ENSONIG00000015470	LG13	6524075	6539120	scaffold_215	762275	777448	slc22a15
ENSONIG00000015463	LG13	6546077	6559634	scaffold_215	785146	798708	kif11
ENSONIG00000015461	LG13	6573508	6575257	scaffold_215	811652	813401	egr2a
ENSONIG00000021007	LG13	6581643	6582400	scaffold_215	819985	820742	adob
ENSONIG00000015456	LG13	6611582	6618020	scaffold_215	850012	856569	sult6b1
ENSONIG00000015452	LG13	6629944	6687304	scaffold_215	870761	929105	slc30a6
ENSONIG00000015450	LG13	6773338	6774188	scaffold_215	1011070	1011920	foxg1d
ENSONIG00000015443	LG13	6801929	6809281	scaffold_467	4387	11850	ACYP2 (1 to many)
ENSONIG00000015413	LG13	6849103	6912998	scaffold_467	55898	119898	sptbn1 (1 to many)
ENSONIG00000015401	LG13	6921293	7007876	scaffold_467	116806	203477	EML6
ENSONIG00000015398	LG13	7014791	7047964	scaffold_467	215974	249235	rtn4b
ENSONIG00000007010	LG13	7230458	7236538	scaffold_364	84071	90226	sncga
ENSONIG00000007012	LG13	7289877	7298100	scaffold_364	128681	137081	si:ch211-134m17.9
ENSONIG00000007014	LG13	7309337	7321463	scaffold_364	139419	151562	glud1a (1 to many)
ENSONIG00000006887	LG13	7317906	7321606	scaffold_364	147987	151704	glud1a (1 to many)
ENSONIG00000007023	LG13	7335522	7348662	scaffold_364	162813	176096	nfkb2
ENSONIG00000007035	LG13	7355387	7386423	scaffold_364	183582	214917	si:ch211-150i13.1
ENSONIG00000007039	LG13	7424338	7427036	scaffold_364	253224	255991	elovl6l
ENSONIG00000007043	LG13	7445008	7452369	scaffold_556	24125	31486	pygb
ENSONIG00000007055	LG13	7453928	7462428	scaffold_364	267725	276283	abhd12
ENSONIG00000007057	LG13	7463669	7465919	scaffold_364	279412	281704	gins1
ENSONIG00000007060	LG13	7467951	7498210	scaffold_364	285437	315741	ninl
ENSONIG00000007065	LG13	7506551	7510637	scaffold_364	330758	334855	AIFM2
ENSONIG00000007073	LG13	7508578	7524999	scaffold_364	332708	349434	entpd6
ENSONIG00000007081	LG13	7565461	7568129	scaffold_364	377549	380245	vsx1
ENSONIG00000007083	LG13	7577504	7604641	scaffold_364	384983	412184	acss1
ENSONIG00000007089	LG13	7634928	7640510	scaffold_364	411198	416837	apmap
ENSONIG00000007095	LG13	7645412	7646459	scaffold_364	421738	422785	CST7
ENSONIG00000007096	LG13	7655425	7666347	scaffold_364	441775	452720	SYNDIG1
ENSONIG00000007097	LG13	7674677	7700043	scaffold_364	460489	485915	CUL7
ENSONIG00000007106	UNK144	12393	46407	scaffold_467	383836	417928	ldb3a
ENSONIG00000007115	UNK144	57318	97348	scaffold_467	412992	453363	opn4a
ENSONIG00000007119	UNK144	105922	107366	scaffold_467	454696	456141	zgc:64201
ENSONIG00000021422	UNK25	12238	13100	scaffold_1331	46252	47114
ENSONIG00000009130	UNK25	14515	20108	scaffold_764	-1745	3853	calhm3
ENSONIG00000009131	UNK25	40194	103574	scaffold_764	14686	78197	COL13A1
ENSONIG00000009134	UNK25	410732	420386	scaffold_889	139089	148776	h2afy2
ENSONIG00000009136	UNK25	424079	513628	scaffold_889	53201	142977	gbf1
ENSONIG00000009139	UNK25	587697	603283	scaffold_889	4019	19903	pitx3
ENSONIG00000009140	UNK25	741828	838378	scaffold_16	310803	407613	hspa12a
ENSONIG00000009141	UNK25	860621	891619	scaffold_16	401285	432326	eno4
ENSONIG00000009143	UNK25	906956	938949	scaffold_16	431726	463968	shtn1
ENSONIG00000009144	UNK25	941087	965650	scaffold_16	467659	492291	atp6v1ba
ENSONIG00000009148	UNK25	995316	1003276	scaffold_16	518704	526731	vax1
ENSONIG00000009149	UNK25	1032111	1036029	scaffold_2912	1760	5693
ENSONIG00000009151	UNK25	1091461	1109133	scaffold_16	610378	628181	kcnk18
ENSONIG00000009152	UNK25	1110671	1139019	scaffold_16	621303	649703	slc18a2
ENSONIG00000009155	UNK25	1146714	1187379	scaffold_16	649667	690511	pdzd8
ENSONIG00000021423	UNK25	1205656	1205960	scaffold_16	713126	713430	edaradd
ENSONIG00000009156	UNK25	1208726	1223534	scaffold_16	718808	733882	si:ch211-125o16.4
ENSONIG00000009157	UNK25	1229821	1245729	scaffold_16	752692	768704	exo1
ENSONIG00000009158	UNK25	1248548	1258360	scaffold_16	768725	778620	yipf4
ENSONIG00000009159	UNK25	1276489	1305729	scaffold_108	623197	652441	ncapd3
ENSONIG00000009163	UNK25	1307861	1321160	scaffold_16	814388	827709	cdk1
ENSONIG00000009166	UNK25	1323937	1333380	scaffold_16	828229	837729	ctu2
ENSONIG00000009168	UNK25	1362918	1367567	scaffold_16	862315	866982	cyp17
ENSONIG00000009175	UNK25	1379609	1411367	scaffold_16	868436	900308	nt5c2a
ENSONIG00000016072	UNK31	1529720	1533753	scaffold_467	328175	332242	bmpr1aa
ENSONIG00000016075	UNK31	1536783	1539313	scaffold_467	322325	325031	rps27a

## Sheet: LG13sexassociatedscaffolds_GO
Ensembl Gene ID	Ensembl Transcript ID	Tilapia LG	Gene Start (bp)	Gene End (bp)	A. burtoni scaffold	Gene Start (bp)	Gene End (bp)	Gene Name	Gene Ontology term	Gene Ontology Accession
ENSONIG00000001379	ENSONIT00000001738	LG13	3172738	3180624	scaffold_48	2441199	2449194	mcm8	chlorophyll biosynthetic process	GO:0015995
ENSONIG00000001379	ENSONIT00000001738	LG13	3172738	3180624	scaffold_48	2441199	2449194	mcm8	photosynthesis	GO:0015979
ENSONIG00000001379	ENSONIT00000001738	LG13	3172738	3180624	scaffold_48	2441199	2449194	mcm8	magnesium chelatase activity	GO:0016851
ENSONIG00000001379	ENSONIT00000001738	LG13	3172738	3180624	scaffold_48	2441199	2449194	mcm8	regulation of transcription, DNA-templated	GO:0006355
ENSONIG00000001379	ENSONIT00000001738	LG13	3172738	3180624	scaffold_48	2441199	2449194	mcm8	DNA binding	GO:0003677
ENSONIG00000001379	ENSONIT00000001738	LG13	3172738	3180624	scaffold_48	2441199	2449194	mcm8	ATP binding	GO:0005524
ENSONIG00000001379	ENSONIT00000001738	LG13	3172738	3180624	scaffold_48	2441199	2449194	mcm8	nucleotide binding	GO:0000166
ENSONIG00000001379	ENSONIT00000001738	LG13	3172738	3180624	scaffold_48	2441199	2449194	mcm8	helicase activity	GO:0004386
ENSONIG00000001379	ENSONIT00000001738	LG13	3172738	3180624	scaffold_48	2441199	2449194	mcm8	ATPase activity	GO:0016887
ENSONIG00000001379	ENSONIT00000001738	LG13	3172738	3180624	scaffold_48	2441199	2449194	mcm8	hydrolase activity	GO:0016787
ENSONIG00000001379	ENSONIT00000001738	LG13	3172738	3180624	scaffold_48	2441199	2449194	mcm8	DNA replication	GO:0006260
ENSONIG00000001379	ENSONIT00000001738	LG13	3172738	3180624	scaffold_48	2441199	2449194	mcm8	transcription factor binding	GO:0008134
ENSONIG00000001379	ENSONIT00000001739	LG13	3172738	3180624	scaffold_48	2441199	2449194	mcm8	chlorophyll biosynthetic process	GO:0015995
ENSONIG00000001379	ENSONIT00000001739	LG13	3172738	3180624	scaffold_48	2441199	2449194	mcm8	photosynthesis	GO:0015979
ENSONIG00000001379	ENSONIT00000001739	LG13	3172738	3180624	scaffold_48	2441199	2449194	mcm8	magnesium chelatase activity	GO:0016851
ENSONIG00000001379	ENSONIT00000001739	LG13	3172738	3180624	scaffold_48	2441199	2449194	mcm8	regulation of transcription, DNA-templated	GO:0006355
ENSONIG00000001379	ENSONIT00000001739	LG13	3172738	3180624	scaffold_48	2441199	2449194	mcm8	DNA binding	GO:0003677
ENSONIG00000001379	ENSONIT00000001739	LG13	3172738	3180624	scaffold_48	2441199	2449194	mcm8	ATP binding	GO:0005524
ENSONIG00000001379	ENSONIT00000001739	LG13	3172738	3180624	scaffold_48	2441199	2449194	mcm8	nucleotide binding	GO:0000166
ENSONIG00000001379	ENSONIT00000001739	LG13	3172738	3180624	scaffold_48	2441199	2449194	mcm8	helicase activity	GO:0004386
ENSONIG00000001379	ENSONIT00000001739	LG13	3172738	3180624	scaffold_48	2441199	2449194	mcm8	ATPase activity	GO:0016887
ENSONIG00000001379	ENSONIT00000001739	LG13	3172738	3180624	scaffold_48	2441199	2449194	mcm8	hydrolase activity	GO:0016787
ENSONIG00000001379	ENSONIT00000001739	LG13	3172738	3180624	scaffold_48	2441199	2449194	mcm8	DNA replication	GO:0006260
ENSONIG00000001379	ENSONIT00000001739	LG13	3172738	3180624	scaffold_48	2441199	2449194	mcm8	transcription factor binding	GO:0008134
ENSONIG00000001391	ENSONIT00000001754	LG13	3200557	3231376	scaffold_48	2470968	2501872	PLCB1 (1 to many)	signal transduction	GO:0007165
ENSONIG00000001391	ENSONIT00000001754	LG13	3200557	3231376	scaffold_48	2470968	2501872	PLCB1 (1 to many)	signal transducer activity	GO:0004871
ENSONIG00000001391	ENSONIT00000001754	LG13	3200557	3231376	scaffold_48	2470968	2501872	PLCB1 (1 to many)	nucleus	GO:0005634
ENSONIG00000001391	ENSONIT00000001754	LG13	3200557	3231376	scaffold_48	2470968	2501872	PLCB1 (1 to many)	lipid catabolic process	GO:0016042
ENSONIG00000001391	ENSONIT00000001754	LG13	3200557	3231376	scaffold_48	2470968	2501872	PLCB1 (1 to many)	lipid metabolic process	GO:0006629
ENSONIG00000001391	ENSONIT00000001754	LG13	3200557	3231376	scaffold_48	2470968	2501872	PLCB1 (1 to many)	cytoplasm	GO:0005737
ENSONIG00000001391	ENSONIT00000001754	LG13	3200557	3231376	scaffold_48	2470968	2501872	PLCB1 (1 to many)	calcium ion binding	GO:0005509
ENSONIG00000001391	ENSONIT00000001754	LG13	3200557	3231376	scaffold_48	2470968	2501872	PLCB1 (1 to many)	intracellular signal transduction	GO:0035556
ENSONIG00000001391	ENSONIT00000001754	LG13	3200557	3231376	scaffold_48	2470968	2501872	PLCB1 (1 to many)	hydrolase activity	GO:0016787
ENSONIG00000001391	ENSONIT00000001754	LG13	3200557	3231376	scaffold_48	2470968	2501872	PLCB1 (1 to many)	protein binding	GO:0005515
ENSONIG00000001391	ENSONIT00000001754	LG13	3200557	3231376	scaffold_48	2470968	2501872	PLCB1 (1 to many)	brain development	GO:0007420
ENSONIG00000001391	ENSONIT00000001754	LG13	3200557	3231376	scaffold_48	2470968	2501872	PLCB1 (1 to many)	phosphatidylinositol phospholipase C activity	GO:0004435
ENSONIG00000001391	ENSONIT00000001754	LG13	3200557	3231376	scaffold_48	2470968	2501872	PLCB1 (1 to many)	regulation of cell cycle	GO:0051726
ENSONIG00000001391	ENSONIT00000001754	LG13	3200557	3231376	scaffold_48	2470968	2501872	PLCB1 (1 to many)	phosphoric diester hydrolase activity	GO:0008081
ENSONIG00000001391	ENSONIT00000001755	LG13	3200557	3231376	scaffold_48	2470968	2501872	PLCB1 (1 to many)	signal transduction	GO:0007165
ENSONIG00000001391	ENSONIT00000001755	LG13	3200557	3231376	scaffold_48	2470968	2501872	PLCB1 (1 to many)	signal transducer activity	GO:0004871
ENSONIG00000001391	ENSONIT00000001755	LG13	3200557	3231376	scaffold_48	2470968	2501872	PLCB1 (1 to many)	nucleus	GO:0005634
ENSONIG00000001391	ENSONIT00000001755	LG13	3200557	3231376	scaffold_48	2470968	2501872	PLCB1 (1 to many)	lipid catabolic process	GO:0016042
ENSONIG00000001391	ENSONIT00000001755	LG13	3200557	3231376	scaffold_48	2470968	2501872	PLCB1 (1 to many)	lipid metabolic process	GO:0006629
ENSONIG00000001391	ENSONIT00000001755	LG13	3200557	3231376	scaffold_48	2470968	2501872	PLCB1 (1 to many)	cytoplasm	GO:0005737
ENSONIG00000001391	ENSONIT00000001755	LG13	3200557	3231376	scaffold_48	2470968	2501872	PLCB1 (1 to many)	calcium ion binding	GO:0005509
ENSONIG00000001391	ENSONIT00000001755	LG13	3200557	3231376	scaffold_48	2470968	2501872	PLCB1 (1 to many)	intracellular signal transduction	GO:0035556
ENSONIG00000001391	ENSONIT00000001755	LG13	3200557	3231376	scaffold_48	2470968	2501872	PLCB1 (1 to many)	hydrolase activity	GO:0016787
ENSONIG00000001391	ENSONIT00000001755	LG13	3200557	3231376	scaffold_48	2470968	2501872	PLCB1 (1 to many)	protein binding	GO:0005515
ENSONIG00000001391	ENSONIT00000001755	LG13	3200557	3231376	scaffold_48	2470968	2501872	PLCB1 (1 to many)	brain development	GO:0007420
ENSONIG00000001391	ENSONIT00000001755	LG13	3200557	3231376	scaffold_48	2470968	2501872	PLCB1 (1 to many)	phosphatidylinositol phospholipase C activity	GO:0004435
ENSONIG00000001391	ENSONIT00000001755	LG13	3200557	3231376	scaffold_48	2470968	2501872	PLCB1 (1 to many)	regulation of cell cycle	GO:0051726
ENSONIG00000001391	ENSONIT00000001755	LG13	3200557	3231376	scaffold_48	2470968	2501872	PLCB1 (1 to many)	phosphoric diester hydrolase activity	GO:0008081
ENSONIG00000001413	ENSONIT00000001780	LG13	3239955	3250127	scaffold_48	2508583	2518897	napba	intracellular protein transport	GO:0006886
ENSONIG00000001413	ENSONIT00000001780	LG13	3239955	3250127	scaffold_48	2508583	2518897	napba	intracellular	GO:0005622
ENSONIG00000001420	ENSONIT00000001787	LG13	3256002	3266061	scaffold_48	2543438	2553881	cdc5l	DNA binding	GO:0003677
ENSONIG00000001432	ENSONIT00000001802	LG13	3259536	3274104	scaffold_48	2546972	2562305	supt3h	protein heterodimerization activity	GO:0046982
ENSONIG00000001432	ENSONIT00000001802	LG13	3259536	3274104	scaffold_48	2546972	2562305	supt3h	transcription from RNA polymerase II promoter	GO:0006366
ENSONIG00000001436	ENSONIT00000001807	LG13	3272050	3276309	scaffold_48	2558951	2563272		regulation of transcription, DNA-templated	GO:0006355
ENSONIG00000001436	ENSONIT00000001807	LG13	3272050	3276309	scaffold_48	2558951	2563272		nucleus	GO:0005634
ENSONIG00000001436	ENSONIT00000001807	LG13	3272050	3276309	scaffold_48	2558951	2563272		transcription factor activity, sequence-specific DNA binding	GO:0003700
ENSONIG00000001436	ENSONIT00000001807	LG13	3272050	3276309	scaffold_48	2558951	2563272		DNA binding	GO:0003677
ENSONIG00000001436	ENSONIT00000001807	LG13	3272050	3276309	scaffold_48	2558951	2563272		ATP binding	GO:0005524
ENSONIG00000001437	ENSONIT00000001808	LG13	3277252	3280197	scaffold_48	2564281	2567237	FSTL1 (1 to many)	protein binding	GO:0005515
ENSONIG00000001440	ENSONIT00000001811	LG13	3288761	3300610	scaffold_48	2574441	2586347	cx41.8	membrane	GO:0016020
ENSONIG00000001440	ENSONIT00000001811	LG13	3288761	3300610	scaffold_48	2574441	2586347	cx41.8	integral component of membrane	GO:0016021
ENSONIG00000001440	ENSONIT00000001811	LG13	3288761	3300610	scaffold_48	2574441	2586347	cx41.8	plasma membrane	GO:0005886
ENSONIG00000001440	ENSONIT00000001811	LG13	3288761	3300610	scaffold_48	2574441	2586347	cx41.8	cell junction	GO:0030054
ENSONIG00000001440	ENSONIT00000001811	LG13	3288761	3300610	scaffold_48	2574441	2586347	cx41.8	connexon complex	GO:0005922
ENSONIG00000001440	ENSONIT00000001811	LG13	3288761	3300610	scaffold_48	2574441	2586347	cx41.8	gap junction	GO:0005921
ENSONIG00000001440	ENSONIT00000001811	LG13	3288761	3300610	scaffold_48	2574441	2586347	cx41.8	cell communication	GO:0007154
ENSONIG00000001440	ENSONIT00000001811	LG13	3288761	3300610	scaffold_48	2574441	2586347	cx41.8	gap junction hemi-channel activity	GO:0055077
ENSONIG00000001440	ENSONIT00000001811	LG13	3288761	3300610	scaffold_48	2574441	2586347	cx41.8	melanocyte differentiation	GO:0030318
ENSONIG00000001440	ENSONIT00000001811	LG13	3288761	3300610	scaffold_48	2574441	2586347	cx41.8	pigmentation	GO:0043473
ENSONIG00000001440	ENSONIT00000001811	LG13	3288761	3300610	scaffold_48	2574441	2586347	cx41.8	protein binding	GO:0005515
ENSONIG00000001440	ENSONIT00000001811	LG13	3288761	3300610	scaffold_48	2574441	2586347	cx41.8	melanocyte migration	GO:0097324
ENSONIG00000001440	ENSONIT00000001812	LG13	3288761	3300610	scaffold_48	2574441	2586347	cx41.8	membrane	GO:0016020
ENSONIG00000001440	ENSONIT00000001812	LG13	3288761	3300610	scaffold_48	2574441	2586347	cx41.8	integral component of membrane	GO:0016021
ENSONIG00000001440	ENSONIT00000001812	LG13	3288761	3300610	scaffold_48	2574441	2586347	cx41.8	plasma membrane	GO:0005886
ENSONIG00000001440	ENSONIT00000001812	LG13	3288761	3300610	scaffold_48	2574441	2586347	cx41.8	cell junction	GO:0030054
ENSONIG00000001440	ENSONIT00000001812	LG13	3288761	3300610	scaffold_48	2574441	2586347	cx41.8	connexon complex	GO:0005922
ENSONIG00000001440	ENSONIT00000001812	LG13	3288761	3300610	scaffold_48	2574441	2586347	cx41.8	gap junction	GO:0005921
ENSONIG00000001440	ENSONIT00000001812	LG13	3288761	3300610	scaffold_48	2574441	2586347	cx41.8	cell communication	GO:0007154
ENSONIG00000001448	ENSONIT00000001820	LG13	3573366	3578465	scaffold_727	208755	213964		respiratory chain	GO:0070469
ENSONIG00000001448	ENSONIT00000001820	LG13	3573366	3578465	scaffold_727	208755	213964		oxidation-reduction process	GO:0055114
ENSONIG00000001448	ENSONIT00000001820	LG13	3573366	3578465	scaffold_727	208755	213964		metal ion binding	GO:0046872
ENSONIG00000001448	ENSONIT00000001820	LG13	3573366	3578465	scaffold_727	208755	213964		heme binding	GO:0020037
ENSONIG00000001448	ENSONIT00000001820	LG13	3573366	3578465	scaffold_727	208755	213964		electron carrier activity	GO:0009055
ENSONIG00000001448	ENSONIT00000001820	LG13	3573366	3578465	scaffold_727	208755	213964		mitochondrion	GO:0005739
ENSONIG00000001450	ENSONIT00000001822	LG13	3580298	3587373	scaffold_727	197219	204328	rbm45	nucleotide binding	GO:0000166
ENSONIG00000001450	ENSONIT00000001822	LG13	3580298	3587373	scaffold_727	197219	204328	rbm45	nucleic acid binding	GO:0003676
ENSONIG00000001450	ENSONIT00000001823	LG13	3580298	3587373	scaffold_727	197219	204328	rbm45	nucleotide binding	GO:0000166
ENSONIG00000001450	ENSONIT00000001823	LG13	3580298	3587373	scaffold_727	197219	204328	rbm45	nucleic acid binding	GO:0003676
ENSONIG00000001456	ENSONIT00000001829	LG13	3588813	3602063	scaffold_727	188379	201711	zc3h15	metal ion binding	GO:0046872
ENSONIG00000001463	ENSONIT00000001836	LG13	3820159	3843572	scaffold_186	1139652	1163226	dusp19b	peptidyl-tyrosine dephosphorylation	GO:0035335
ENSONIG00000001463	ENSONIT00000001836	LG13	3820159	3843572	scaffold_186	1139652	1163226	dusp19b	protein dephosphorylation	GO:0006470
ENSONIG00000001463	ENSONIT00000001836	LG13	3820159	3843572	scaffold_186	1139652	1163226	dusp19b	protein tyrosine phosphatase activity	GO:0004725
ENSONIG00000001463	ENSONIT00000001836	LG13	3820159	3843572	scaffold_186	1139652	1163226	dusp19b	hydrolase activity	GO:0016787
ENSONIG00000001463	ENSONIT00000001836	LG13	3820159	3843572	scaffold_186	1139652	1163226	dusp19b	protein tyrosine/serine/threonine phosphatase activity	GO:0008138
ENSONIG00000001463	ENSONIT00000001836	LG13	3820159	3843572	scaffold_186	1139652	1163226	dusp19b	phosphatase activity	GO:0016791
ENSONIG00000001463	ENSONIT00000001836	LG13	3820159	3843572	scaffold_186	1139652	1163226	dusp19b	dephosphorylation	GO:0016311
ENSONIG00000001468	ENSONIT00000001842	LG13	3842340	3878359	scaffold_186	1105074	1142875	nckap1
ENSONIG00000001468	ENSONIT00000001843	LG13	3842340	3878359	scaffold_186	1105074	1142875	nckap1
ENSONIG00000001481	ENSONIT00000001857	LG13	3885495	3900077	scaffold_186	1083654	1098298	ppp1r1c	signal transduction	GO:0007165
ENSONIG00000001481	ENSONIT00000001857	LG13	3885495	3900077	scaffold_186	1083654	1098298	ppp1r1c	negative regulation of catalytic activity	GO:0043086
ENSONIG00000001481	ENSONIT00000001857	LG13	3885495	3900077	scaffold_186	1083654	1098298	ppp1r1c	protein phosphatase inhibitor activity	GO:0004864
ENSONIG00000001481	ENSONIT00000001858	LG13	3885495	3900077	scaffold_186	1083654	1098298	ppp1r1c	signal transduction	GO:0007165
ENSONIG00000001481	ENSONIT00000001858	LG13	3885495	3900077	scaffold_186	1083654	1098298	ppp1r1c	negative regulation of catalytic activity	GO:0043086
ENSONIG00000001481	ENSONIT00000001858	LG13	3885495	3900077	scaffold_186	1083654	1098298	ppp1r1c	protein phosphatase inhibitor activity	GO:0004864
ENSONIG00000001485	ENSONIT00000001862	LG13	3908608	3919836	scaffold_186	1064527	1075804	plekha3
ENSONIG00000001491	ENSONIT00000001868	LG13	3920596	3922100	scaffold_186	1061171	1062682		protein binding	GO:0005515
ENSONIG00000001493	ENSONIT00000001870	LG13	3927269	3930274	scaffold_186	1051297	1054362	lhb	extracellular region	GO:0005576
ENSONIG00000001493	ENSONIT00000001870	LG13	3927269	3930274	scaffold_186	1051297	1054362	lhb	hormone activity	GO:0005179
ENSONIG00000001493	ENSONIT00000001870	LG13	3927269	3930274	scaffold_186	1051297	1054362	lhb	ovulation	GO:0030728
ENSONIG00000001493	ENSONIT00000001870	LG13	3927269	3930274	scaffold_186	1051297	1054362	lhb	sex determination	GO:0007530
ENSONIG00000001493	ENSONIT00000001870	LG13	3927269	3930274	scaffold_186	1051297	1054362	lhb	oocyte maturation	GO:0001556
ENSONIG00000001495	ENSONIT00000001872	LG13	3931724	3934695	scaffold_186	1046843	1049848	cox20	membrane	GO:0016020
ENSONIG00000001495	ENSONIT00000001872	LG13	3931724	3934695	scaffold_186	1046843	1049848	cox20	integral component of membrane	GO:0016021
ENSONIG00000001496	ENSONIT00000001873	LG13	3938599	3941296	scaffold_186	1041786	1044483	si:ch211-132e22.4	membrane	GO:0016020
ENSONIG00000001496	ENSONIT00000001873	LG13	3938599	3941296	scaffold_186	1041786	1044483	si:ch211-132e22.4	integral component of membrane	GO:0016021
ENSONIG00000001497	ENSONIT00000001874	LG13	3940080	3949626	scaffold_186	1033505	1043076	SLC22A7 (1 to many)	membrane	GO:0016020
ENSONIG00000001497	ENSONIT00000001874	LG13	3940080	3949626	scaffold_186	1033505	1043076	SLC22A7 (1 to many)	integral component of membrane	GO:0016021
ENSONIG00000001497	ENSONIT00000001874	LG13	3940080	3949626	scaffold_186	1033505	1043076	SLC22A7 (1 to many)	transmembrane transporter activity	GO:0022857
ENSONIG00000001497	ENSONIT00000001874	LG13	3940080	3949626	scaffold_186	1033505	1043076	SLC22A7 (1 to many)	transmembrane transport	GO:0055085
ENSONIG00000001497	ENSONIT00000001875	LG13	3940080	3949626	scaffold_186	1033505	1043076	SLC22A7 (1 to many)	membrane	GO:0016020
ENSONIG00000001497	ENSONIT00000001875	LG13	3940080	3949626	scaffold_186	1033505	1043076	SLC22A7 (1 to many)	integral component of membrane	GO:0016021
ENSONIG00000001497	ENSONIT00000001875	LG13	3940080	3949626	scaffold_186	1033505	1043076	SLC22A7 (1 to many)	transmembrane transporter activity	GO:0022857
ENSONIG00000001497	ENSONIT00000001875	LG13	3940080	3949626	scaffold_186	1033505	1043076	SLC22A7 (1 to many)	transmembrane transport	GO:0055085
ENSONIG00000001505	ENSONIT00000001883	LG13	3967490	4017590	scaffold_186	959712	1009966	epas1b	regulation of transcription, DNA-templated	GO:0006355
ENSONIG00000001505	ENSONIT00000001883	LG13	3967490	4017590	scaffold_186	959712	1009966	epas1b	transcription, DNA-templated	GO:0006351
ENSONIG00000001505	ENSONIT00000001883	LG13	3967490	4017590	scaffold_186	959712	1009966	epas1b	nucleus	GO:0005634
ENSONIG00000001505	ENSONIT00000001883	LG13	3967490	4017590	scaffold_186	959712	1009966	epas1b	transcription factor activity, sequence-specific DNA binding	GO:0003700
ENSONIG00000001505	ENSONIT00000001883	LG13	3967490	4017590	scaffold_186	959712	1009966	epas1b	DNA binding	GO:0003677
ENSONIG00000001505	ENSONIT00000001883	LG13	3967490	4017590	scaffold_186	959712	1009966	epas1b	protein dimerization activity	GO:0046983
ENSONIG00000001505	ENSONIT00000001883	LG13	3967490	4017590	scaffold_186	959712	1009966	epas1b	cytoplasm	GO:0005737
ENSONIG00000001505	ENSONIT00000001883	LG13	3967490	4017590	scaffold_186	959712	1009966	epas1b	protein binding	GO:0005515
ENSONIG00000001505	ENSONIT00000001883	LG13	3967490	4017590	scaffold_186	959712	1009966	epas1b	transcription factor complex	GO:0005667
ENSONIG00000001505	ENSONIT00000001883	LG13	3967490	4017590	scaffold_186	959712	1009966	epas1b	neuron apoptotic process	GO:0051402
ENSONIG00000001505	ENSONIT00000001883	LG13	3967490	4017590	scaffold_186	959712	1009966	epas1b	embryonic liver development	GO:1990402
ENSONIG00000001505	ENSONIT00000001883	LG13	3967490	4017590	scaffold_186	959712	1009966	epas1b	response to hypoxia	GO:0001666
ENSONIG00000001505	ENSONIT00000001883	LG13	3967490	4017590	scaffold_186	959712	1009966	epas1b	response to activity	GO:0014823
ENSONIG00000001505	ENSONIT00000001883	LG13	3967490	4017590	scaffold_186	959712	1009966	epas1b	exocrine pancreas development	GO:0031017
ENSONIG00000001505	ENSONIT00000001883	LG13	3967490	4017590	scaffold_186	959712	1009966	epas1b	regulation of neuron apoptotic process	GO:0043523
ENSONIG00000001505	ENSONIT00000001883	LG13	3967490	4017590	scaffold_186	959712	1009966	epas1b	digestive tract development	GO:0048565
ENSONIG00000001505	ENSONIT00000001883	LG13	3967490	4017590	scaffold_186	959712	1009966	epas1b	transcription regulatory region sequence-specific DNA binding	GO:0000976
ENSONIG00000001505	ENSONIT00000001883	LG13	3967490	4017590	scaffold_186	959712	1009966	epas1b	neuron differentiation	GO:0030182
ENSONIG00000001528	ENSONIT00000001909	LG13	4024526	4114518	scaffold_186	871009	962990	prkcea	metal ion binding	GO:0046872
ENSONIG00000001528	ENSONIT00000001909	LG13	4024526	4114518	scaffold_186	871009	962990	prkcea	transferase activity	GO:0016740
ENSONIG00000001528	ENSONIT00000001909	LG13	4024526	4114518	scaffold_186	871009	962990	prkcea	phosphorylation	GO:0016310
ENSONIG00000001528	ENSONIT00000001909	LG13	4024526	4114518	scaffold_186	871009	962990	prkcea	kinase activity	GO:0016301
ENSONIG00000001528	ENSONIT00000001909	LG13	4024526	4114518	scaffold_186	871009	962990	prkcea	protein phosphorylation	GO:0006468
ENSONIG00000001528	ENSONIT00000001909	LG13	4024526	4114518	scaffold_186	871009	962990	prkcea	ATP binding	GO:0005524
ENSONIG00000001528	ENSONIT00000001909	LG13	4024526	4114518	scaffold_186	871009	962990	prkcea	protein tyrosine kinase activity	GO:0004713
ENSONIG00000001528	ENSONIT00000001909	LG13	4024526	4114518	scaffold_186	871009	962990	prkcea	protein kinase activity	GO:0004672
ENSONIG00000001528	ENSONIT00000001909	LG13	4024526	4114518	scaffold_186	871009	962990	prkcea	nucleotide binding	GO:0000166
ENSONIG00000001528	ENSONIT00000001909	LG13	4024526	4114518	scaffold_186	871009	962990	prkcea	intracellular signal transduction	GO:0035556
ENSONIG00000001528	ENSONIT00000001909	LG13	4024526	4114518	scaffold_186	871009	962990	prkcea	intracellular	GO:0005622
ENSONIG00000001528	ENSONIT00000001909	LG13	4024526	4114518	scaffold_186	871009	962990	prkcea	protein serine/threonine kinase activity	GO:0004674
ENSONIG00000001528	ENSONIT00000001909	LG13	4024526	4114518	scaffold_186	871009	962990	prkcea	protein binding	GO:0005515
ENSONIG00000001528	ENSONIT00000001909	LG13	4024526	4114518	scaffold_186	871009	962990	prkcea	protein kinase C activity	GO:0004697
ENSONIG00000001528	ENSONIT00000001910	LG13	4024526	4114518	scaffold_186	871009	962990	prkcea	metal ion binding	GO:0046872
ENSONIG00000001528	ENSONIT00000001910	LG13	4024526	4114518	scaffold_186	871009	962990	prkcea	transferase activity	GO:0016740
ENSONIG00000001528	ENSONIT00000001910	LG13	4024526	4114518	scaffold_186	871009	962990	prkcea	phosphorylation	GO:0016310
ENSONIG00000001528	ENSONIT00000001910	LG13	4024526	4114518	scaffold_186	871009	962990	prkcea	kinase activity	GO:0016301
ENSONIG00000001528	ENSONIT00000001910	LG13	4024526	4114518	scaffold_186	871009	962990	prkcea	protein phosphorylation	GO:0006468
ENSONIG00000001528	ENSONIT00000001910	LG13	4024526	4114518	scaffold_186	871009	962990	prkcea	ATP binding	GO:0005524
ENSONIG00000001528	ENSONIT00000001910	LG13	4024526	4114518	scaffold_186	871009	962990	prkcea	protein tyrosine kinase activity	GO:0004713
ENSONIG00000001528	ENSONIT00000001910	LG13	4024526	4114518	scaffold_186	871009	962990	prkcea	protein kinase activity	GO:0004672
ENSONIG00000001528	ENSONIT00000001910	LG13	4024526	4114518	scaffold_186	871009	962990	prkcea	nucleotide binding	GO:0000166
ENSONIG00000001528	ENSONIT00000001910	LG13	4024526	4114518	scaffold_186	871009	962990	prkcea	intracellular signal transduction	GO:0035556
ENSONIG00000001528	ENSONIT00000001910	LG13	4024526	4114518	scaffold_186	871009	962990	prkcea	intracellular	GO:0005622
ENSONIG00000001528	ENSONIT00000001910	LG13	4024526	4114518	scaffold_186	871009	962990	prkcea	protein serine/threonine kinase activity	GO:0004674
ENSONIG00000001528	ENSONIT00000001910	LG13	4024526	4114518	scaffold_186	871009	962990	prkcea	protein binding	GO:0005515
ENSONIG00000001528	ENSONIT00000001910	LG13	4024526	4114518	scaffold_186	871009	962990	prkcea	protein kinase C activity	GO:0004697
ENSONIG00000001552	ENSONIT00000001939	LG13	4126399	4328595	scaffold_186	668795	875315	atrnl1b (1 to many)	membrane	GO:0016020
ENSONIG00000001552	ENSONIT00000001939	LG13	4126399	4328595	scaffold_186	668795	875315	atrnl1b (1 to many)	integral component of membrane	GO:0016021
ENSONIG00000001552	ENSONIT00000001939	LG13	4126399	4328595	scaffold_186	668795	875315	atrnl1b (1 to many)	protein binding	GO:0005515
ENSONIG00000001558	ENSONIT00000001945	LG13	4481338	4581760	scaffold_186	437007	538619	GFRA1 (1 to many)	receptor activity	GO:0004872
ENSONIG00000001558	ENSONIT00000001946	LG13	4481338	4581760	scaffold_186	437007	538619	GFRA1 (1 to many)	receptor activity	GO:0004872
ENSONIG00000001562	ENSONIT00000001952	LG13	4585152	4602168	scaffold_186	417915	434944	ccdc172
ENSONIG00000001562	ENSONIT00000001953	LG13	4585152	4602168	scaffold_186	417915	434944	ccdc172
ENSONIG00000001562	ENSONIT00000001954	LG13	4585152	4602168	scaffold_186	417915	434944	ccdc172
ENSONIG00000001564	ENSONIT00000001956	LG13	4604299	4610328	scaffold_186	409893	415968	si:ch1073-126c3.2
ENSONIG00000001566	ENSONIT00000001958	LG13	5327238	5330871	scaffold_406	224002	227758	cbr1 (1 to many)	oxidation-reduction process	GO:0055114
ENSONIG00000001566	ENSONIT00000001958	LG13	5327238	5330871	scaffold_406	224002	227758	cbr1 (1 to many)	oxidoreductase activity	GO:0016491
ENSONIG00000001566	ENSONIT00000001958	LG13	5327238	5330871	scaffold_406	224002	227758	cbr1 (1 to many)	metabolic process	GO:0008152
ENSONIG00000001572	ENSONIT00000001965	LG13	5337014	5341449	scaffold_406	213484	218030	cbr1 (1 to many)	oxidation-reduction process	GO:0055114
ENSONIG00000001572	ENSONIT00000001965	LG13	5337014	5341449	scaffold_406	213484	218030	cbr1 (1 to many)	oxidoreductase activity	GO:0016491
ENSONIG00000001572	ENSONIT00000001965	LG13	5337014	5341449	scaffold_406	213484	218030	cbr1 (1 to many)	metabolic process	GO:0008152
ENSONIG00000001572	ENSONIT00000001966	LG13	5337014	5341449	scaffold_406	213484	218030	cbr1 (1 to many)	oxidation-reduction process	GO:0055114
ENSONIG00000001572	ENSONIT00000001966	LG13	5337014	5341449	scaffold_406	213484	218030	cbr1 (1 to many)	oxidoreductase activity	GO:0016491
ENSONIG00000001572	ENSONIT00000001966	LG13	5337014	5341449	scaffold_406	213484	218030	cbr1 (1 to many)	metabolic process	GO:0008152
ENSONIG00000001575	ENSONIT00000001969	LG13	5377756	5380315	scaffold_406	208570	211142	cbr1 (1 to many)	oxidation-reduction process	GO:0055114
ENSONIG00000001575	ENSONIT00000001969	LG13	5377756	5380315	scaffold_406	208570	211142	cbr1 (1 to many)	oxidoreductase activity	GO:0016491
ENSONIG00000001575	ENSONIT00000001969	LG13	5377756	5380315	scaffold_406	208570	211142	cbr1 (1 to many)	metabolic process	GO:0008152
ENSONIG00000001577	ENSONIT00000001972	LG13	5381739	5386812	scaffold_406	178697	183801	cbr1 (1 to many)	oxidation-reduction process	GO:0055114
ENSONIG00000001577	ENSONIT00000001972	LG13	5381739	5386812	scaffold_406	178697	183801	cbr1 (1 to many)	oxidoreductase activity	GO:0016491
ENSONIG00000001577	ENSONIT00000001972	LG13	5381739	5386812	scaffold_406	178697	183801	cbr1 (1 to many)	metabolic process	GO:0008152
ENSONIG00000001577	ENSONIT00000001973	LG13	5381739	5386812	scaffold_406	178697	183801	cbr1 (1 to many)	oxidation-reduction process	GO:0055114
ENSONIG00000001577	ENSONIT00000001973	LG13	5381739	5386812	scaffold_406	178697	183801	cbr1 (1 to many)	oxidoreductase activity	GO:0016491
ENSONIG00000001577	ENSONIT00000001973	LG13	5381739	5386812	scaffold_406	178697	183801	cbr1 (1 to many)	metabolic process	GO:0008152
ENSONIG00000001580	ENSONIT00000001977	LG13	5386822	5393269	scaffold_406	173243	179715	setd4
ENSONIG00000001581	ENSONIT00000001978	LG13	5394188	5400087	scaffold_406	166464	172462	cryzl1	zinc ion binding	GO:0008270
ENSONIG00000001581	ENSONIT00000001978	LG13	5394188	5400087	scaffold_406	166464	172462	cryzl1	oxidation-reduction process	GO:0055114
ENSONIG00000001581	ENSONIT00000001978	LG13	5394188	5400087	scaffold_406	166464	172462	cryzl1	oxidoreductase activity	GO:0016491
ENSONIG00000001586	ENSONIT00000001985	LG13	5401012	5449012	scaffold_406	118353	170777	itsn1	calcium ion binding	GO:0005509
ENSONIG00000001586	ENSONIT00000001985	LG13	5401012	5449012	scaffold_406	118353	170777	itsn1	intracellular signal transduction	GO:0035556
ENSONIG00000001586	ENSONIT00000001985	LG13	5401012	5449012	scaffold_406	118353	170777	itsn1	intracellular	GO:0005622
ENSONIG00000001586	ENSONIT00000001985	LG13	5401012	5449012	scaffold_406	118353	170777	itsn1	protein binding	GO:0005515
ENSONIG00000001586	ENSONIT00000001985	LG13	5401012	5449012	scaffold_406	118353	170777	itsn1	guanyl-nucleotide exchange factor activity	GO:0005085
ENSONIG00000001586	ENSONIT00000001985	LG13	5401012	5449012	scaffold_406	118353	170777	itsn1	positive regulation of GTPase activity	GO:0043547
ENSONIG00000001586	ENSONIT00000001985	LG13	5401012	5449012	scaffold_406	118353	170777	itsn1	regulation of Rho protein signal transduction	GO:0035023
ENSONIG00000001586	ENSONIT00000001985	LG13	5401012	5449012	scaffold_406	118353	170777	itsn1	Rho guanyl-nucleotide exchange factor activity	GO:0005089
ENSONIG00000001588	ENSONIT00000001987	LG13	5463980	5486128	scaffold_406	86146	108346	pdxkb	phosphorylation	GO:0016310
ENSONIG00000001588	ENSONIT00000001987	LG13	5463980	5486128	scaffold_406	86146	108346	pdxkb	pyridoxal 5'-phosphate salvage	GO:0009443
ENSONIG00000001588	ENSONIT00000001987	LG13	5463980	5486128	scaffold_406	86146	108346	pdxkb	pyridoxal kinase activity	GO:0008478
ENSONIG00000015494	ENSONIT00000019513	LG13	5934245	5936585	scaffold_215	238902	241247	htr7	membrane	GO:0016020
ENSONIG00000015494	ENSONIT00000019513	LG13	5934245	5936585	scaffold_215	238902	241247	htr7	G-protein coupled receptor signaling pathway	GO:0007186
ENSONIG00000015494	ENSONIT00000019513	LG13	5934245	5936585	scaffold_215	238902	241247	htr7	signal transduction	GO:0007165
ENSONIG00000015494	ENSONIT00000019513	LG13	5934245	5936585	scaffold_215	238902	241247	htr7	G-protein coupled receptor activity	GO:0004930
ENSONIG00000015494	ENSONIT00000019513	LG13	5934245	5936585	scaffold_215	238902	241247	htr7	signal transducer activity	GO:0004871
ENSONIG00000015494	ENSONIT00000019513	LG13	5934245	5936585	scaffold_215	238902	241247	htr7	integral component of membrane	GO:0016021
ENSONIG00000015494	ENSONIT00000019513	LG13	5934245	5936585	scaffold_215	238902	241247	htr7	integral component of plasma membrane	GO:0005887
ENSONIG00000015494	ENSONIT00000019513	LG13	5934245	5936585	scaffold_215	238902	241247	htr7	plasma membrane	GO:0005886
ENSONIG00000015494	ENSONIT00000019513	LG13	5934245	5936585	scaffold_215	238902	241247	htr7	circadian rhythm	GO:0007623
ENSONIG00000015494	ENSONIT00000019513	LG13	5934245	5936585	scaffold_215	238902	241247	htr7	serotonin receptor signaling pathway	GO:0007210
ENSONIG00000015494	ENSONIT00000019513	LG13	5934245	5936585	scaffold_215	238902	241247	htr7	serotonin receptor activity	GO:0004993
ENSONIG00000015494	ENSONIT00000019513	LG13	5934245	5936585	scaffold_215	238902	241247	htr7	vasoconstriction	GO:0042310
ENSONIG00000015494	ENSONIT00000019513	LG13	5934245	5936585	scaffold_215	238902	241247	htr7	smooth muscle contraction	GO:0006939
ENSONIG00000015494	ENSONIT00000019513	LG13	5934245	5936585	scaffold_215	238902	241247	htr7	synaptic transmission	GO:0007268
ENSONIG00000015488	ENSONIT00000019507	LG13	5944613	5994869	scaffold_215	245370	295733	arfgef3	binding	GO:0005488
ENSONIG00000015488	ENSONIT00000019507	LG13	5944613	5994869	scaffold_215	245370	295733	arfgef3	regulation of ARF protein signal transduction	GO:0032012
ENSONIG00000015488	ENSONIT00000019507	LG13	5944613	5994869	scaffold_215	245370	295733	arfgef3	ARF guanyl-nucleotide exchange factor activity	GO:0005086
ENSONIG00000015488	ENSONIT00000019507	LG13	5944613	5994869	scaffold_215	245370	295733	arfgef3	positive regulation of GTPase activity	GO:0043547
ENSONIG00000015487	ENSONIT00000019506	LG13	6013027	6017016	scaffold_215	336023	340021		membrane	GO:0016020
ENSONIG00000015487	ENSONIT00000019506	LG13	6013027	6017016	scaffold_215	336023	340021		integral component of membrane	GO:0016021
ENSONIG00000015484	ENSONIT00000019503	LG13	6041008	6046969	scaffold_215	356164	362161	ankrd1a	protein binding	GO:0005515
ENSONIG00000015483	ENSONIT00000019502	LG13	6085901	6103579	scaffold_215	390719	408436	pcgf5a	protein binding	GO:0005515
ENSONIG00000015483	ENSONIT00000019502	LG13	6085901	6103579	scaffold_215	390719	408436	pcgf5a	zinc ion binding	GO:0008270
ENSONIG00000015483	ENSONIT00000019502	LG13	6085901	6103579	scaffold_215	390719	408436	pcgf5a	metal ion binding	GO:0046872
ENSONIG00000015479	ENSONIT00000019495	LG13	6149396	6213812	scaffold_215	436020	500676	hectd2	metabolic process	GO:0008152
ENSONIG00000015479	ENSONIT00000019495	LG13	6149396	6213812	scaffold_215	436020	500676	hectd2	ligase activity	GO:0016874
ENSONIG00000015479	ENSONIT00000019495	LG13	6149396	6213812	scaffold_215	436020	500676	hectd2	ubiquitin-protein transferase activity	GO:0004842
ENSONIG00000015479	ENSONIT00000019495	LG13	6149396	6213812	scaffold_215	436020	500676	hectd2	protein ubiquitination	GO:0016567
ENSONIG00000015479	ENSONIT00000019496	LG13	6149396	6213812	scaffold_215	436020	500676	hectd2	metabolic process	GO:0008152
ENSONIG00000015479	ENSONIT00000019496	LG13	6149396	6213812	scaffold_215	436020	500676	hectd2	ligase activity	GO:0016874
ENSONIG00000015479	ENSONIT00000019496	LG13	6149396	6213812	scaffold_215	436020	500676	hectd2	ubiquitin-protein transferase activity	GO:0004842
ENSONIG00000015479	ENSONIT00000019496	LG13	6149396	6213812	scaffold_215	436020	500676	hectd2	protein ubiquitination	GO:0016567
ENSONIG00000015478	ENSONIT00000019493	LG13	6265961	6268951	scaffold_215	546427	549421	ppp1r3ca	protein binding	GO:0005515
ENSONIG00000015478	ENSONIT00000019493	LG13	6265961	6268951	scaffold_215	546427	549421	ppp1r3ca	carbohydrate metabolic process	GO:0005975
ENSONIG00000015478	ENSONIT00000019493	LG13	6265961	6268951	scaffold_215	546427	549421	ppp1r3ca	glycogen metabolic process	GO:0005977
ENSONIG00000015478	ENSONIT00000019494	LG13	6265961	6268951	scaffold_215	546427	549421	ppp1r3ca	protein binding	GO:0005515
ENSONIG00000015478	ENSONIT00000019494	LG13	6265961	6268951	scaffold_215	546427	549421	ppp1r3ca	carbohydrate metabolic process	GO:0005975
ENSONIG00000015478	ENSONIT00000019494	LG13	6265961	6268951	scaffold_215	546427	549421	ppp1r3ca	glycogen metabolic process	GO:0005977
ENSONIG00000015476	ENSONIT00000019489	LG13	6300308	6302882	scaffold_215	569288	571864	zgc:165461
ENSONIG00000021009	ENSONIT00000026335	LG13	6321768	6323110	scaffold_215	592656	593998		membrane	GO:0016020
ENSONIG00000021009	ENSONIT00000026335	LG13	6321768	6323110	scaffold_215	592656	593998		G-protein coupled receptor signaling pathway	GO:0007186
ENSONIG00000021009	ENSONIT00000026335	LG13	6321768	6323110	scaffold_215	592656	593998		signal transduction	GO:0007165
ENSONIG00000021009	ENSONIT00000026335	LG13	6321768	6323110	scaffold_215	592656	593998		G-protein coupled receptor activity	GO:0004930
ENSONIG00000021009	ENSONIT00000026335	LG13	6321768	6323110	scaffold_215	592656	593998		signal transducer activity	GO:0004871
ENSONIG00000021009	ENSONIT00000026335	LG13	6321768	6323110	scaffold_215	592656	593998		integral component of membrane	GO:0016021
ENSONIG00000021009	ENSONIT00000026335	LG13	6321768	6323110	scaffold_215	592656	593998		integral component of plasma membrane	GO:0005887
ENSONIG00000021009	ENSONIT00000026335	LG13	6321768	6323110	scaffold_215	592656	593998		dopamine receptor signaling pathway	GO:0007212
ENSONIG00000021009	ENSONIT00000026335	LG13	6321768	6323110	scaffold_215	592656	593998		dopamine neurotransmitter receptor activity	GO:0004952
ENSONIG00000015474	ENSONIT00000019486	LG13	6387450	6395959	scaffold_215	638416	647085	cyp26c1	oxidation-reduction process	GO:0055114
ENSONIG00000015474	ENSONIT00000019486	LG13	6387450	6395959	scaffold_215	638416	647085	cyp26c1	metal ion binding	GO:0046872
ENSONIG00000015474	ENSONIT00000019486	LG13	6387450	6395959	scaffold_215	638416	647085	cyp26c1	heme binding	GO:0020037
ENSONIG00000015474	ENSONIT00000019486	LG13	6387450	6395959	scaffold_215	638416	647085	cyp26c1	oxidoreductase activity	GO:0016491
ENSONIG00000015474	ENSONIT00000019486	LG13	6387450	6395959	scaffold_215	638416	647085	cyp26c1	iron ion binding	GO:0005506
ENSONIG00000015474	ENSONIT00000019486	LG13	6387450	6395959	scaffold_215	638416	647085	cyp26c1	monooxygenase activity	GO:0004497
ENSONIG00000015474	ENSONIT00000019486	LG13	6387450	6395959	scaffold_215	638416	647085	cyp26c1	oxidoreductase activity, acting on paired donors, with incorporation or reduction of molecular oxygen	GO:0016705
ENSONIG00000015474	ENSONIT00000019486	LG13	6387450	6395959	scaffold_215	638416	647085	cyp26c1	atrial cardiac muscle cell development	GO:0055014
ENSONIG00000015474	ENSONIT00000019486	LG13	6387450	6395959	scaffold_215	638416	647085	cyp26c1	retinoic acid metabolic process	GO:0042573
ENSONIG00000015474	ENSONIT00000019486	LG13	6387450	6395959	scaffold_215	638416	647085	cyp26c1	rhombomere 4 morphogenesis	GO:0021661
ENSONIG00000015474	ENSONIT00000019486	LG13	6387450	6395959	scaffold_215	638416	647085	cyp26c1	vasculature development	GO:0001944
ENSONIG00000015474	ENSONIT00000019486	LG13	6387450	6395959	scaffold_215	638416	647085	cyp26c1	hindbrain development	GO:0030902
ENSONIG00000021008	ENSONIT00000026334	LG13	6495153	6495907	scaffold_215	744645	745402		protein binding	GO:0005515
ENSONIG00000021008	ENSONIT00000026334	LG13	6495153	6495907	scaffold_215	744645	745402		integral component of membrane	GO:0016021
ENSONIG00000021008	ENSONIT00000026334	LG13	6495153	6495907	scaffold_215	744645	745402		receptor activity	GO:0004872
ENSONIG00000015470	ENSONIT00000019481	LG13	6524075	6539120	scaffold_215	762275	777448	slc22a15	membrane	GO:0016020
ENSONIG00000015470	ENSONIT00000019481	LG13	6524075	6539120	scaffold_215	762275	777448	slc22a15	integral component of membrane	GO:0016021
ENSONIG00000015470	ENSONIT00000019481	LG13	6524075	6539120	scaffold_215	762275	777448	slc22a15	transmembrane transporter activity	GO:0022857
ENSONIG00000015470	ENSONIT00000019481	LG13	6524075	6539120	scaffold_215	762275	777448	slc22a15	transmembrane transport	GO:0055085
ENSONIG00000015463	ENSONIT00000019472	LG13	6546077	6559634	scaffold_215	785146	798708	kif11	membrane	GO:0016020
ENSONIG00000015463	ENSONIT00000019472	LG13	6546077	6559634	scaffold_215	785146	798708	kif11	ATP binding	GO:0005524
ENSONIG00000015463	ENSONIT00000019472	LG13	6546077	6559634	scaffold_215	785146	798708	kif11	nucleotide binding	GO:0000166
ENSONIG00000015463	ENSONIT00000019472	LG13	6546077	6559634	scaffold_215	785146	798708	kif11	metabolic process	GO:0008152
ENSONIG00000015463	ENSONIT00000019472	LG13	6546077	6559634	scaffold_215	785146	798708	kif11	microtubule binding	GO:0008017
ENSONIG00000015463	ENSONIT00000019472	LG13	6546077	6559634	scaffold_215	785146	798708	kif11	microtubule-based movement	GO:0007018
ENSONIG00000015463	ENSONIT00000019472	LG13	6546077	6559634	scaffold_215	785146	798708	kif11	microtubule	GO:0005874
ENSONIG00000015463	ENSONIT00000019472	LG13	6546077	6559634	scaffold_215	785146	798708	kif11	kinesin complex	GO:0005871
ENSONIG00000015463	ENSONIT00000019472	LG13	6546077	6559634	scaffold_215	785146	798708	kif11	microtubule motor activity	GO:0003777
ENSONIG00000015463	ENSONIT00000019472	LG13	6546077	6559634	scaffold_215	785146	798708	kif11	vesicle-mediated transport	GO:0016192
ENSONIG00000015463	ENSONIT00000019472	LG13	6546077	6559634	scaffold_215	785146	798708	kif11	neurogenesis	GO:0022008
ENSONIG00000015463	ENSONIT00000019472	LG13	6546077	6559634	scaffold_215	785146	798708	kif11	regulation of cell cycle	GO:0051726
ENSONIG00000015463	ENSONIT00000019472	LG13	6546077	6559634	scaffold_215	785146	798708	kif11	angiogenesis	GO:0001525
ENSONIG00000015461	ENSONIT00000019469	LG13	6573508	6575257	scaffold_215	811652	813401	egr2a	metal ion binding	GO:0046872
ENSONIG00000015461	ENSONIT00000019469	LG13	6573508	6575257	scaffold_215	811652	813401	egr2a	nucleic acid binding	GO:0003676
ENSONIG00000015461	ENSONIT00000019470	LG13	6573508	6575257	scaffold_215	811652	813401	egr2a	metal ion binding	GO:0046872
ENSONIG00000015461	ENSONIT00000019470	LG13	6573508	6575257	scaffold_215	811652	813401	egr2a	nucleic acid binding	GO:0003676
ENSONIG00000021007	ENSONIT00000026333	LG13	6581643	6582400	scaffold_215	819985	820742	adob	oxidation-reduction process	GO:0055114
ENSONIG00000021007	ENSONIT00000026333	LG13	6581643	6582400	scaffold_215	819985	820742	adob	oxidoreductase activity, acting on single donors with incorporation of molecular oxygen, incorporation of two atoms of oxygen	GO:0016702
ENSONIG00000015456	ENSONIT00000019463	LG13	6611582	6618020	scaffold_215	850012	856569	sult6b1	transferase activity	GO:0016740
ENSONIG00000015456	ENSONIT00000019463	LG13	6611582	6618020	scaffold_215	850012	856569	sult6b1	metabolic process	GO:0008152
ENSONIG00000015456	ENSONIT00000019463	LG13	6611582	6618020	scaffold_215	850012	856569	sult6b1	sulfotransferase activity	GO:0008146
ENSONIG00000015456	ENSONIT00000019463	LG13	6611582	6618020	scaffold_215	850012	856569	sult6b1	cellular response to xenobiotic stimulus	GO:0071466
ENSONIG00000015452	ENSONIT00000019459	LG13	6629944	6687304	scaffold_215	870761	929105	slc30a6	membrane	GO:0016020
ENSONIG00000015452	ENSONIT00000019459	LG13	6629944	6687304	scaffold_215	870761	929105	slc30a6	integral component of membrane	GO:0016021
ENSONIG00000015452	ENSONIT00000019459	LG13	6629944	6687304	scaffold_215	870761	929105	slc30a6	cation transmembrane transport	GO:0098655
ENSONIG00000015452	ENSONIT00000019459	LG13	6629944	6687304	scaffold_215	870761	929105	slc30a6	cation transport	GO:0006812
ENSONIG00000015452	ENSONIT00000019459	LG13	6629944	6687304	scaffold_215	870761	929105	slc30a6	transmembrane transport	GO:0055085
ENSONIG00000015452	ENSONIT00000019459	LG13	6629944	6687304	scaffold_215	870761	929105	slc30a6	cation transmembrane transporter activity	GO:0008324
ENSONIG00000015450	ENSONIT00000019457	LG13	6773338	6774188	scaffold_215	1011070	1011920	foxg1d	sequence-specific DNA binding	GO:0043565
ENSONIG00000015450	ENSONIT00000019457	LG13	6773338	6774188	scaffold_215	1011070	1011920	foxg1d	regulation of transcription, DNA-templated	GO:0006355
ENSONIG00000015450	ENSONIT00000019457	LG13	6773338	6774188	scaffold_215	1011070	1011920	foxg1d	transcription factor activity, sequence-specific DNA binding	GO:0003700
ENSONIG00000015450	ENSONIT00000019457	LG13	6773338	6774188	scaffold_215	1011070	1011920	foxg1d	DNA binding	GO:0003677
ENSONIG00000015443	ENSONIT00000019449	LG13	6801929	6809281	scaffold_467	4387	11850	ACYP2 (1 to many)	metabolic process	GO:0008152
ENSONIG00000015443	ENSONIT00000019449	LG13	6801929	6809281	scaffold_467	4387	11850	ACYP2 (1 to many)	hydrolase activity	GO:0016787
ENSONIG00000015443	ENSONIT00000019449	LG13	6801929	6809281	scaffold_467	4387	11850	ACYP2 (1 to many)	acylphosphatase activity	GO:0003998
ENSONIG00000015413	ENSONIT00000019408	LG13	6849103	6912998	scaffold_467	55898	119898	sptbn1 (1 to many)	protein binding	GO:0005515
ENSONIG00000015413	ENSONIT00000019408	LG13	6849103	6912998	scaffold_467	55898	119898	sptbn1 (1 to many)	actin binding	GO:0003779
ENSONIG00000015413	ENSONIT00000019408	LG13	6849103	6912998	scaffold_467	55898	119898	sptbn1 (1 to many)	spectrin	GO:0008091
ENSONIG00000015413	ENSONIT00000019408	LG13	6849103	6912998	scaffold_467	55898	119898	sptbn1 (1 to many)	structural constituent of cytoskeleton	GO:0005200
ENSONIG00000015413	ENSONIT00000019408	LG13	6849103	6912998	scaffold_467	55898	119898	sptbn1 (1 to many)	phospholipid binding	GO:0005543
ENSONIG00000015413	ENSONIT00000019409	LG13	6849103	6912998	scaffold_467	55898	119898	sptbn1 (1 to many)	protein binding	GO:0005515
ENSONIG00000015413	ENSONIT00000019409	LG13	6849103	6912998	scaffold_467	55898	119898	sptbn1 (1 to many)	actin binding	GO:0003779
ENSONIG00000015413	ENSONIT00000019409	LG13	6849103	6912998	scaffold_467	55898	119898	sptbn1 (1 to many)	spectrin	GO:0008091
ENSONIG00000015413	ENSONIT00000019409	LG13	6849103	6912998	scaffold_467	55898	119898	sptbn1 (1 to many)	structural constituent of cytoskeleton	GO:0005200
ENSONIG00000015413	ENSONIT00000019409	LG13	6849103	6912998	scaffold_467	55898	119898	sptbn1 (1 to many)	phospholipid binding	GO:0005543
ENSONIG00000015401	ENSONIT00000019393	LG13	6921293	7007876	scaffold_467	116806	203477	EML6	protein binding	GO:0005515
ENSONIG00000015398	ENSONIT00000019389	LG13	7014791	7047964	scaffold_467	215974	249235	rtn4b	membrane	GO:0016020
ENSONIG00000015398	ENSONIT00000019389	LG13	7014791	7047964	scaffold_467	215974	249235	rtn4b	integral component of membrane	GO:0016021
ENSONIG00000015398	ENSONIT00000019389	LG13	7014791	7047964	scaffold_467	215974	249235	rtn4b	endoplasmic reticulum membrane	GO:0005789
ENSONIG00000015398	ENSONIT00000019389	LG13	7014791	7047964	scaffold_467	215974	249235	rtn4b	endoplasmic reticulum	GO:0005783
ENSONIG00000007010	ENSONIT00000008847	LG13	7230458	7236538	scaffold_364	84071	90226	sncga
ENSONIG00000007012	ENSONIT00000008849	LG13	7289877	7298100	scaffold_364	128681	137081	si:ch211-134m17.9
ENSONIG00000007014	ENSONIT00000008853	LG13	7309337	7321463	scaffold_364	139419	151562	glud1a (1 to many)	oxidoreductase activity, acting on the CH-NH2 group of donors, NAD or NADP as acceptor	GO:0016639
ENSONIG00000007014	ENSONIT00000008853	LG13	7309337	7321463	scaffold_364	139419	151562	glud1a (1 to many)	oxidation-reduction process	GO:0055114
ENSONIG00000007014	ENSONIT00000008853	LG13	7309337	7321463	scaffold_364	139419	151562	glud1a (1 to many)	oxidoreductase activity	GO:0016491
ENSONIG00000007014	ENSONIT00000008853	LG13	7309337	7321463	scaffold_364	139419	151562	glud1a (1 to many)	cellular amino acid metabolic process	GO:0006520
ENSONIG00000006887	ENSONIT00000008696	LG13	7317906	7321606	scaffold_364	147987	151704	glud1a (1 to many)	oxidation-reduction process	GO:0055114
ENSONIG00000006887	ENSONIT00000008696	LG13	7317906	7321606	scaffold_364	147987	151704	glud1a (1 to many)	oxidoreductase activity	GO:0016491
ENSONIG00000006887	ENSONIT00000008696	LG13	7317906	7321606	scaffold_364	147987	151704	glud1a (1 to many)	cellular amino acid metabolic process	GO:0006520
ENSONIG00000007023	ENSONIT00000008867	LG13	7335522	7348662	scaffold_364	162813	176096	nfkb2	signal transduction	GO:0007165
ENSONIG00000007023	ENSONIT00000008867	LG13	7335522	7348662	scaffold_364	162813	176096	nfkb2	regulation of transcription, DNA-templated	GO:0006355
ENSONIG00000007023	ENSONIT00000008867	LG13	7335522	7348662	scaffold_364	162813	176096	nfkb2	nucleus	GO:0005634
ENSONIG00000007023	ENSONIT00000008867	LG13	7335522	7348662	scaffold_364	162813	176096	nfkb2	transcription factor activity, sequence-specific DNA binding	GO:0003700
ENSONIG00000007023	ENSONIT00000008867	LG13	7335522	7348662	scaffold_364	162813	176096	nfkb2	DNA binding	GO:0003677
ENSONIG00000007023	ENSONIT00000008867	LG13	7335522	7348662	scaffold_364	162813	176096	nfkb2	cytoplasm	GO:0005737
ENSONIG00000007023	ENSONIT00000008867	LG13	7335522	7348662	scaffold_364	162813	176096	nfkb2	protein binding	GO:0005515
ENSONIG00000007023	ENSONIT00000008868	LG13	7335522	7348662	scaffold_364	162813	176096	nfkb2	signal transduction	GO:0007165
ENSONIG00000007023	ENSONIT00000008868	LG13	7335522	7348662	scaffold_364	162813	176096	nfkb2	regulation of transcription, DNA-templated	GO:0006355
ENSONIG00000007023	ENSONIT00000008868	LG13	7335522	7348662	scaffold_364	162813	176096	nfkb2	nucleus	GO:0005634
ENSONIG00000007023	ENSONIT00000008868	LG13	7335522	7348662	scaffold_364	162813	176096	nfkb2	transcription factor activity, sequence-specific DNA binding	GO:0003700
ENSONIG00000007023	ENSONIT00000008868	LG13	7335522	7348662	scaffold_364	162813	176096	nfkb2	DNA binding	GO:0003677
ENSONIG00000007023	ENSONIT00000008868	LG13	7335522	7348662	scaffold_364	162813	176096	nfkb2	cytoplasm	GO:0005737
ENSONIG00000007023	ENSONIT00000008868	LG13	7335522	7348662	scaffold_364	162813	176096	nfkb2	protein binding	GO:0005515
ENSONIG00000007035	ENSONIT00000008884	LG13	7355387	7386423	scaffold_364	183582	214917	si:ch211-150i13.1	regulation of ARF protein signal transduction	GO:0032012
ENSONIG00000007035	ENSONIT00000008884	LG13	7355387	7386423	scaffold_364	183582	214917	si:ch211-150i13.1	ARF guanyl-nucleotide exchange factor activity	GO:0005086
ENSONIG00000007035	ENSONIT00000008884	LG13	7355387	7386423	scaffold_364	183582	214917	si:ch211-150i13.1	phospholipid binding	GO:0005543
ENSONIG00000007035	ENSONIT00000008884	LG13	7355387	7386423	scaffold_364	183582	214917	si:ch211-150i13.1	positive regulation of GTPase activity	GO:0043547
ENSONIG00000007039	ENSONIT00000008888	LG13	7424338	7427036	scaffold_364	253224	255991	elovl6l	membrane	GO:0016020
ENSONIG00000007039	ENSONIT00000008888	LG13	7424338	7427036	scaffold_364	253224	255991	elovl6l	integral component of membrane	GO:0016021
ENSONIG00000007039	ENSONIT00000008888	LG13	7424338	7427036	scaffold_364	253224	255991	elovl6l	transferase activity	GO:0016740
ENSONIG00000007039	ENSONIT00000008888	LG13	7424338	7427036	scaffold_364	253224	255991	elovl6l	lipid metabolic process	GO:0006629
ENSONIG00000007039	ENSONIT00000008888	LG13	7424338	7427036	scaffold_364	253224	255991	elovl6l	fatty acid biosynthetic process	GO:0006633
ENSONIG00000007039	ENSONIT00000008888	LG13	7424338	7427036	scaffold_364	253224	255991	elovl6l	fatty acid metabolic process	GO:0006631
ENSONIG00000007043	ENSONIT00000008896	LG13	7445008	7452369	scaffold_556	24125	31486	pygb	transferase activity	GO:0016740
ENSONIG00000007043	ENSONIT00000008896	LG13	7445008	7452369	scaffold_556	24125	31486	pygb	carbohydrate metabolic process	GO:0005975
ENSONIG00000007043	ENSONIT00000008896	LG13	7445008	7452369	scaffold_556	24125	31486	pygb	transferase activity, transferring glycosyl groups	GO:0016757
ENSONIG00000007043	ENSONIT00000008896	LG13	7445008	7452369	scaffold_556	24125	31486	pygb	glycogen phosphorylase activity	GO:0008184
ENSONIG00000007043	ENSONIT00000008896	LG13	7445008	7452369	scaffold_556	24125	31486	pygb	phosphorylase activity	GO:0004645
ENSONIG00000007043	ENSONIT00000008896	LG13	7445008	7452369	scaffold_556	24125	31486	pygb	pyridoxal phosphate binding	GO:0030170
ENSONIG00000007055	ENSONIT00000008911	LG13	7453928	7462428	scaffold_364	267725	276283	abhd12	membrane	GO:0016020
ENSONIG00000007055	ENSONIT00000008911	LG13	7453928	7462428	scaffold_364	267725	276283	abhd12	integral component of membrane	GO:0016021
ENSONIG00000007057	ENSONIT00000008913	LG13	7463669	7465919	scaffold_364	279412	281704	gins1	nucleus	GO:0005634
ENSONIG00000007057	ENSONIT00000008913	LG13	7463669	7465919	scaffold_364	279412	281704	gins1	DNA replication	GO:0006260
ENSONIG00000007060	ENSONIT00000008917	LG13	7467951	7498210	scaffold_364	285437	315741	ninl	calcium ion binding	GO:0005509
ENSONIG00000007065	ENSONIT00000008922	LG13	7506551	7510637	scaffold_364	330758	334855	AIFM2	oxidation-reduction process	GO:0055114
ENSONIG00000007065	ENSONIT00000008922	LG13	7506551	7510637	scaffold_364	330758	334855	AIFM2	oxidoreductase activity	GO:0016491
ENSONIG00000007073	ENSONIT00000008931	LG13	7508578	7524999	scaffold_364	332708	349434	entpd6	metabolic process	GO:0008152
ENSONIG00000007073	ENSONIT00000008931	LG13	7508578	7524999	scaffold_364	332708	349434	entpd6	hydrolase activity	GO:0016787
ENSONIG00000007081	ENSONIT00000008940	LG13	7565461	7568129	scaffold_364	377549	380245	vsx1	sequence-specific DNA binding	GO:0043565
ENSONIG00000007081	ENSONIT00000008940	LG13	7565461	7568129	scaffold_364	377549	380245	vsx1	regulation of transcription, DNA-templated	GO:0006355
ENSONIG00000007081	ENSONIT00000008940	LG13	7565461	7568129	scaffold_364	377549	380245	vsx1	nucleus	GO:0005634
ENSONIG00000007081	ENSONIT00000008940	LG13	7565461	7568129	scaffold_364	377549	380245	vsx1	DNA binding	GO:0003677
ENSONIG00000007081	ENSONIT00000008940	LG13	7565461	7568129	scaffold_364	377549	380245	vsx1	negative regulation of axial mesodermal cell fate specification	GO:0048329
ENSONIG00000007081	ENSONIT00000008940	LG13	7565461	7568129	scaffold_364	377549	380245	vsx1	paraxial mesodermal cell fate specification	GO:0048348
ENSONIG00000007081	ENSONIT00000008940	LG13	7565461	7568129	scaffold_364	377549	380245	vsx1	paraxial mesoderm development	GO:0048339
ENSONIG00000007081	ENSONIT00000008940	LG13	7565461	7568129	scaffold_364	377549	380245	vsx1	axial mesoderm development	GO:0048318
ENSONIG00000007081	ENSONIT00000008940	LG13	7565461	7568129	scaffold_364	377549	380245	vsx1	prechordal plate formation	GO:0021501
ENSONIG00000007081	ENSONIT00000008940	LG13	7565461	7568129	scaffold_364	377549	380245	vsx1	forebrain development	GO:0030900
ENSONIG00000007081	ENSONIT00000008940	LG13	7565461	7568129	scaffold_364	377549	380245	vsx1	chromatin binding	GO:0003682
ENSONIG00000007081	ENSONIT00000008940	LG13	7565461	7568129	scaffold_364	377549	380245	vsx1	negative regulation of transcription, DNA-templated	GO:0045892
ENSONIG00000007081	ENSONIT00000008940	LG13	7565461	7568129	scaffold_364	377549	380245	vsx1	transcription regulatory region DNA binding	GO:0044212
ENSONIG00000007083	ENSONIT00000008943	LG13	7577504	7604641	scaffold_364	384983	412184	acss1	ATP binding	GO:0005524
ENSONIG00000007083	ENSONIT00000008943	LG13	7577504	7604641	scaffold_364	384983	412184	acss1	nucleotide binding	GO:0000166
ENSONIG00000007083	ENSONIT00000008943	LG13	7577504	7604641	scaffold_364	384983	412184	acss1	metabolic process	GO:0008152
ENSONIG00000007083	ENSONIT00000008943	LG13	7577504	7604641	scaffold_364	384983	412184	acss1	catalytic activity	GO:0003824
ENSONIG00000007083	ENSONIT00000008943	LG13	7577504	7604641	scaffold_364	384983	412184	acss1	acetyl-CoA biosynthetic process from acetate	GO:0019427
ENSONIG00000007083	ENSONIT00000008943	LG13	7577504	7604641	scaffold_364	384983	412184	acss1	AMP binding	GO:0016208
ENSONIG00000007083	ENSONIT00000008943	LG13	7577504	7604641	scaffold_364	384983	412184	acss1	acetate-CoA ligase activity	GO:0003987
ENSONIG00000007083	ENSONIT00000008943	LG13	7577504	7604641	scaffold_364	384983	412184	acss1	ligase activity	GO:0016874
ENSONIG00000007089	ENSONIT00000008951	LG13	7634928	7640510	scaffold_364	411198	416837	apmap	membrane	GO:0016020
ENSONIG00000007089	ENSONIT00000008951	LG13	7634928	7640510	scaffold_364	411198	416837	apmap	integral component of membrane	GO:0016021
ENSONIG00000007089	ENSONIT00000008951	LG13	7634928	7640510	scaffold_364	411198	416837	apmap	biosynthetic process	GO:0009058
ENSONIG00000007089	ENSONIT00000008951	LG13	7634928	7640510	scaffold_364	411198	416837	apmap	strictosidine synthase activity	GO:0016844
ENSONIG00000007095	ENSONIT00000008957	LG13	7645412	7646459	scaffold_364	421738	422785	CST7	peptidase inhibitor activity	GO:0030414
ENSONIG00000007095	ENSONIT00000008957	LG13	7645412	7646459	scaffold_364	421738	422785	CST7	negative regulation of peptidase activity	GO:0010466
ENSONIG00000007095	ENSONIT00000008957	LG13	7645412	7646459	scaffold_364	421738	422785	CST7	cysteine-type endopeptidase inhibitor activity	GO:0004869
ENSONIG00000007095	ENSONIT00000008957	LG13	7645412	7646459	scaffold_364	421738	422785	CST7	negative regulation of endopeptidase activity	GO:0010951
ENSONIG00000007096	ENSONIT00000008958	LG13	7655425	7666347	scaffold_364	441775	452720	SYNDIG1	membrane	GO:0016020
ENSONIG00000007096	ENSONIT00000008958	LG13	7655425	7666347	scaffold_364	441775	452720	SYNDIG1	integral component of membrane	GO:0016021
ENSONIG00000007096	ENSONIT00000008958	LG13	7655425	7666347	scaffold_364	441775	452720	SYNDIG1	response to biotic stimulus	GO:0009607
ENSONIG00000007097	ENSONIT00000008959	LG13	7674677	7700043	scaffold_364	460489	485915	CUL7	binding	GO:0005488
ENSONIG00000007097	ENSONIT00000008959	LG13	7674677	7700043	scaffold_364	460489	485915	CUL7	ubiquitin-dependent protein catabolic process	GO:0006511
ENSONIG00000007097	ENSONIT00000008959	LG13	7674677	7700043	scaffold_364	460489	485915	CUL7	ubiquitin protein ligase binding	GO:0031625
ENSONIG00000007106	ENSONIT00000008969	UNK144	12393	46407	scaffold_467	383836	417928	ldb3a	zinc ion binding	GO:0008270
ENSONIG00000007106	ENSONIT00000008969	UNK144	12393	46407	scaffold_467	383836	417928	ldb3a	metal ion binding	GO:0046872
ENSONIG00000007106	ENSONIT00000008969	UNK144	12393	46407	scaffold_467	383836	417928	ldb3a	protein binding	GO:0005515
ENSONIG00000007115	ENSONIT00000008980	UNK144	57318	97348	scaffold_467	412992	453363	opn4a	membrane	GO:0016020
ENSONIG00000007115	ENSONIT00000008980	UNK144	57318	97348	scaffold_467	412992	453363	opn4a	integral component of membrane	GO:0016021
ENSONIG00000007115	ENSONIT00000008980	UNK144	57318	97348	scaffold_467	412992	453363	opn4a	G-protein coupled receptor signaling pathway	GO:0007186
ENSONIG00000007115	ENSONIT00000008980	UNK144	57318	97348	scaffold_467	412992	453363	opn4a	signal transduction	GO:0007165
ENSONIG00000007115	ENSONIT00000008980	UNK144	57318	97348	scaffold_467	412992	453363	opn4a	G-protein coupled receptor activity	GO:0004930
ENSONIG00000007115	ENSONIT00000008980	UNK144	57318	97348	scaffold_467	412992	453363	opn4a	signal transducer activity	GO:0004871
ENSONIG00000007115	ENSONIT00000008980	UNK144	57318	97348	scaffold_467	412992	453363	opn4a	response to stimulus	GO:0050896
ENSONIG00000007115	ENSONIT00000008980	UNK144	57318	97348	scaffold_467	412992	453363	opn4a	protein-chromophore linkage	GO:0018298
ENSONIG00000007115	ENSONIT00000008980	UNK144	57318	97348	scaffold_467	412992	453363	opn4a	photoreceptor activity	GO:0009881
ENSONIG00000007115	ENSONIT00000008980	UNK144	57318	97348	scaffold_467	412992	453363	opn4a	phototransduction	GO:0007602
ENSONIG00000007115	ENSONIT00000008980	UNK144	57318	97348	scaffold_467	412992	453363	opn4a	visual perception	GO:0007601
ENSONIG00000007119	ENSONIT00000008986	UNK144	105922	107366	scaffold_467	454696	456141	zgc:64201	regulation of translational fidelity	GO:0006450
ENSONIG00000007119	ENSONIT00000008986	UNK144	105922	107366	scaffold_467	454696	456141	zgc:64201	aminoacyl-tRNA editing activity	GO:0002161
ENSONIG00000021422	ENSONIT00000026748	UNK25	12238	13100	scaffold_1331	46252	47114
ENSONIG00000009130	ENSONIT00000011488	UNK25	14515	20108	scaffold_764	-1745	3853	calhm3	membrane	GO:0016020
ENSONIG00000009130	ENSONIT00000011488	UNK25	14515	20108	scaffold_764	-1745	3853	calhm3	integral component of membrane	GO:0016021
ENSONIG00000009131	ENSONIT00000011489	UNK25	40194	103574	scaffold_764	14686	78197	COL13A1
ENSONIG00000009134	ENSONIT00000011492	UNK25	410732	420386	scaffold_889	139089	148776	h2afy2	nucleus	GO:0005634
ENSONIG00000009134	ENSONIT00000011492	UNK25	410732	420386	scaffold_889	139089	148776	h2afy2	DNA binding	GO:0003677
ENSONIG00000009134	ENSONIT00000011492	UNK25	410732	420386	scaffold_889	139089	148776	h2afy2	chromatin DNA binding	GO:0031490
ENSONIG00000009134	ENSONIT00000011492	UNK25	410732	420386	scaffold_889	139089	148776	h2afy2	nuclear chromatin	GO:0000790
ENSONIG00000009134	ENSONIT00000011492	UNK25	410732	420386	scaffold_889	139089	148776	h2afy2	chromatin modification	GO:0016568
ENSONIG00000009134	ENSONIT00000011492	UNK25	410732	420386	scaffold_889	139089	148776	h2afy2	nucleosome assembly	GO:0006334
ENSONIG00000009134	ENSONIT00000011492	UNK25	410732	420386	scaffold_889	139089	148776	h2afy2	chromosome	GO:0005694
ENSONIG00000009134	ENSONIT00000011492	UNK25	410732	420386	scaffold_889	139089	148776	h2afy2	nucleosome	GO:0000786
ENSONIG00000009134	ENSONIT00000011492	UNK25	410732	420386	scaffold_889	139089	148776	h2afy2	protein heterodimerization activity	GO:0046982
ENSONIG00000009134	ENSONIT00000011492	UNK25	410732	420386	scaffold_889	139089	148776	h2afy2	brain development	GO:0007420
ENSONIG00000009134	ENSONIT00000011492	UNK25	410732	420386	scaffold_889	139089	148776	h2afy2	transcription regulatory region DNA binding	GO:0044212
ENSONIG00000009136	ENSONIT00000011494	UNK25	424079	513628	scaffold_889	53201	142977	gbf1	binding	GO:0005488
ENSONIG00000009136	ENSONIT00000011494	UNK25	424079	513628	scaffold_889	53201	142977	gbf1	regulation of ARF protein signal transduction	GO:0032012
ENSONIG00000009136	ENSONIT00000011494	UNK25	424079	513628	scaffold_889	53201	142977	gbf1	ARF guanyl-nucleotide exchange factor activity	GO:0005086
ENSONIG00000009136	ENSONIT00000011494	UNK25	424079	513628	scaffold_889	53201	142977	gbf1	positive regulation of GTPase activity	GO:0043547
ENSONIG00000009136	ENSONIT00000011495	UNK25	424079	513628	scaffold_889	53201	142977	gbf1	regulation of ARF protein signal transduction	GO:0032012
ENSONIG00000009136	ENSONIT00000011495	UNK25	424079	513628	scaffold_889	53201	142977	gbf1	ARF guanyl-nucleotide exchange factor activity	GO:0005086
ENSONIG00000009136	ENSONIT00000011495	UNK25	424079	513628	scaffold_889	53201	142977	gbf1	positive regulation of GTPase activity	GO:0043547
ENSONIG00000009139	ENSONIT00000011498	UNK25	587697	603283	scaffold_889	4019	19903	pitx3	sequence-specific DNA binding	GO:0043565
ENSONIG00000009139	ENSONIT00000011498	UNK25	587697	603283	scaffold_889	4019	19903	pitx3	regulation of transcription, DNA-templated	GO:0006355
ENSONIG00000009139	ENSONIT00000011498	UNK25	587697	603283	scaffold_889	4019	19903	pitx3	nucleus	GO:0005634
ENSONIG00000009139	ENSONIT00000011498	UNK25	587697	603283	scaffold_889	4019	19903	pitx3	transcription factor activity, sequence-specific DNA binding	GO:0003700
ENSONIG00000009139	ENSONIT00000011498	UNK25	587697	603283	scaffold_889	4019	19903	pitx3	DNA binding	GO:0003677
ENSONIG00000009139	ENSONIT00000011498	UNK25	587697	603283	scaffold_889	4019	19903	pitx3	multicellular organismal development	GO:0007275
ENSONIG00000009139	ENSONIT00000011498	UNK25	587697	603283	scaffold_889	4019	19903	pitx3	endocrine system development	GO:0035270
ENSONIG00000009139	ENSONIT00000011498	UNK25	587697	603283	scaffold_889	4019	19903	pitx3	adenohypophysis development	GO:0021984
ENSONIG00000009139	ENSONIT00000011498	UNK25	587697	603283	scaffold_889	4019	19903	pitx3	lens development in camera-type eye	GO:0002088
ENSONIG00000009139	ENSONIT00000011498	UNK25	587697	603283	scaffold_889	4019	19903	pitx3	camera-type eye development	GO:0043010
ENSONIG00000009139	ENSONIT00000011498	UNK25	587697	603283	scaffold_889	4019	19903	pitx3	positive regulation of transcription, DNA-templated	GO:0045893
ENSONIG00000009140	ENSONIT00000011499	UNK25	741828	838378	scaffold_16	310803	407613	hspa12a
ENSONIG00000009140	ENSONIT00000011500	UNK25	741828	838378	scaffold_16	310803	407613	hspa12a
ENSONIG00000009141	ENSONIT00000011501	UNK25	860621	891619	scaffold_16	401285	432326	eno4	phosphopyruvate hydratase activity	GO:0004634
ENSONIG00000009141	ENSONIT00000011501	UNK25	860621	891619	scaffold_16	401285	432326	eno4	magnesium ion binding	GO:0000287
ENSONIG00000009141	ENSONIT00000011501	UNK25	860621	891619	scaffold_16	401285	432326	eno4	phosphopyruvate hydratase complex	GO:0000015
ENSONIG00000009141	ENSONIT00000011501	UNK25	860621	891619	scaffold_16	401285	432326	eno4	glycolytic process	GO:0006096
ENSONIG00000009141	ENSONIT00000011502	UNK25	860621	891619	scaffold_16	401285	432326	eno4	phosphopyruvate hydratase activity	GO:0004634
ENSONIG00000009141	ENSONIT00000011502	UNK25	860621	891619	scaffold_16	401285	432326	eno4	magnesium ion binding	GO:0000287
ENSONIG00000009141	ENSONIT00000011502	UNK25	860621	891619	scaffold_16	401285	432326	eno4	phosphopyruvate hydratase complex	GO:0000015
ENSONIG00000009141	ENSONIT00000011502	UNK25	860621	891619	scaffold_16	401285	432326	eno4	glycolytic process	GO:0006096
ENSONIG00000009143	ENSONIT00000011504	UNK25	906956	938949	scaffold_16	431726	463968	shtn1
ENSONIG00000009144	ENSONIT00000011505	UNK25	941087	965650	scaffold_16	467659	492291	atp6v1ba	transport	GO:0006810
ENSONIG00000009144	ENSONIT00000011505	UNK25	941087	965650	scaffold_16	467659	492291	atp6v1ba	ATP binding	GO:0005524
ENSONIG00000009144	ENSONIT00000011505	UNK25	941087	965650	scaffold_16	467659	492291	atp6v1ba	proton transport	GO:0015992
ENSONIG00000009144	ENSONIT00000011505	UNK25	941087	965650	scaffold_16	467659	492291	atp6v1ba	ion transport	GO:0006811
ENSONIG00000009144	ENSONIT00000011505	UNK25	941087	965650	scaffold_16	467659	492291	atp6v1ba	proton-transporting two-sector ATPase complex, catalytic domain	GO:0033178
ENSONIG00000009144	ENSONIT00000011505	UNK25	941087	965650	scaffold_16	467659	492291	atp6v1ba	ATP hydrolysis coupled proton transport	GO:0015991
ENSONIG00000009144	ENSONIT00000011505	UNK25	941087	965650	scaffold_16	467659	492291	atp6v1ba	ATP metabolic process	GO:0046034
ENSONIG00000009144	ENSONIT00000011505	UNK25	941087	965650	scaffold_16	467659	492291	atp6v1ba	hydrolase activity, acting on acid anhydrides, catalyzing transmembrane movement of substances	GO:0016820
ENSONIG00000009144	ENSONIT00000011505	UNK25	941087	965650	scaffold_16	467659	492291	atp6v1ba	proton-transporting V-type ATPase, V1 domain	GO:0033180
ENSONIG00000009148	ENSONIT00000011509	UNK25	995316	1003276	scaffold_16	518704	526731	vax1	sequence-specific DNA binding	GO:0043565
ENSONIG00000009148	ENSONIT00000011509	UNK25	995316	1003276	scaffold_16	518704	526731	vax1	regulation of transcription, DNA-templated	GO:0006355
ENSONIG00000009148	ENSONIT00000011509	UNK25	995316	1003276	scaffold_16	518704	526731	vax1	nucleus	GO:0005634
ENSONIG00000009148	ENSONIT00000011509	UNK25	995316	1003276	scaffold_16	518704	526731	vax1	DNA binding	GO:0003677
ENSONIG00000009149	ENSONIT00000011510	UNK25	1032111	1036029	scaffold_2912	1760	5693		protein dimerization activity	GO:0046983
ENSONIG00000009149	ENSONIT00000011510	UNK25	1032111	1036029	scaffold_2912	1760	5693		nucleic acid binding	GO:0003676
ENSONIG00000009149	ENSONIT00000011511	UNK25	1032111	1036029	scaffold_2912	1760	5693		DNA binding	GO:0003677
ENSONIG00000009149	ENSONIT00000011511	UNK25	1032111	1036029	scaffold_2912	1760	5693		protein dimerization activity	GO:0046983
ENSONIG00000009149	ENSONIT00000011511	UNK25	1032111	1036029	scaffold_2912	1760	5693		nucleic acid binding	GO:0003676
ENSONIG00000009151	ENSONIT00000011513	UNK25	1091461	1109133	scaffold_16	610378	628181	kcnk18	membrane	GO:0016020
ENSONIG00000009151	ENSONIT00000011513	UNK25	1091461	1109133	scaffold_16	610378	628181	kcnk18	transport	GO:0006810
ENSONIG00000009151	ENSONIT00000011513	UNK25	1091461	1109133	scaffold_16	610378	628181	kcnk18	integral component of membrane	GO:0016021
ENSONIG00000009151	ENSONIT00000011513	UNK25	1091461	1109133	scaffold_16	610378	628181	kcnk18	potassium channel activity	GO:0005267
ENSONIG00000009151	ENSONIT00000011513	UNK25	1091461	1109133	scaffold_16	610378	628181	kcnk18	potassium ion transmembrane transport	GO:0071805
ENSONIG00000009151	ENSONIT00000011513	UNK25	1091461	1109133	scaffold_16	610378	628181	kcnk18	ion transport	GO:0006811
ENSONIG00000009151	ENSONIT00000011513	UNK25	1091461	1109133	scaffold_16	610378	628181	kcnk18	outward rectifier potassium channel activity	GO:0015271
ENSONIG00000009151	ENSONIT00000011513	UNK25	1091461	1109133	scaffold_16	610378	628181	kcnk18	stabilization of membrane potential	GO:0030322
ENSONIG00000009152	ENSONIT00000011514	UNK25	1110671	1139019	scaffold_16	621303	649703	slc18a2	membrane	GO:0016020
ENSONIG00000009152	ENSONIT00000011514	UNK25	1110671	1139019	scaffold_16	621303	649703	slc18a2	integral component of membrane	GO:0016021
ENSONIG00000009152	ENSONIT00000011514	UNK25	1110671	1139019	scaffold_16	621303	649703	slc18a2	transmembrane transporter activity	GO:0022857
ENSONIG00000009152	ENSONIT00000011514	UNK25	1110671	1139019	scaffold_16	621303	649703	slc18a2	transmembrane transport	GO:0055085
ENSONIG00000009152	ENSONIT00000011514	UNK25	1110671	1139019	scaffold_16	621303	649703	slc18a2	drug transport	GO:0015893
ENSONIG00000009152	ENSONIT00000011514	UNK25	1110671	1139019	scaffold_16	621303	649703	slc18a2	drug transmembrane transporter activity	GO:0015238
ENSONIG00000009152	ENSONIT00000011514	UNK25	1110671	1139019	scaffold_16	621303	649703	slc18a2	drug transmembrane transport	GO:0006855
ENSONIG00000009155	ENSONIT00000011517	UNK25	1146714	1187379	scaffold_16	649667	690511	pdzd8	metal ion binding	GO:0046872
ENSONIG00000009155	ENSONIT00000011517	UNK25	1146714	1187379	scaffold_16	649667	690511	pdzd8	intracellular signal transduction	GO:0035556
ENSONIG00000009155	ENSONIT00000011517	UNK25	1146714	1187379	scaffold_16	649667	690511	pdzd8	intracellular	GO:0005622
ENSONIG00000009155	ENSONIT00000011517	UNK25	1146714	1187379	scaffold_16	649667	690511	pdzd8	protein binding	GO:0005515
ENSONIG00000009155	ENSONIT00000011518	UNK25	1146714	1187379	scaffold_16	649667	690511	pdzd8	membrane	GO:0016020
ENSONIG00000009155	ENSONIT00000011518	UNK25	1146714	1187379	scaffold_16	649667	690511	pdzd8	integral component of membrane	GO:0016021
ENSONIG00000009155	ENSONIT00000011518	UNK25	1146714	1187379	scaffold_16	649667	690511	pdzd8	metal ion binding	GO:0046872
ENSONIG00000009155	ENSONIT00000011518	UNK25	1146714	1187379	scaffold_16	649667	690511	pdzd8	intracellular signal transduction	GO:0035556
ENSONIG00000009155	ENSONIT00000011518	UNK25	1146714	1187379	scaffold_16	649667	690511	pdzd8	intracellular	GO:0005622
ENSONIG00000009155	ENSONIT00000011518	UNK25	1146714	1187379	scaffold_16	649667	690511	pdzd8	protein binding	GO:0005515
ENSONIG00000021423	ENSONIT00000026749	UNK25	1205656	1205960	scaffold_16	713126	713430	edaradd	protein binding	GO:0005515
ENSONIG00000021423	ENSONIT00000026749	UNK25	1205656	1205960	scaffold_16	713126	713430	edaradd	signal transduction	GO:0007165
ENSONIG00000009156	ENSONIT00000011519	UNK25	1208726	1223534	scaffold_16	718808	733882	si:ch211-125o16.4
ENSONIG00000009156	ENSONIT00000011520	UNK25	1208726	1223534	scaffold_16	718808	733882	si:ch211-125o16.4
ENSONIG00000009156	ENSONIT00000011521	UNK25	1208726	1223534	scaffold_16	718808	733882	si:ch211-125o16.4
ENSONIG00000009157	ENSONIT00000011522	UNK25	1229821	1245729	scaffold_16	752692	768704	exo1	nucleus	GO:0005634
ENSONIG00000009157	ENSONIT00000011522	UNK25	1229821	1245729	scaffold_16	752692	768704	exo1	DNA binding	GO:0003677
ENSONIG00000009157	ENSONIT00000011522	UNK25	1229821	1245729	scaffold_16	752692	768704	exo1	hydrolase activity, acting on ester bonds	GO:0016788
ENSONIG00000009157	ENSONIT00000011522	UNK25	1229821	1245729	scaffold_16	752692	768704	exo1	DNA repair	GO:0006281
ENSONIG00000009157	ENSONIT00000011522	UNK25	1229821	1245729	scaffold_16	752692	768704	exo1	catalytic activity	GO:0003824
ENSONIG00000009157	ENSONIT00000011522	UNK25	1229821	1245729	scaffold_16	752692	768704	exo1	nucleic acid phosphodiester bond hydrolysis	GO:0090305
ENSONIG00000009157	ENSONIT00000011522	UNK25	1229821	1245729	scaffold_16	752692	768704	exo1	nuclease activity	GO:0004518
ENSONIG00000009158	ENSONIT00000011523	UNK25	1248548	1258360	scaffold_16	768725	778620	yipf4	membrane	GO:0016020
ENSONIG00000009158	ENSONIT00000011523	UNK25	1248548	1258360	scaffold_16	768725	778620	yipf4	integral component of membrane	GO:0016021
ENSONIG00000009159	ENSONIT00000011524	UNK25	1276489	1305729	scaffold_108	623197	652441	ncapd3	binding	GO:0005488
ENSONIG00000009159	ENSONIT00000011524	UNK25	1276489	1305729	scaffold_108	623197	652441	ncapd3	nuclear condensin complex	GO:0000799
ENSONIG00000009159	ENSONIT00000011524	UNK25	1276489	1305729	scaffold_108	623197	652441	ncapd3	mitotic chromosome condensation	GO:0007076
ENSONIG00000009159	ENSONIT00000011525	UNK25	1276489	1305729	scaffold_108	623197	652441	ncapd3	binding	GO:0005488
ENSONIG00000009159	ENSONIT00000011525	UNK25	1276489	1305729	scaffold_108	623197	652441	ncapd3	nuclear condensin complex	GO:0000799
ENSONIG00000009159	ENSONIT00000011525	UNK25	1276489	1305729	scaffold_108	623197	652441	ncapd3	mitotic chromosome condensation	GO:0007076
ENSONIG00000009163	ENSONIT00000011530	UNK25	1307861	1321160	scaffold_16	814388	827709	cdk1	protein phosphorylation	GO:0006468
ENSONIG00000009163	ENSONIT00000011530	UNK25	1307861	1321160	scaffold_16	814388	827709	cdk1	ATP binding	GO:0005524
ENSONIG00000009163	ENSONIT00000011530	UNK25	1307861	1321160	scaffold_16	814388	827709	cdk1	protein tyrosine kinase activity	GO:0004713
ENSONIG00000009163	ENSONIT00000011530	UNK25	1307861	1321160	scaffold_16	814388	827709	cdk1	protein kinase activity	GO:0004672
ENSONIG00000009163	ENSONIT00000011530	UNK25	1307861	1321160	scaffold_16	814388	827709	cdk1	nucleotide binding	GO:0000166
ENSONIG00000009163	ENSONIT00000011530	UNK25	1307861	1321160	scaffold_16	814388	827709	cdk1	regulation of mitotic cell cycle, embryonic	GO:0009794
ENSONIG00000009166	ENSONIT00000011534	UNK25	1323937	1333380	scaffold_16	828229	837729	ctu2	cytoplasm	GO:0005737
ENSONIG00000009166	ENSONIT00000011534	UNK25	1323937	1333380	scaffold_16	828229	837729	ctu2	tRNA thio-modification	GO:0034227
ENSONIG00000009166	ENSONIT00000011534	UNK25	1323937	1333380	scaffold_16	828229	837729	ctu2	protein urmylation	GO:0032447
ENSONIG00000009166	ENSONIT00000011534	UNK25	1323937	1333380	scaffold_16	828229	837729	ctu2	tRNA wobble uridine modification	GO:0002098
ENSONIG00000009166	ENSONIT00000011534	UNK25	1323937	1333380	scaffold_16	828229	837729	ctu2	tRNA binding	GO:0000049
ENSONIG00000009166	ENSONIT00000011534	UNK25	1323937	1333380	scaffold_16	828229	837729	ctu2	tRNA processing	GO:0008033
ENSONIG00000009166	ENSONIT00000011534	UNK25	1323937	1333380	scaffold_16	828229	837729	ctu2	nucleotidyltransferase activity	GO:0016779
ENSONIG00000009168	ENSONIT00000011536	UNK25	1362918	1367567	scaffold_16	862315	866982	cyp17	membrane	GO:0016020
ENSONIG00000009168	ENSONIT00000011536	UNK25	1362918	1367567	scaffold_16	862315	866982	cyp17	integral component of membrane	GO:0016021
ENSONIG00000009168	ENSONIT00000011536	UNK25	1362918	1367567	scaffold_16	862315	866982	cyp17	oxidation-reduction process	GO:0055114
ENSONIG00000009168	ENSONIT00000011536	UNK25	1362918	1367567	scaffold_16	862315	866982	cyp17	metal ion binding	GO:0046872
ENSONIG00000009168	ENSONIT00000011536	UNK25	1362918	1367567	scaffold_16	862315	866982	cyp17	heme binding	GO:0020037
ENSONIG00000009168	ENSONIT00000011536	UNK25	1362918	1367567	scaffold_16	862315	866982	cyp17	oxidoreductase activity	GO:0016491
ENSONIG00000009168	ENSONIT00000011536	UNK25	1362918	1367567	scaffold_16	862315	866982	cyp17	iron ion binding	GO:0005506
ENSONIG00000009168	ENSONIT00000011536	UNK25	1362918	1367567	scaffold_16	862315	866982	cyp17	monooxygenase activity	GO:0004497
ENSONIG00000009168	ENSONIT00000011536	UNK25	1362918	1367567	scaffold_16	862315	866982	cyp17	oxidoreductase activity, acting on paired donors, with incorporation or reduction of molecular oxygen	GO:0016705
ENSONIG00000009168	ENSONIT00000011536	UNK25	1362918	1367567	scaffold_16	862315	866982	cyp17	steroid 17-alpha-monooxygenase activity	GO:0004508
ENSONIG00000009168	ENSONIT00000011536	UNK25	1362918	1367567	scaffold_16	862315	866982	cyp17	androst-4-ene-3,17-dione biosynthetic process	GO:1903449
ENSONIG00000009168	ENSONIT00000011536	UNK25	1362918	1367567	scaffold_16	862315	866982	cyp17	17-alpha-hydroxyprogesterone aldolase activity	GO:0047442
ENSONIG00000009168	ENSONIT00000011536	UNK25	1362918	1367567	scaffold_16	862315	866982	cyp17	progesterone metabolic process	GO:0042448
ENSONIG00000009168	ENSONIT00000011536	UNK25	1362918	1367567	scaffold_16	862315	866982	cyp17	17-alpha,20-alpha-dihydroxypregn-4-en-3-one dehydrogenase activity	GO:0047006
ENSONIG00000009175	ENSONIT00000011544	UNK25	1379609	1411367	scaffold_16	868436	900308	nt5c2a	metal ion binding	GO:0046872
ENSONIG00000016072	ENSONIT00000020264	UNK31	1529720	1533753	scaffold_467	328175	332242	bmpr1aa	membrane	GO:0016020
ENSONIG00000016072	ENSONIT00000020264	UNK31	1529720	1533753	scaffold_467	328175	332242	bmpr1aa	transferase activity	GO:0016740
ENSONIG00000016072	ENSONIT00000020264	UNK31	1529720	1533753	scaffold_467	328175	332242	bmpr1aa	phosphorylation	GO:0016310
ENSONIG00000016072	ENSONIT00000020264	UNK31	1529720	1533753	scaffold_467	328175	332242	bmpr1aa	kinase activity	GO:0016301
ENSONIG00000016072	ENSONIT00000020264	UNK31	1529720	1533753	scaffold_467	328175	332242	bmpr1aa	protein phosphorylation	GO:0006468
ENSONIG00000016072	ENSONIT00000020264	UNK31	1529720	1533753	scaffold_467	328175	332242	bmpr1aa	ATP binding	GO:0005524
ENSONIG00000016072	ENSONIT00000020264	UNK31	1529720	1533753	scaffold_467	328175	332242	bmpr1aa	protein tyrosine kinase activity	GO:0004713
ENSONIG00000016072	ENSONIT00000020264	UNK31	1529720	1533753	scaffold_467	328175	332242	bmpr1aa	protein kinase activity	GO:0004672
ENSONIG00000016072	ENSONIT00000020264	UNK31	1529720	1533753	scaffold_467	328175	332242	bmpr1aa	nucleotide binding	GO:0000166
ENSONIG00000016072	ENSONIT00000020264	UNK31	1529720	1533753	scaffold_467	328175	332242	bmpr1aa	integral component of membrane	GO:0016021
ENSONIG00000016072	ENSONIT00000020264	UNK31	1529720	1533753	scaffold_467	328175	332242	bmpr1aa	signal transduction by protein phosphorylation	GO:0023014
ENSONIG00000016072	ENSONIT00000020264	UNK31	1529720	1533753	scaffold_467	328175	332242	bmpr1aa	transmembrane receptor protein serine/threonine kinase signaling pathway	GO:0007178
ENSONIG00000016072	ENSONIT00000020264	UNK31	1529720	1533753	scaffold_467	328175	332242	bmpr1aa	receptor signaling protein serine/threonine kinase activity	GO:0004702
ENSONIG00000016072	ENSONIT00000020264	UNK31	1529720	1533753	scaffold_467	328175	332242	bmpr1aa	transmembrane receptor protein serine/threonine kinase activity	GO:0004675
ENSONIG00000016072	ENSONIT00000020264	UNK31	1529720	1533753	scaffold_467	328175	332242	bmpr1aa	protein serine/threonine kinase activity	GO:0004674
ENSONIG00000016072	ENSONIT00000020264	UNK31	1529720	1533753	scaffold_467	328175	332242	bmpr1aa	protein homooligomerization	GO:0051260
ENSONIG00000016072	ENSONIT00000020264	UNK31	1529720	1533753	scaffold_467	328175	332242	bmpr1aa	BMP receptor complex	GO:0070724
ENSONIG00000016072	ENSONIT00000020264	UNK31	1529720	1533753	scaffold_467	328175	332242	bmpr1aa	cardiac cell fate specification	GO:0060912
ENSONIG00000016072	ENSONIT00000020264	UNK31	1529720	1533753	scaffold_467	328175	332242	bmpr1aa	lymph vessel development	GO:0001945
ENSONIG00000016072	ENSONIT00000020264	UNK31	1529720	1533753	scaffold_467	328175	332242	bmpr1aa	left/right pattern formation	GO:0060972
ENSONIG00000016072	ENSONIT00000020264	UNK31	1529720	1533753	scaffold_467	328175	332242	bmpr1aa	embryonic heart tube left/right pattern formation	GO:0060971
ENSONIG00000016072	ENSONIT00000020264	UNK31	1529720	1533753	scaffold_467	328175	332242	bmpr1aa	BMP signaling pathway	GO:0030509
ENSONIG00000016072	ENSONIT00000020264	UNK31	1529720	1533753	scaffold_467	328175	332242	bmpr1aa	protein binding	GO:0005515
ENSONIG00000016072	ENSONIT00000020264	UNK31	1529720	1533753	scaffold_467	328175	332242	bmpr1aa	heart looping	GO:0001947
ENSONIG00000016072	ENSONIT00000020264	UNK31	1529720	1533753	scaffold_467	328175	332242	bmpr1aa	determination of heart left/right asymmetry	GO:0061371
ENSONIG00000016072	ENSONIT00000020264	UNK31	1529720	1533753	scaffold_467	328175	332242	bmpr1aa	dorsal/ventral pattern formation	GO:0009953
ENSONIG00000016075	ENSONIT00000020267	UNK31	1536783	1539313	scaffold_467	322325	325031	rps27a	protein binding	GO:0005515
ENSONIG00000016075	ENSONIT00000020267	UNK31	1536783	1539313	scaffold_467	322325	325031	rps27a	translation	GO:0006412
ENSONIG00000016075	ENSONIT00000020267	UNK31	1536783	1539313	scaffold_467	322325	325031	rps27a	ribosome	GO:0005840
ENSONIG00000016075	ENSONIT00000020267	UNK31	1536783	1539313	scaffold_467	322325	325031	rps27a	structural constituent of ribosome	GO:0003735

## Sheet: LG5-14sexassociatedscaffolds
Ensembl Gene ID	Tilapia LG	Gene Start (bp)	Gene End (bp)	A. burtoni scaffold	Gene Start (bp)	Gene End (bp)	Gene Name
ENSONIG00000010530	LG14	60792	65004	scaffold_698	191195	195409	bco2b (1 to many)
ENSONIG00000010529	LG14	149731	158616	scaffold_698	186511	195454	bco2b (1 to many)
ENSONIG00000010527	LG14	178758	267776	scaffold_698	63092	152180	sorl1
ENSONIG00000010526	LG14	523643	526772	scaffold_122	242890	246090
ENSONIG00000010521	LG14	591102	601887	scaffold_122	291937	302795	abcg4b
ENSONIG00000010520	LG14	609270	610394	scaffold_122	309822	310957	ift20
ENSONIG00000010516	LG14	613292	619865	scaffold_122	313471	320077	tnfaip1
ENSONIG00000010511	LG14	619637	736277	scaffold_122	308556	425341	sgsm2
ENSONIG00000010509	LG14	744073	768765	scaffold_122	447788	472712	tpst1
ENSONIG00000010507	LG14	810460	815821	scaffold_122	534914	540417
ENSONIG00000010505	LG14	823008	825791	scaffold_415	245933	248766	srfa
ENSONIG00000010502	LG14	827494	829730	scaffold_415	251460	253698	opn6a
ENSONIG00000010500	LG14	835665	839151	scaffold_415	258552	262040	zgc:109889 (1 to many)
ENSONIG00000010499	LG14	842818	843356	scaffold_415	265767	266305	CXorf40A
ENSONIG00000010498	LG14	847883	867659	scaffold_415	274172	294186	alg13
ENSONIG00000010496	LG14	873236	880834	scaffold_122	556443	564099	aldh3a1
ENSONIG00000010494	LG14	880912	893048	scaffold_122	571493	583689	aldh3a2a
ENSONIG00000010482	LG14	894862	930401	scaffold_122	585978	621611	ulk2
ENSONIG00000010480	LG14	932173	934246	scaffold_122	620689	622788	tmem97
ENSONIG00000010475	LG14	955241	1017155	scaffold_122	653494	716164	usp32
ENSONIG00000010470	LG14	1026509	1038581	scaffold_122	747666	759815	appbp2
ENSONIG00000010468	LG14	1042663	1048222	scaffold_122	763095	768660	ppm1da
ENSONIG00000010466	LG14	1052341	1093374	scaffold_122	783419	824621	brip1
ENSONIG00000010459	LG14	1133421	1159705	scaffold_122	883866	910508	tbx4
ENSONIG00000010454	LG14	1183297	1190398	scaffold_122	936509	943730
ENSONIG00000010446	LG14	1402338	1510292	scaffold_122	1154570	1262955	bcas3
ENSONIG00000010444	LG14	1776299	1784473	scaffold_122	1516361	1524999	lhx1a
ENSONIG00000014745	LG14	2147875	2157381	scaffold_224	938388	947919	sdhda
ENSONIG00000014746	LG14	2158030	2161072	scaffold_224	934451	937498	timm8b
ENSONIG00000014747	LG14	2163927	2167208	scaffold_224	930517	933835	si:dkey-40g16.6
ENSONIG00000014748	LG14	2173398	2220125	scaffold_224	888960	935822	snx19b
ENSONIG00000014756	LG14	2428872	2445192	scaffold_224	737502	753853	adamts15b
ENSONIG00000014762	LG14	2446857	2463960	scaffold_224	719015	736166	adamts15b
ENSONIG00000014764	LG14	2465553	2481651	scaffold_224	700914	717036	zbtb44
ENSONIG00000014766	LG14	2551253	2561736	scaffold_224	626475	637035	zgc:158412
ENSONIG00000014768	LG14	2598631	2614820	scaffold_224	556131	572405	POU2AF1
ENSONIG00000014769	LG14	2649714	2662963	scaffold_224	482174	495516	zgc:113279
ENSONIG00000014771	LG14	2675457	2678991	scaffold_224	444515	448070	atf5b
ENSONIG00000014773	LG14	2754740	2813611	scaffold_224	348497	407528	A2ML1 (1 to many)
ENSONIG00000014777	LG14	2817416	2903335	scaffold_224	264030	350086	phldb1b
ENSONIG00000014779	LG14	2945463	2958102	scaffold_224	214773	227445	arcn1b
ENSONIG00000014784	LG14	2961845	2968985	scaffold_224	204957	212201	hmbsa
ENSONIG00000014789	LG14	2980780	3022580	scaffold_224	148450	190469	ubash3bb
ENSONIG00000014596	LG14	3032052	3035795	scaffold_79	929361	933225	mrps22
ENSONIG00000014597	LG14	3035798	3047192	scaffold_79	933689	945424
ENSONIG00000014606	LG14	3047252	3049663	scaffold_79	945048	947480	rbp2a
ENSONIG00000020974	LG14	3086767	3087602	scaffold_79	1003228	1004063	lpar5b (1 to many)
ENSONIG00000014608	LG14	3099242	3408558	scaffold_79	1016796	1326176	si:ch211-276c2.2
ENSONIG00000014616	LG14	3429029	3442675	scaffold_79	1378683	1392360	spsb4a
ENSONIG00000014617	LG14	3484865	3499821	scaffold_79	1450100	1465281	slc25a36b (1 to many)
ENSONIG00000014620	LG14	3523889	3534610	scaffold_79	1502932	1513703	pxylp1
ENSONIG00000014623	LG14	3798176	3854786	scaffold_79	1804125	1861151	epha4a
ENSONIG00000014632	LG14	3942049	3969761	scaffold_79	1971353	1999349	pax3b
ENSONIG00000014638	LG14	3979951	3993471	scaffold_79	2013304	2026943	SGPP2
ENSONIG00000020975	LG14	3994316	3994968	scaffold_79	2027643	2028295
ENSONIG00000014639	LG14	3995442	4016017	scaffold_79	2028769	2049501	farsb
ENSONIG00000014644	LG14	4022860	4062293	scaffold_79	2055916	2096736	acsl3a
ENSONIG00000014646	LG14	4064822	4067926	scaffold_79	2107671	2110858	kcne4
ENSONIG00000014647	LG14	4111769	4113621	scaffold_244	19925	21777	SCG2 (1 to many)
ENSONIG00000014648	LG14	4114366	4119683	scaffold_244	24763	30117	ap1s3a
ENSONIG00000014649	LG14	4120899	4139013	scaffold_2963	-3471	15308	flj13639
ENSONIG00000014654	LG14	4145242	4156372	scaffold_244	61997	73167	wdfy1
ENSONIG00000016604	LG14	4176707	4189460	scaffold_787	357	13124	carm1l
ENSONIG00000016607	LG14	4228815	4234131	scaffold_787	22462	27980	RCAN1
ENSONIG00000016608	LG14	4256869	4264257	scaffold_787	66605	74031	clic6
ENSONIG00000021150	LG14	4309557	4310353	scaffold_3539	323	1125	lpar5b (1 to many)
ENSONIG00000016611	LG14	4317603	4318552	scaffold_3539	377	1326	lpar5b (1 to many)
ENSONIG00000016613	LG14	4326435	4338525	scaffold_79	583348	595498	PRSS16
ENSONIG00000016615	LG14	4346543	4358877	scaffold_79	563615	576161	meis3
ENSONIG00000016619	LG14	4382056	4387975	scaffold_79	534813	540916	sirt2
ENSONIG00000016623	LG14	4390672	4393234	scaffold_79	529220	531783	si:ch1073-228b5.2
ENSONIG00000021151	LG14	4433852	4434702	scaffold_79	488592	489442
ENSONIG00000016624	LG14	4461410	4472280	scaffold_79	448917	459990	gltscr2
ENSONIG00000016630	LG14	4500365	4505534	scaffold_79	414643	419843	CRX (1 to many)
ENSONIG00000016632	LG14	4518330	4524578	scaffold_79	395712	402014	psma6l
ENSONIG00000016634	LG14	4524185	4531540	scaffold_79	388734	396291
ENSONIG00000016635	LG14	4536555	4544750	scaffold_79	376004	384326	sars2
ENSONIG00000016640	LG14	4545070	4554127	scaffold_79	370138	379200	si:dkey-260j18.2
ENSONIG00000016641	LG14	4559415	4568565	scaffold_79	353958	363222	slc5a2
ENSONIG00000016646	LG14	4571252	4573665	scaffold_79	349075	351503	si:dkey-114g7.4
ENSONIG00000016647	LG14	4582913	4599102	scaffold_79	322295	338641	adck4
ENSONIG00000016648	LG14	4601538	4660790	scaffold_79	259509	321358	numbl
ENSONIG00000016650	LG14	4675318	4684902	scaffold_79	236378	245967	si:ch211-11n16.2
ENSONIG00000016652	LG14	4686193	4736250	scaffold_79	184528	234664	dpf1
ENSONIG00000016655	LG14	4746737	4749771	scaffold_79	148331	151368	si:dkey-243k1.3 (1 to many)
ENSONIG00000016656	LG14	4751961	4764750	scaffold_79	133426	146234
ENSONIG00000016660	LG14	4950873	4964657	scaffold_159	284994	298780
ENSONIG00000016662	LG14	5012703	5021930	scaffold_79	13374	22607
ENSONIG00000016663	LG14	5023877	5031096	scaffold_79	6612	13849	pnkp
ENSONIG00000016665	LG14	5027931	5037986	scaffold_79	546	10617	si:ch1073-280e3.1
ENSONIG00000016667	LG14	5040944	5045131	scaffold_339	3229	7500	MFRP
ENSONIG00000016669	LG14	5045977	5047250	scaffold_339	7777	9063	nudt8
ENSONIG00000016670	LG14	5049303	5053497	scaffold_339	11068	15326	ftr86
ENSONIG00000016671	LG14	5056768	5058747	scaffold_339	18353	20347	si:dkeyp-110c7.4
ENSONIG00000016672	LG14	5079979	5081083	scaffold_339	38901	40014	tagln
ENSONIG00000016674	LG14	5083595	5096031	scaffold_339	42438	56141	pcsk7
ENSONIG00000016675	LG14	5099255	5111768	scaffold_339	67349	79883	BACE1
ENSONIG00000016677	LG14	5116176	5118676	scaffold_339	84138	86638	apoa1a
ENSONIG00000016678	LG14	5127298	5145675	scaffold_339	95549	114055	CEP164
ENSONIG00000016681	LG14	5147287	5162921	scaffold_339	114931	130795	sidt2
ENSONIG00000016684	LG14	5165235	5202241	scaffold_339	136558	173666	zgc:66101
ENSONIG00000016685	LG14	5206304	5209820	scaffold_339	177847	181435	TMEM25
ENSONIG00000016686	LG14	5212535	5214412	scaffold_339	184117	186005
ENSONIG00000016688	LG14	5241699	5244732	scaffold_339	212167	215240	MPZL2
ENSONIG00000016689	LG14	5255733	5262991	scaffold_339	225317	232781	mpzl3
ENSONIG00000016690	LG14	5272424	5286082	scaffold_339	241866	255621	gap43
ENSONIG00000016692	LG14	5288140	5369495	scaffold_339	257693	340137	LSAMP
ENSONIG00000016695	LG14	6423176	6536114	scaffold_269	519196	632893	igsf11
ENSONIG00000016696	LG14	6555310	6563239	scaffold_269	476512	484539
ENSONIG00000016697	LG14	6591877	6609029	scaffold_152	564854	582274	ypel2a
ENSONIG00000016698	LG14	6611650	6622936	scaffold_152	551631	562994	gdpd1
ENSONIG00000016701	LG14	6624916	6627626	scaffold_152	541214	543946	zgc:103681
ENSONIG00000016702	LG14	6630606	6652815	scaffold_152	512705	535128	pora
ENSONIG00000016704	LG14	6654645	6661818	scaffold_152	500482	507929	taf15
ENSONIG00000016706	LG14	6660693	6682930	scaffold_152	478734	501231	mmp28
ENSONIG00000016708	LG14	6691102	6707051	scaffold_152	454843	470794	cul3a (1 to many)
ENSONIG00000016713	LG14	6712513	6827748	scaffold_152	332780	448251	PDE2A
ENSONIG00000016723	LG14	6913531	6957271	scaffold_152	196007	239990	ARAP1
ENSONIG00000016728	LG14	6971053	6990026	scaffold_152	161232	180340	STARD10
ENSONIG00000016731	LG14	7001485	7035273	scaffold_152	118121	152079	CLPB
ENSONIG00000016737	LG14	7050135	7053641	scaffold_152	94274	97890	phox2a
ENSONIG00000016738	LG14	7054502	7083044	scaffold_152	65614	94310	inppl1a
ENSONIG00000016745	LG14	7086069	7088517	scaffold_152	60363	62851	zgc:165502
ENSONIG00000016749	LG14	7093006	7094481	scaffold_152	54932	56415	anapc15
ENSONIG00000016750	LG14	7095949	7097133	scaffold_152	52166	53350	LRTOMT
ENSONIG00000016751	LG14	7099586	7103083	scaffold_152	46308	49822
ENSONIG00000016754	LG14	7106042	7109656	scaffold_152	38207	41932	lamtor1
ENSONIG00000016753	LG14	7106042	7113211	scaffold_152	34655	41952	lrtomt (1 to many)
ENSONIG00000016755	LG14	7141407	7184146	scaffold_485	10597	53353
ENSONIG00000016763	LG14	7179635	7182209	scaffold_485	48826	51417	EPM2AIP1 (1 to many)
ENSONIG00000016764	LG14	7297768	7329508	scaffold_269	62626	94459	VWA5A (1 to many)
ENSONIG00000005691	LG14	7386977	7406926	scaffold_152	608179	628308	hip1
ENSONIG00000005689	LG14	7429579	7432273	scaffold_152	648374	651097	bcl7bb
ENSONIG00000005682	LG14	7432706	7448040	scaffold_152	651499	667132	baz1b
ENSONIG00000021376	LG14	7475362	7477112	scaffold_152	694954	696704	fzd9b
ENSONIG00000005679	LG14	7524058	7532444	scaffold_152	747375	756217	GRK7 (1 to many)
ENSONIG00000005677	LG14	7533992	7534829	scaffold_152	757455	758301	rnf7
ENSONIG00000005675	LG14	7538017	7551614	scaffold_152	761634	775293	si:dkey-283j8.1
ENSONIG00000005656	LG14	7552625	7585570	scaffold_152	774667	810087	RASA2
ENSONIG00000005655	LG14	7588449	7591597	scaffold_152	810535	813683	zbtb38
ENSONIG00000005637	LG14	7604209	7626963	scaffold_152	828107	851192	trip12
ENSONIG00000005634	LG14	7666280	7697185	scaffold_152	893356	924424	dner
ENSONIG00000005632	LG14	7714714	7732271	scaffold_152	943085	960816	pid1
ENSONIG00000005630	LG14	7855328	7882577	scaffold_152	1132499	1159833	sphkap
ENSONIG00000005618	LG14	7886196	7897689	scaffold_152	1176372	1187924	daw1
ENSONIG00000005612	LG14	7902912	7906698	scaffold_3933	2544	6350	slc19a3a
ENSONIG00000005608	LG14	7904671	7927189	scaffold_423	494595	517192	agfg1a
ENSONIG00000005607	LG14	7928519	7930220	scaffold_423	491465	493174	mrpl44
ENSONIG00000005606	LG14	7930495	7932154	scaffold_423	489542	491204	dnaaf1
ENSONIG00000005604	LG14	7933261	7938181	scaffold_423	483474	488478	mff
ENSONIG00000005590	LG14	7939148	7994521	scaffold_423	424457	481943	zgc:158328
ENSONIG00000005597	LG14	7968585	7975100	scaffold_423	443733	450312	ehd2a
ENSONIG00000005587	LG14	7999740	8125099	scaffold_423	293744	422972	mecom
ENSONIG00000005586	LG14	8140832	8152475	scaffold_423	262995	274684	scn4ba
ENSONIG00000005584	LG14	8163317	8166605	scaffold_423	245984	249295	scn2b
ENSONIG00000005580	LG14	8468181	8488563	scaffold_686	47019	67407	BCHE
ENSONIG00000005577	LG14	8577045	8580277	scaffold_603	51708	54940	SLITRK3
ENSONIG00000005561	LG14	8600647	8655731	scaffold_603	85429	140655	SI
ENSONIG00000005556	LG14	9044281	9081736	scaffold_34	734178	771828	WDR64
ENSONIG00000005553	LG14	9086564	9091464	scaffold_34	726037	731045	pdcd10a
ENSONIG00000005552	LG14	9105858	9111599	scaffold_34	703724	709676	serpini1
ENSONIG00000005551	LG14	9113360	9131307	scaffold_34	675532	693636
ENSONIG00000005548	LG14	9126104	9143147	scaffold_34	664282	681478	golim4a
ENSONIG00000005546	LG14	9145017	9152272	scaffold_34	653650	660927	PQLC2L
ENSONIG00000005544	LG14	9153662	9272698	scaffold_34	562799	681963	veph1
ENSONIG00000005540	LG14	9279161	9287651	scaffold_34	552425	560988	ccnl1b
ENSONIG00000005539	LG14	9430134	9431134	scaffold_34	392851	393851
ENSONIG00000005536	LG14	9465707	9468583	scaffold_34	355565	358463	ssr3
ENSONIG00000005523	LG14	9472297	9587697	scaffold_34	214234	329683	kcnab1a
ENSONIG00000005521	LG14	9594937	9600767	scaffold_34	201364	207365	v2rl1
ENSONIG00000005518	LG14	9603095	9615118	scaffold_34	187297	199478	gmps
ENSONIG00000005517	LG14	9618162	9622025	scaffold_34	179684	183560	slc33a1
ENSONIG00000005515	LG14	9625281	9635853	scaffold_34	166122	177004	rps6kb1a (1 to many)
ENSONIG00000005513	LG14	9637595	9640144	scaffold_34	139575	142132	tubd1
ENSONIG00000005506	LG14	9641946	9663025	scaffold_34	117038	138269	vmp1 (1 to many)
ENSONIG00000005503	LG14	9663585	9674098	scaffold_34	107018	117612	npat
ENSONIG00000005496	LG14	9674768	9699354	scaffold_34	68965	93627	atm
ENSONIG00000005492	LG14	9700472	9709212	scaffold_5473	-2804	5950	tmprss2 (1 to many)
ENSONIG00000005485	LG14	9710927	9722097	scaffold_5271	-2973	8245	bace2
ENSONIG00000005472	LG14	9742543	9867348	scaffold_85	1973838	2100254	dscamb
ENSONIG00000005470	LG14	9979375	9995219	scaffold_85	1821482	1837443	sh3bgr
ENSONIG00000005465	LG14	9999470	10003596	scaffold_85	1813132	1817270	wrb
ENSONIG00000005455	LG14	10010714	10037859	scaffold_85	1777965	1809434	brwd1
ENSONIG00000005451	LG14	10038942	10064861	scaffold_85	1751996	1778152	mipep
ENSONIG00000005447	LG14	10068791	10083916	scaffold_85	1732540	1748049	tnfrsf19
ENSONIG00000005444	LG14	10089646	10111682	scaffold_85	1703899	1725961	sacs
ENSONIG00000005441	LG14	10113537	10131726	scaffold_85	1683491	1701705	sgcg
ENSONIG00000005440	LG14	10136687	10138377	scaffold_85	1677431	1679134	rps25
ENSONIG00000005436	LG14	10139235	10140988	scaffold_85	1674846	1676616	trappc4
ENSONIG00000005432	LG14	10139740	10145004	scaffold_85	1670669	1676046	slc37a4a
ENSONIG00000005430	LG14	10171614	10177039	scaffold_85	1663770	1669197	cfap45
ENSONIG00000005419	LG14	10178517	10201178	scaffold_85	1641601	1664626	CLTC (1 to many)
ENSONIG00000005407	LG14	10203746	10215294	scaffold_85	1625759	1637359	vaspb
ENSONIG00000005406	LG14	10240948	10247424	scaffold_85	1593582	1600251	snrpd2
ENSONIG00000005405	LG14	10251340	10252511	scaffold_85	1588508	1589679	foxg1c
ENSONIG00000005404	LG14	10254298	10258452	scaffold_85	1582562	1586817	pglyrp5
ENSONIG00000005397	LG14	10261106	10268342	scaffold_85	1575156	1582397	polr2i
ENSONIG00000005394	LG14	10304057	10317503	scaffold_85	1522061	1535647
ENSONIG00000005377	LG14	10332883	10394084	scaffold_85	1446349	1507940	GRAMD1B
ENSONIG00000005370	LG14	10466415	10535843	scaffold_85	1287597	1357185	CLMP (1 to many)
ENSONIG00000005369	LG14	10607169	10615049	scaffold_85	1206365	1214335	rbm7
ENSONIG00000005367	LG14	10618508	10629559	scaffold_85	1191911	1203103	barx2
ENSONIG00000005361	LG14	10701089	10865641	scaffold_85	955760	1126220	kirrel3a
ENSONIG00000005357	LG14	11029053	11032436	scaffold_85	758944	762394	smtlb
ENSONIG00000005344	LG14	11097924	11116932	scaffold_85	678246	697349	ETS1
ENSONIG00000005335	LG14	11143293	11170854	scaffold_85	624040	652831	fli1a
ENSONIG00000021375	LG14	11177871	11178991	scaffold_85	617227	618347	kcnj1a.4
ENSONIG00000005332	LG14	11197447	11211813	scaffold_85	583403	597915	kcnj5
ENSONIG00000005331	LG14	11240412	11263878	scaffold_85	533487	557714	st3gal4
ENSONIG00000005330	LG14	11276710	11279681	scaffold_85	504833	507854	tirap
ENSONIG00000005324	LG14	11287042	11292503	scaffold_85	495625	501455	srpr
ENSONIG00000005321	LG14	11291909	11303744	scaffold_85	484372	496329	fam118b
ENSONIG00000005317	LG14	11304588	11312142	scaffold_85	479171	486780	ilvbl
ENSONIG00000005312	LG14	11313525	11320386	scaffold_85	471103	477972	si:dkey-224e22.2 (1 to many)
ENSONIG00000005300	LG14	11320998	11345839	scaffold_85	446751	472425	si:dkey-224e22.2 (1 to many)
ENSONIG00000005296	LG14	11350416	11404477	scaffold_85	387952	442219	b3gat1a (1 to many)
ENSONIG00000005290	LG14	11572748	11579845	scaffold_85	229377	236529	siae
ENSONIG00000005284	LG14	11585572	11593705	scaffold_85	213621	222036	tbrg1
ENSONIG00000005271	LG14	11597365	11608716	scaffold_85	195542	207323	mmp20a
ENSONIG00000005247	LG14	11622449	11626126	scaffold_85	175611	179337	mmp13b
ENSONIG00000005245	LG14	11636672	11640732	scaffold_85	162603	166675	tsku
ENSONIG00000005226	LG14	11651771	11663156	scaffold_85	141322	153322	gucy2f
ENSONIG00000005220	LG14	11666217	11668618	scaffold_85	136356	138774	serpinh1b
ENSONIG00000005218	LG14	11679671	11718935	scaffold_85	71542	111694	gdpd5b
ENSONIG00000005214	LG14	11721938	11725030	scaffold_85	64024	67131	hspa13
ENSONIG00000005207	LG14	11726422	11790638	scaffold_85	-993	64564	samsn1a
ENSONIG00000005213	LG14	11743636	11745561	scaffold_85	44744	46725
ENSONIG00000005203	LG14	11794855	11803309	scaffold_1466	58688	67253	p2rx8 (1 to many)
ENSONIG00000005199	LG14	11830584	11839996	scaffold_1466	9442	18881	NUMA1
ENSONIG00000005195	LG14	11872589	11878841	scaffold_928	9594	15895	dhx40
ENSONIG00000005187	LG14	11881314	11886811	scaffold_928	18248	23784	AKT2 (1 to many)
ENSONIG00000005186	LG14	11890804	11894936	scaffold_928	27781	31927	si:ch211-132b12.8
ENSONIG00000005185	LG14	11899698	11901182	scaffold_928	37232	38738
ENSONIG00000005182	LG14	11923223	11941834	scaffold_928	56236	74855
ENSONIG00000005181	LG14	11955070	11964681	scaffold_928	59863	69584
ENSONIG00000005178	LG14	12021365	12026763	scaffold_928	76483	81884	vwa7
ENSONIG00000005175	LG14	12037907	12066388	scaffold_1993	-3319	25201	VWA5A (1 to many)
ENSONIG00000005171	LG14	12263782	12268553	scaffold_352	-1120	3653	chordc1a (1 to many)
ENSONIG00000005154	LG14	12266333	12280944	scaffold_352	1431	16146	naalad2
ENSONIG00000005147	LG14	12283535	12300692	scaffold_352	17068	34455	NOX4
ENSONIG00000005144	LG14	12303648	12306992	scaffold_352	36330	39700	tyr
ENSONIG00000005131	LG14	12322873	12392079	scaffold_352	48833	118348	GRM5 (1 to many)
ENSONIG00000005125	LG14	12415193	12429824	scaffold_352	131766	146536	ctsc
ENSONIG00000005122	LG14	12429624	12436142	scaffold_352	142630	149259	RAB38 (1 to many)
ENSONIG00000005119	LG14	12471683	12479197	scaffold_352	184079	191599	fzd4
ENSONIG00000005098	LG14	12572550	12685304	scaffold_352	280381	393590
ENSONIG00000005095	LG14	12717962	12770768	scaffold_352	424611	477975	PDGFD
ENSONIG00000005083	LG14	12869225	12974946	scaffold_649	-30523	78843	gria4a
ENSONIG00000005081	LG14	12986982	12992997	scaffold_649	91151	97256	msantd4
ENSONIG00000005078	LG14	12993273	13000065	scaffold_649	97042	103870	aasdhppt
ENSONIG00000005074	LG14	13026513	13065446	scaffold_649	130119	169153	GUCY1A2
ENSONIG00000005068	LG14	13072200	13099241	scaffold_649	179628	207259	cwf19l2
ENSONIG00000005062	LG14	13113951	13129785	scaffold_649	213565	229516	alkbh8
ENSONIG00000005060	LG14	13136419	13143937	scaffold_649	238854	246507	kbtbd3
ENSONIG00000005058	LG14	13145404	13174254	scaffold_11	4147349	4176376	fam168a
ENSONIG00000005057	LG14	13191196	13206936	scaffold_11	4112631	4128512	P2RY6
ENSONIG00000005049	LG14	13212261	13270516	scaffold_11	4050186	4108695	si:ch211-248g20.5
ENSONIG00000005048	LG14	13278408	13304684	scaffold_11	4014065	4040471	relt
ENSONIG00000005044	LG14	13315661	13381548	scaffold_11	3935256	4001290	FCHSD2
ENSONIG00000005042	LG14	13385164	13395686	scaffold_11	3915443	3926096
ENSONIG00000005018	LG14	13395983	13405345	scaffold_11	3904601	3914016
ENSONIG00000005015	LG14	13406472	13412532	scaffold_11	3894972	3901128	yif1b
ENSONIG00000005009	LG14	13448428	13468093	scaffold_11	3835696	3855594	si:ch211-136a13.1
ENSONIG00000005007	LG14	13504505	13507561	scaffold_11	3789020	3792083	bloc1s3
ENSONIG00000005005	LG14	13507789	13513192	scaffold_11	3783668	3789111	trappc6bl
ENSONIG00000005004	LG14	13519597	13520597	scaffold_11	3777054	3778054	zgc:114130
ENSONIG00000005003	LG14	13547124	13548169	scaffold_11	3747450	3748495	zgc:162730
ENSONIG00000021374	LG14	13677163	13679991	scaffold_2281	4240	7069
ENSONIG00000005002	LG14	13754113	13835544	scaffold_11	3433429	3515042	zgc:172282
ENSONIG00000004996	LG14	14117362	14144108	scaffold_11	3089215	3116174	vps53
ENSONIG00000004995	LG14	14146045	14147153	scaffold_11	3086114	3087222	fam101b
ENSONIG00000004993	LG14	14149784	14152863	scaffold_11	3078874	3081961	dus4l
ENSONIG00000004991	LG14	14152948	14156304	scaffold_11	3075268	3078625	bcap29
ENSONIG00000004985	LG14	14160519	14198158	scaffold_11	3033885	3071848	slco1c1
ENSONIG00000004981	LG14	14210049	14260954	scaffold_11	2965257	3016250	pde3a (1 to many)
ENSONIG00000004978	LG14	14296915	14313626	scaffold_11	2894532	2911318	abhd15a
ENSONIG00000004976	LG14	14370138	14376095	scaffold_11	2829903	2835933	aipl1
ENSONIG00000004975	LG14	14379137	14398901	scaffold_11	2814501	2834411	tusc5a
ENSONIG00000004970	LG14	14402162	14426450	scaffold_11	2783670	2808859	gosr1
ENSONIG00000008113	LG14	14433238	14435989	scaffold_3360	-335	2461	chchd2
ENSONIG00000008116	LG14	14438446	14447337	scaffold_11	2193334	2202981	phkg1b
ENSONIG00000008118	LG14	14449477	14452357	scaffold_11	2204486	2207409	psph
ENSONIG00000008120	LG14	14449618	14461464	scaffold_11	2204627	2217076	gbas
ENSONIG00000008123	LG14	14583584	14638907	scaffold_11	2340163	2395863	limk1a
ENSONIG00000008130	LG14	14680182	14687853	scaffold_11	2436257	2443962	SEPT4 (1 to many)
ENSONIG00000008133	LG14	14692619	14709068	scaffold_11	2448383	2464939	si:dkey-95o3.4
ENSONIG00000008135	LG14	14710273	14736269	scaffold_11	2467419	2494362	mettl16
ENSONIG00000008138	LG14	14737052	14776439	scaffold_11	2493373	2534043	PAFAH1B1 (1 to many)
ENSONIG00000008146	LG14	14776621	14799340	scaffold_11	2532176	2555139	cluha
ENSONIG00000008148	LG14	14849239	14857683	scaffold_11	2605957	2614523	aifm4
ENSONIG00000008149	LG14	14857453	14862848	scaffold_11	2614275	2619676	zgc:153372
ENSONIG00000008150	LG14	14865750	14867056	scaffold_245	829707	831030	zgc:162945 (1 to many)
ENSONIG00000008152	LG14	14888142	14896765	scaffold_11	2172486	2181113	im:7138535 (1 to many)
ENSONIG00000008153	LG14	14903483	14918886	scaffold_11	2619587	2635219	prpf8
ENSONIG00000008170	LG14	14929002	14934742	scaffold_11	2644465	2650208	scarf1
ENSONIG00000008173	LG14	14933685	14942732	scaffold_11	2649134	2658367	vtna
ENSONIG00000008177	LG14	14943269	14954547	scaffold_11	2659886	2671207	sarm1
ENSONIG00000008178	LG14	14957039	14961444	scaffold_11	2673200	2677686	slc46a1
ENSONIG00000008179	LG14	14973309	14985472	scaffold_11	2693470	2705680	foxn1
ENSONIG00000008183	LG14	14987564	15008836	scaffold_11	2718419	2740651	unc119a
ENSONIG00000008186	LG14	15010697	15013772	scaffold_11	2741677	2744843	crybb1l3
ENSONIG00000008191	LG14	15016664	15019728	scaffold_11	2747522	2750613	cryba1a
ENSONIG00000008197	LG14	15021520	15041873	scaffold_11	2754229	2774639	cpdb
ENSONIG00000020468	LG14	15190881	15191284	scaffold_112	150841	151244	GEMIN7
ENSONIG00000005956	LG14	15219268	15227524	scaffold_112	113038	121346	bmp16
ENSONIG00000005959	LG14	15250099	15251476	scaffold_112	87807	89219	phc2b
ENSONIG00000005960	LG14	15253358	15291951	scaffold_112	47186	86319	ppp1r37
ENSONIG00000005965	LG14	15306913	15314216	scaffold_112	19985	27359	mrpl28
ENSONIG00000005971	LG14	15563491	15564727	scaffold_34	1569353	1570639	EPM2AIP1 (1 to many)
ENSONIG00000005972	LG14	15725211	15735343	scaffold_11	63123	73299	calm2a
ENSONIG00000005975	LG14	15746196	15747542	scaffold_11	82520	83866	ptgir
ENSONIG00000005976	LG14	15771242	15776452	scaffold_11	111866	117226	si:dkey-202g17.3
ENSONIG00000005977	LG14	15778336	15785382	scaffold_11	118778	126421	ppm1na
ENSONIG00000005982	LG14	15793862	15805268	scaffold_11	134659	146164	rtn2a
ENSONIG00000005985	LG14	15806163	15810417	scaffold_11	146107	150425	rhoub
ENSONIG00000005987	LG14	15853789	15860215	scaffold_11	193943	200530	rab4b
ENSONIG00000005992	LG14	15865460	15871871	scaffold_11	206700	213149	ap2s1
ENSONIG00000005995	LG14	15913884	15937677	scaffold_11	255350	280870	arhgap35a
ENSONIG00000006000	LG14	16008344	16015082	scaffold_11	351446	358242	tmem160
ENSONIG00000006001	LG14	16025422	16039524	scaffold_11	369128	383480	egln2
ENSONIG00000006006	LG14	16064972	16071485	scaffold_11	409994	416618	slc1a5
ENSONIG00000020469	LG14	16075309	16076897	scaffold_11	420220	421808	fkrp
ENSONIG00000006015	LG14	16078694	16091787	scaffold_11	423394	436581	STRN4
ENSONIG00000006021	LG14	16098278	16128103	scaffold_11	442478	473243	prkd2
ENSONIG00000020470	LG14	16139654	16140699	scaffold_11	481153	482198	gpr184
ENSONIG00000006029	LG14	16145663	16165902	scaffold_11	487097	507479	si:dkey-202l22.3
ENSONIG00000006031	LG14	16180171	16184864	scaffold_11	519601	524294	si:dkey-202l22.6
ENSONIG00000006033	LG14	16199305	16282644	scaffold_11	537492	622642	dscaml1
ENSONIG00000006047	LG14	16309945	16312295	scaffold_11	650097	652485	fxyd6
ENSONIG00000006051	LG14	16320592	16333751	scaffold_11	661684	675039	tmprss13a
ENSONIG00000006056	LG14	16337889	16344186	scaffold_11	679544	685869	il10ra
ENSONIG00000006058	LG14	16361214	16367903	scaffold_11	702606	709474	tmprss4a
ENSONIG00000006062	LG14	16368352	16375496	scaffold_11	717074	724410	mre11a
ENSONIG00000006074	LG14	16376442	16382004	scaffold_11	727584	733190	CEP57
ENSONIG00000006075	LG14	16382494	16385956	scaffold_11	733577	737058	gucy1b2
ENSONIG00000006078	LG14	16393793	16457653	scaffold_11	745940	811112	dock10
ENSONIG00000006106	LG14	16574260	16580521	scaffold_11	917779	924087	shox2
ENSONIG00000006107	LG14	16703926	16712001	scaffold_11	1047444	1055671	mlf1
ENSONIG00000006118	LG14	16715101	16717596	scaffold_11	1058243	1060739	med29
ENSONIG00000006124	LG14	16718067	16735305	scaffold_11	1059240	1077721	ppp2r1b
ENSONIG00000006144	LG14	16746018	16787970	scaffold_11	1089851	1131966	sik2a
ENSONIG00000006149	LG14	16790294	16793375	scaffold_11	1134098	1137219	laynb
ENSONIG00000006151	LG14	16803142	16808151	scaffold_11	1146192	1151272	si:dkey-103g5.3
ENSONIG00000006152	LG14	16803142	16808151	scaffold_11	1146192	1151272	zgc:162608
ENSONIG00000006154	LG14	16811507	16813046	scaffold_11	1154657	1156212	si:dkey-103g5.4
ENSONIG00000006155	LG14	16882782	16902028	scaffold_11	1210007	1229369	ttc12
ENSONIG00000006158	LG14	16921695	16935322	scaffold_11	1245165	1258895	ankk1
ENSONIG00000006162	LG14	16957221	17005014	scaffold_11	1305427	1354395	drd2b
ENSONIG00000006166	LG14	17041142	17047173	scaffold_11	1390238	1396356	scn3b
ENSONIG00000006168	LG14	17112025	17125647	scaffold_11	1462220	1476258	spa17
ENSONIG00000006170	LG14	17129499	17140541	scaffold_11	1479144	1490222	hepacama
ENSONIG00000006174	LG14	17144636	17155001	scaffold_11	1493581	1504041	PDE9A (1 to many)
ENSONIG00000006177	LG14	17169982	17185896	scaffold_11	1518726	1535572	oafa
ENSONIG00000006181	LG14	17185976	17192069	scaffold_11	1534599	1540749	tmem136a
ENSONIG00000006183	LG14	17193799	17234046	scaffold_11	1540254	1582674	ARHGEF12 (1 to many)
ENSONIG00000006200	LG14	17454589	17585813	scaffold_11	1833463	1964773	grik4
ENSONIG00000006211	LG14	17579284	17598288	scaffold_11	1957782	1976974	ccdc153
ENSONIG00000006212	LG14	17598989	17631028	scaffold_11	1976676	2010133	cbl (1 to many)
ENSONIG00000006220	LG14	17633951	17681413	scaffold_11	2012370	2060855	mcamb
ENSONIG00000020471	LG14	17702919	17704276	scaffold_11	2074082	2075439	rnf26
ENSONIG00000006228	LG14	17713213	17719632	scaffold_11	2083864	2090307	c1qtnf5
ENSONIG00000006229	LG14	17729633	17767047	scaffold_11	2096422	2133972	kmt2a
ENSONIG00000006254	LG14	17772609	17786620	scaffold_11	2140680	2154763	ube4a
ENSONIG00000006264	LG14	17787866	17805286	scaffold_11	2156224	2173911	si:ch211-235m3.5
ENSONIG00000006268	LG14	17806991	17813859	scaffold_11	2175257	2182132	im:7138535 (1 to many)
ENSONIG00000003508	LG14	17826749	17831430	scaffold_634	217936	222678
ENSONIG00000003515	LG14	17847830	17881152	scaffold_634	164253	197677	MME
ENSONIG00000003540	LG14	17900464	17911401	scaffold_634	130843	141930	GPR149
ENSONIG00000003546	LG14	17917251	17942539	scaffold_634	99990	125417	dhx36
ENSONIG00000003559	LG14	17945103	17969683	scaffold_634	73625	98620	ARHGEF26
ENSONIG00000003092	LG5	94048	428143	scaffold_309	354181	688416	cadpsa
ENSONIG00000003101	LG5	485326	490458	scaffold_309	287351	292572	fezf2
ENSONIG00000003103	LG5	731532	733147	scaffold_264	229906	231521
ENSONIG00000003104	LG5	1040444	1228411	scaffold_1225	-17055	170975	si:ch211-63i20.3
ENSONIG00000020618	LG5	1205005	1205747	scaffold_1183	36167	36909
ENSONIG00000003106	LG5	1261500	1264566	scaffold_1109	43952	47031	elf3
ENSONIG00000003110	LG5	1393279	1410908	scaffold_1363	1050	18702	si:dkey-97a13.6
ENSONIG00000003114	LG5	1412046	1423341	scaffold_1162	1105	12478	stk35l
ENSONIG00000020619	LG5	1437352	1438358	scaffold_1162	24295	25301
ENSONIG00000003120	LG5	1480113	1501856	scaffold_1162	53586	75490	si:ch73-267c23.10
ENSONIG00000003139	LG5	1519079	1520519	scaffold_249	900145	901635	tp53rk
ENSONIG00000003141	LG5	1524034	1532588	scaffold_249	888330	896896	slc2a10
ENSONIG00000003143	LG5	1531164	1541880	scaffold_249	882046	892770	si:ch73-267c23.4
ENSONIG00000003151	LG5	1561152	1564750	scaffold_249	864491	868105	TCF15 (1 to many)
ENSONIG00000003152	LG5	1590629	1594122	scaffold_249	850402	853936	SCRT2 (1 to many)
ENSONIG00000003154	LG5	1610373	1616866	scaffold_249	831133	837734
ENSONIG00000003155	LG5	1686100	1732819	scaffold_249	711821	758671	plxnb1b
ENSONIG00000003187	LG5	1742742	1777331	scaffold_249	668246	702999	setd5
ENSONIG00000003196	LG5	1782813	1830128	scaffold_249	622896	670285	LHFPL4 (1 to many)
ENSONIG00000003198	LG5	1836571	1857070	scaffold_249	610697	632162	mtmr14
ENSONIG00000003206	LG5	1862419	2096234	scaffold_249	410321	644187	cpne9 (1 to many)
ENSONIG00000003212	LG5	2102248	2114389	scaffold_249	402294	414510	si:dkey-156n14.3
ENSONIG00000003215	LG5	2135271	2144875	scaffold_249	378792	388471	KLF15 (1 to many)
ENSONIG00000003216	LG5	2273404	2304023	scaffold_249	271247	301975	aldh1l1
ENSONIG00000003224	LG5	2291539	2308702	scaffold_249	266567	283839	zgc:113090
ENSONIG00000003226	LG5	2319500	2324292	scaffold_249	247342	252246	pdrg1
ENSONIG00000003227	LG5	2419314	2428652	scaffold_249	153259	162728	cstf1
ENSONIG00000003228	LG5	2429594	2446254	scaffold_249	135402	152476	cass4
ENSONIG00000003230	LG5	2451628	2478369	scaffold_249	106772	133561	fam120a
ENSONIG00000003232	LG5	2482454	2520827	scaffold_249	65200	103612	phf2
ENSONIG00000003234	LG5	2598603	2601616	scaffold_526	377710	380773	barx1
ENSONIG00000003240	LG5	2618845	2632058	scaffold_526	327621	340871	ptpdc1a
ENSONIG00000003244	LG5	2648268	2661515	scaffold_526	300857	314261	wnt7aa
ENSONIG00000003252	LG5	2735205	2807389	scaffold_526	149579	221972	fbln2
ENSONIG00000003256	LG5	2847682	2903046	scaffold_526	41629	97435	hdac11
ENSONIG00000003259	LG5	3172780	3247122	scaffold_171	1005852	1081649	IQSEC1 (1 to many)
ENSONIG00000003265	LG5	3256074	3273370	scaffold_171	984415	1001723	acad9
ENSONIG00000003275	LG5	3272536	3295194	scaffold_171	971038	993696	si:dkey-57n24.6
ENSONIG00000003277	LG5	3298704	3318015	scaffold_171	947856	967329	efcc1
ENSONIG00000003279	LG5	3347107	3354332	scaffold_156	1112244	1119509	si:ch211-112f3.4
ENSONIG00000003282	LG5	3360020	3382258	scaffold_156	1125726	1148036	slc41a1
ENSONIG00000003284	LG5	3401332	3468132	scaffold_156	1169283	1236206	klhdc8a
ENSONIG00000003293	LG5	3621188	3626419	scaffold_774	674	6007	PGBD4 (1 to many)
ENSONIG00000003294	LG5	3660730	3662242	scaffold_77	374530	376045
ENSONIG00000003295	LG5	3725551	3764988	scaffold_171	296592	336206	si:dkey-166c18.1
ENSONIG00000003299	LG5	3775063	3794251	scaffold_171	324636	344241	mfsd4a
ENSONIG00000003304	LG5	3800349	3808881	scaffold_171	349026	357736	elk4
ENSONIG00000003305	LG5	3841965	3851385	scaffold_171	390739	400247	slc45a3
ENSONIG00000003308	LG5	3867429	3894977	scaffold_171	407387	435002	nucks1a
ENSONIG00000003310	LG5	4027814	4172296	scaffold_1834	-77115	68775	epha8
ENSONIG00000003346	LG5	4289160	4298731	scaffold_171	838185	848912	cldn19
ENSONIG00000003352	LG5	4318847	4337870	scaffold_171	879345	898483	p3h1
ENSONIG00000003359	LG5	4339409	4341259	scaffold_171	894588	896484	zgc:112255
ENSONIG00000003364	LG5	4342533	4347287	scaffold_171	897696	902473	ap5b1
ENSONIG00000003366	LG5	4347401	4356556	scaffold_171	914079	923311	nuf2
ENSONIG00000003381	LG5	4355797	4365874	scaffold_171	924519	934669	cfap57
ENSONIG00000015575	LG5	4407785	4415358	scaffold_235	837651	845330	ctsd
ENSONIG00000015579	LG5	4479361	4496531	scaffold_235	874238	891438	drd4b
ENSONIG00000015584	LG5	4507990	4516649	scaffold_379	6254	15014	sirt3
ENSONIG00000015587	LG5	4517141	4522475	scaffold_379	19530	24944	psmd13
ENSONIG00000015594	LG5	4529146	4542996	scaffold_379	35847	49724	si:ch211-146m13.3
ENSONIG00000020645	LG5	4557780	4559542	scaffold_379	57549	59311	ZNF319 (1 to many)
ENSONIG00000015598	LG5	4568748	4578621	scaffold_379	67618	77514	csnk2a2a
ENSONIG00000015601	LG5	4582645	4609980	scaffold_379	99108	126463	KIAA0895L
ENSONIG00000020646	LG5	4627158	4628334	scaffold_80	1976788	1978037
ENSONIG00000015603	LG5	4817763	4859533	scaffold_379	310574	352402	rorab
ENSONIG00000015607	LG5	5245345	5365531	scaffold_708	132335	252683	gyltl1b
ENSONIG00000015612	LG5	5695007	5712764	scaffold_400	65211	83687	si:ch211-71n6.4
ENSONIG00000015615	LG5	5720425	5724689	scaffold_400	95070	99415	cfap73 (1 to many)
ENSONIG00000015616	LG5	5726400	5751736	scaffold_400	109349	134777	si:ch211-288d18.1
ENSONIG00000015618	LG5	5754046	5777147	scaffold_400	142757	165951	ABTB2 (1 to many)
ENSONIG00000015626	LG5	5780359	5929748	scaffold_400	168842	318486	BRSK2 (1 to many)
ENSONIG00000015631	LG5	5950049	5962406	scaffold_400	336781	349349	rassf7b
ENSONIG00000015633	LG5	5959511	5961127	scaffold_400	347354	348972	rdh14a
ENSONIG00000015634	LG5	5963761	5966871	scaffold_400	351628	354869
ENSONIG00000015635	LG5	5968935	5974078	scaffold_400	356932	362075	guca1g
ENSONIG00000015636	LG5	5978866	6015494	scaffold_400	364952	401581
ENSONIG00000015641	LG5	6170918	6364553	scaffold_522	-1032	192778	shank2
ENSONIG00000015645	LG5	6416500	6460396	scaffold_522	182384	226806	cttn
ENSONIG00000015649	LG5	6467062	6511983	scaffold_522	235244	280206	PPFIA1
ENSONIG00000015659	LG5	6569335	6573257	scaffold_522	298489	302458
ENSONIG00000015660	LG5	6582439	6596377	scaffold_522	310487	324487	arfgap2
ENSONIG00000015670	LG5	6599382	6612399	scaffold_522	323671	336720	pex16
ENSONIG00000015673	LG5	6615691	6629212	scaffold_522	340950	354499	cars
ENSONIG00000015677	LG5	6633026	6635582	scaffold_522	354369	356936	ccnb2
ENSONIG00000015680	LG5	6638416	6644428	scaffold_3817	1593	7642	crybgx
ENSONIG00000015683	LG5	6645735	6659515	scaffold_522	377504	391333	lctla
ENSONIG00000015692	LG5	6666930	6682383	scaffold_799	1785	17418	tipin
ENSONIG00000015695	LG5	6680364	6719403	scaffold_799	12967	52068	dis3l
ENSONIG00000020232	LG5	6770394	6781182	scaffold_156	1079924	1090899	etnk2
ENSONIG00000020233	LG5	6800439	6846010	scaffold_156	1010586	1056425	sox13
ENSONIG00000020234	LG5	6889634	6903909	scaffold_156	949386	965371	PBLD (1 to many)
ENSONIG00000020235	LG5	6914092	6920119	scaffold_156	926071	932121	CDC42 (1 to many)
ENSONIG00000020236	LG5	6930965	6959131	scaffold_156	889244	917748	wnt4a
ENSONIG00000020237	LG5	7124739	7128186	scaffold_156	711692	715157	svbp
ENSONIG00000020238	LG5	7128035	7133132	scaffold_156	707286	712415	zgc:175088
ENSONIG00000020239	LG5	7134788	7188609	scaffold_156	646233	700337	ITGA5 (1 to many)
ENSONIG00000020240	LG5	7197414	7211070	scaffold_156	623479	637246	bin2b
ENSONIG00000020241	LG5	7224990	7237809	scaffold_156	604150	617154	txnrd1
ENSONIG00000020242	LG5	7249989	7271179	scaffold_156	571967	593239	CHST13 (1 to many)
ENSONIG00000020243	LG5	7275832	7288742	scaffold_156	559389	572301	SLC41A3
ENSONIG00000020244	LG5	7296986	7297731	scaffold_156	551106	551851	ppp1r3db
ENSONIG00000020245	LG5	7306974	7361983	scaffold_156	488192	543348	phactr3b
ENSONIG00000020246	LG5	7392925	7402350	scaffold_156	481822	491248	acot8
ENSONIG00000020247	LG5	7402553	7406996	scaffold_156	477653	482135	srsf6b (1 to many)
ENSONIG00000020248	LG5	7409957	7413807	scaffold_156	470178	474080	ift52
ENSONIG00000020809	LG5	7412060	7412250	scaffold_156	471735	471926
ENSONIG00000020249	LG5	7414230	7416027	scaffold_156	467976	469793
ENSONIG00000020250	LG5	7415897	7424394	scaffold_156	459589	468140	mybl2b
ENSONIG00000020251	LG5	7424951	7436085	scaffold_156	448261	459664	rpn2
ENSONIG00000020252	LG5	7438018	7440413	scaffold_156	444085	446508	ghrh
ENSONIG00000020253	LG5	7441872	7452635	scaffold_156	433484	444278	cdk5rap1
ENSONIG00000020254	LG5	7450544	7464800	scaffold_156	421291	435555	BPIFC (1 to many)
ENSONIG00000020255	LG5	7452856	7454923	scaffold_156	431140	433207	BPIFC (1 to many)
ENSONIG00000020256	LG5	7496951	7595679	scaffold_156	270423	369662	EPB41L1 (1 to many)
ENSONIG00000020257	LG5	7605246	7779498	scaffold_156	91427	265887	cntn4
ENSONIG00000020258	LG5	7882451	7934008	scaffold_316	597225	648911	CNTN6
ENSONIG00000020259	LG5	8088494	8117232	scaffold_316	402783	431592	chl1b
ENSONIG00000020260	LG5	8278343	8333301	scaffold_316	161203	217387	CNTN3 (1 to many)
ENSONIG00000020261	LG5	8457555	8557818	scaffold_393	-10373	91913	pdzrn3a
ENSONIG00000020262	LG5	8589309	8600000	scaffold_393	102681	114304	ppp4r2b
ENSONIG00000020263	LG5	8604125	8621437	scaffold_393	114345	131816	gxylt2
ENSONIG00000020264	LG5	8623068	8664144	scaffold_393	135017	176612	shq1
ENSONIG00000020265	LG5	8692160	8708596	scaffold_393	206395	222908	rybpa
ENSONIG00000020266	LG5	8779978	8790156	scaffold_393	306864	317120	eif4e3
ENSONIG00000020267	LG5	8863861	8939797	scaffold_393	391123	468123	foxp1b
ENSONIG00000020268	LG5	9028281	9039228	scaffold_393	555717	566685	zgc:113054
ENSONIG00000020269	LG5	9108665	9112435	scaffold_1663	-1290	2492
ENSONIG00000020270	LG5	9116181	9143627	scaffold_549	301613	329153	mitfa
ENSONIG00000020271	LG5	9169733	9196066	scaffold_549	239863	266435	frmd4ba
ENSONIG00000020272	LG5	9200585	9206285	scaffold_549	229708	235501	arl6ip5a
ENSONIG00000020273	LG5	9206006	9217052	scaffold_549	219943	231051	trnt1
ENSONIG00000020274	LG5	9217819	9221320	scaffold_549	217051	220586	si:dkey-178o16.4
ENSONIG00000020810	LG5	9312071	9314223	scaffold_549	117353	119505	lrrn1
ENSONIG00000020275	LG5	9328210	9335497	scaffold_549	95353	102707	setmar
ENSONIG00000020276	LG5	9341618	9418312	scaffold_549	11524	88492	itpr1b
ENSONIG00000020277	LG5	9421972	9424094	scaffold_549	4924	7046	bhlhe40
ENSONIG00000020278	LG5	9442236	9448479	scaffold_9	2176	8433	NAAA
ENSONIG00000020279	LG5	9449969	9454847	scaffold_9	10224	15149
ENSONIG00000020280	LG5	9537161	9595743	scaffold_9	101195	160009	sema3fb
ENSONIG00000020281	LG5	9606302	9613048	scaffold_9	171811	178709	CAMKV (1 to many)
ENSONIG00000020282	LG5	9704646	9724576	scaffold_9	271806	291802	mst1rb
ENSONIG00000020283	LG5	9728221	9734563	scaffold_9	308793	315202	mon1a
ENSONIG00000020284	LG5	9736286	9740554	scaffold_9	315586	319873	traip
ENSONIG00000020285	LG5	9738954	9758851	scaffold_9	316304	336334	grm6b
ENSONIG00000020286	LG5	9759265	9767187	scaffold_9	335728	343684	comtb
ENSONIG00000020287	LG5	9767308	9776237	scaffold_9	343756	352750	SRPK3 (1 to many)
ENSONIG00000020288	LG5	9779634	9784408	scaffold_9	355910	360766	ccdc120
ENSONIG00000020289	LG5	9793254	9806083	scaffold_9	368227	381073	mbd1b
ENSONIG00000020290	LG5	9808615	9811895	scaffold_9	385918	389217	cxxc1b
ENSONIG00000020291	LG5	9824258	9834222	scaffold_9	409806	419774	tfe3b
ENSONIG00000020292	LG5	9844671	9846837	scaffold_9	430061	432283	opn1lw1
ENSONIG00000020293	LG5	9850176	9855692	scaffold_9	435562	441153	opn1sw2 (1 to many)
ENSONIG00000020294	LG5	9859522	9861601	scaffold_9	444095	446188	opn1sw2 (1 to many)
ENSONIG00000020295	LG5	9871279	9882050	scaffold_9	457174	468000	HCFC1 (1 to many)
ENSONIG00000020296	LG5	9884387	9891399	scaffold_9	470009	477461	si:dkey-13a21.4
ENSONIG00000020297	LG5	9896324	9898355	scaffold_9	481864	483909	gata1a
ENSONIG00000020298	LG5	9903348	9904043	scaffold_9	489115	489813	BCL2L1 (1 to many)
ENSONIG00000020299	LG5	9905926	9908946	scaffold_9	491698	494727	adnpa
ENSONIG00000020300	LG5	9910092	9912432	scaffold_9	495809	498434	si:dkeyp-97e7.9
ENSONIG00000020811	LG5	9915281	9916245	scaffold_9	500645	501609	mafbb
ENSONIG00000020301	LG5	9931263	9937778	scaffold_9	516529	523080	fam83d
ENSONIG00000020302	LG5	9948651	9951016	scaffold_9	533713	536078	si:ch211-232b12.5
ENSONIG00000020303	LG5	9955746	9966851	scaffold_9	539802	551151	top1l
ENSONIG00000020304	LG5	9975064	9981774	scaffold_9	559008	565818
ENSONIG00000020305	LG5	9985078	9988411	scaffold_9	571320	574666	snai1a
ENSONIG00000020306	LG5	10006820	10021542	scaffold_9	591222	606159	myh7ba
ENSONIG00000020307	LG5	10023464	10033726	scaffold_9	607305	617650	trpc4apa
ENSONIG00000020308	LG5	10040431	10055852	scaffold_9	625147	641193	ndrg3a
ENSONIG00000020309	LG5	10073290	10083954	scaffold_9	657777	668575	phf20a
ENSONIG00000020310	LG5	10087417	10105593	scaffold_9	671223	690018	zgc:92107
ENSONIG00000020311	LG5	10119804	10153370	scaffold_9	704078	737882	sulf2a
ENSONIG00000020312	LG5	10194678	10196534	scaffold_9	776593	778458	id1
ENSONIG00000020313	LG5	10200586	10211737	scaffold_9	783096	794363	ncoa3
ENSONIG00000020314	LG5	10240437	10248871	scaffold_9	828669	837117	zmynd8
ENSONIG00000020315	LG5	10251510	10271725	scaffold_9	839756	860221	dido1
ENSONIG00000020316	LG5	10404734	10615570	scaffold_9	1029306	1241605	cdh4 (1 to many)
ENSONIG00000020317	LG5	10621392	10634303	scaffold_9	1248725	1261766	taf4a
ENSONIG00000020318	LG5	10636543	10643917	scaffold_9	1280287	1287733	lsm14b
ENSONIG00000020319	LG5	10641119	10646834	scaffold_9	1284854	1290638	cdh27 (1 to many)
ENSONIG00000020320	LG5	10659819	10665199	scaffold_9	1284276	1289710	cdh27 (1 to many)
ENSONIG00000020321	LG5	10686999	10687701	scaffold_9	1323704	1324407	si:ch211-253b8.5
ENSONIG00000020322	LG5	10706635	10718186	scaffold_9	1342706	1354339	bmp7a
ENSONIG00000020323	LG5	10719666	10726221	scaffold_9	1356584	1363200	rae1
ENSONIG00000020324	LG5	10728391	10736374	scaffold_9	1365191	1373404	RBM38 (1 to many)
ENSONIG00000020325	LG5	10750808	10754413	scaffold_9	1397549	1401196	tada3l
ENSONIG00000020326	LG5	10755965	10757242	scaffold_9	1402667	1403947	ARPC4 (1 to many)
ENSONIG00000020327	LG5	10761560	10767041	scaffold_9	1409703	1415225	pfkfb4a
ENSONIG00000020328	LG5	10794253	10824436	scaffold_9	1440952	1474786	dnah1
ENSONIG00000020329	LG5	10833945	10841940	scaffold_9	1479576	1487641	si:dkey-202e22.2
ENSONIG00000020330	LG5	10843354	10848052	scaffold_9	1493984	1498740	sec61a1
ENSONIG00000020331	LG5	10856013	10864673	scaffold_9	1507599	1516324	ip6k2a
ENSONIG00000020332	LG5	10892063	10893447	scaffold_9	1541891	1543275
ENSONIG00000020333	LG5	10905279	10910667	scaffold_9	1555879	1561295	cidec
ENSONIG00000020334	LG5	10918565	10925651	scaffold_9	1566138	1573266	uqcrc1
ENSONIG00000020335	LG5	10931643	10934515	scaffold_9	1579173	1582077	hmces
ENSONIG00000020336	LG5	10936039	10937609	scaffold_9	1583560	1585165	rab7
ENSONIG00000020337	LG5	10943587	10949130	scaffold_9	1590908	1596543	rpn1
ENSONIG00000020338	LG5	10963871	10973088	scaffold_9	1609920	1619224	gata2a
ENSONIG00000020339	LG5	11032589	11044312	scaffold_9	1729402	1741164	itih1
ENSONIG00000020340	LG5	11084849	11088442	scaffold_454	439483	443083	MUSTN1
ENSONIG00000020341	LG5	11091508	11102042	scaffold_454	425741	436282	tmem110
ENSONIG00000020342	LG5	11104455	11124887	scaffold_454	402615	423451	sfmbt1
ENSONIG00000020343	LG5	11126420	11146473	scaffold_454	380478	400623	prkcdb
ENSONIG00000020344	LG5	11164274	11199124	scaffold_454	313407	348411	fgd5a
ENSONIG00000020345	LG5	11221744	11228937	scaffold_454	280754	288006	uba3
ENSONIG00000020346	LG5	11231840	11240483	scaffold_454	266577	275244	tmf1
ENSONIG00000020347	LG5	11242914	11266728	scaffold_454	213883	237812	eogt
ENSONIG00000020348	LG5	11271621	11309989	scaffold_454	170916	209453	fam19a4b
ENSONIG00000020349	LG5	11347549	11452678	scaffold_454	23026	130256	fam19a1a
ENSONIG00000020350	LG5	11539619	11624331	scaffold_310	581346	666227	suclg2
ENSONIG00000020351	LG5	11668231	11683257	scaffold_310	518694	533797
ENSONIG00000020352	LG5	11684569	11693924	scaffold_310	506586	515992	kbtbd8
ENSONIG00000020353	LG5	11749532	11780605	scaffold_310	420370	451770	lrig1
ENSONIG00000020354	LG5	11785616	11842638	scaffold_310	357695	414908	slc25a26
ENSONIG00000020355	LG5	11935001	12015199	scaffold_310	187587	268258	MAGI1 (1 to many)
ENSONIG00000020356	LG5	12054180	12091855	scaffold_310	109729	147539	adamts9
ENSONIG00000020357	LG5	12175447	12189885	scaffold_310	13441	27928	prickle2b
ENSONIG00000020358	LG5	12200563	12208746	scaffold_310	-4691	3559	slc2a9l1
ENSONIG00000020359	LG5	12208882	12212966	scaffold_1516	41070	45199	psmd6
ENSONIG00000020360	LG5	12216170	12240132	scaffold_1516	14839	39764	atxn7
ENSONIG00000020361	LG5	12241927	12244847	scaffold_1516	9804	12846	thoc7
ENSONIG00000020362	LG5	12244883	12250235	scaffold_1516	704	6067
ENSONIG00000020363	LG5	12253258	12266344	scaffold_24	3219611	3232717
ENSONIG00000020364	LG5	12297743	12321256	scaffold_24	3141579	3165415	si:dkey-30j16.3
ENSONIG00000020365	LG5	12329207	12335382	scaffold_24	3129626	3135803	zbtb49
ENSONIG00000020366	LG5	12336762	12339954	scaffold_24	3119406	3122711	lyar
ENSONIG00000020367	LG5	12342306	12350186	scaffold_24	3109048	3117028	TMEM128
ENSONIG00000020368	LG5	12374929	12382212	scaffold_24	3064822	3072159	OTOP1
ENSONIG00000020812	LG5	12384457	12385838	scaffold_24	3061165	3062546	DRD5 (1 to many)
ENSONIG00000020369	LG5	12444400	12526491	scaffold_24	2914321	2996552	SLC2A9
ENSONIG00000020370	LG5	12536757	12548284	scaffold_24	2888253	2899832	wdr1
ENSONIG00000020371	LG5	12549285	12559293	scaffold_24	2875861	2885889	idh3b
ENSONIG00000020372	LG5	12560564	12593869	scaffold_24	2841407	2875298	ptpra
ENSONIG00000020373	LG5	12595298	12596809	scaffold_24	2838454	2839978	gnrh2
ENSONIG00000020374	LG5	12599609	12602710	scaffold_24	2832640	2835935	zgc:114104
ENSONIG00000020375	LG5	12606089	12610162	scaffold_24	2825172	2829280	si:dkey-184p9.9
ENSONIG00000020376	LG5	12615992	12617579	scaffold_24	2816083	2817695	cd8a
ENSONIG00000020377	LG5	12619912	12628872	scaffold_24	2805096	2814975	cast
ENSONIG00000020378	LG5	12656707	12668589	scaffold_24	2765564	2777515	pcsk1
ENSONIG00000020379	LG5	12677567	12689718	scaffold_24	2742151	2754364	ell2
ENSONIG00000020380	LG5	12694306	12702453	scaffold_24	2729458	2738036	glrx
ENSONIG00000020381	LG5	12696426	12724959	scaffold_24	2704777	2733562	si:dkey-6b12.5
ENSONIG00000020382	LG5	12727737	12729989	scaffold_24	2700131	2702387	rfesd
ENSONIG00000020383	LG5	12733484	12734024	scaffold_24	2696158	2696704	nudt2
ENSONIG00000020384	LG5	12740900	12746227	scaffold_24	2683831	2689195	ube2r2
ENSONIG00000020385	LG5	12750329	12753284	scaffold_24	2676168	2679162	ubap1
ENSONIG00000020386	LG5	12755041	12769217	scaffold_24	2660290	2674487	dcaf12
ENSONIG00000020387	LG5	12772966	12785116	scaffold_24	2641409	2653757	ubap2a
ENSONIG00000020388	LG5	12786686	12792746	scaffold_24	2633904	2640341	nop56
ENSONIG00000020389	LG5	12799132	12811784	scaffold_24	2617373	2630071	zgc:64106
ENSONIG00000019467	LG5	12819602	12824209	scaffold_24	2580391	2585086	aqp7
ENSONIG00000019466	LG5	12826687	12828668	scaffold_24	2576034	2578026	tpgs2
ENSONIG00000019465	LG5	12830577	12843261	scaffold_24	2561117	2573998	zgc:162344
ENSONIG00000019463	LG5	12851635	12939582	scaffold_24	2468336	2558315	celf4
ENSONIG00000019462	LG5	13228510	13230660	scaffold_24	2168698	2170880	si:dkey-228b2.5
ENSONIG00000019460	LG5	13236177	13243056	scaffold_24	2145398	2152367	zgc:109965
ENSONIG00000019458	LG5	13246288	13254707	scaffold_24	2133359	2141866	fam219aa
ENSONIG00000019457	LG5	13255617	13272818	scaffold_24	2116083	2133422	dnai1.2
ENSONIG00000019456	LG5	13286885	13292462	scaffold_24	2099066	2104792	TMEM233 (1 to many)
ENSONIG00000019452	LG5	13296272	13317887	scaffold_24	2073929	2095733	zgc:110796
ENSONIG00000019451	LG5	13326325	13332936	scaffold_24	2058673	2065355	UNC119B (1 to many)
ENSONIG00000019449	LG5	13334375	13357977	scaffold_24	2033785	2057512	tnks1bp1
ENSONIG00000019450	LG5	13339346	13341648	scaffold_24	2049588	2051920
ENSONIG00000019448	LG5	13359428	13361537	scaffold_24	2030410	2032541	crybb3
ENSONIG00000019443	LG5	13362156	13396410	scaffold_24	1994883	2029383
ENSONIG00000019442	LG5	13400266	13402800	scaffold_24	1986719	1989288	MYL2 (1 to many)
ENSONIG00000019440	LG5	13407562	13436230	scaffold_24	1954266	1983395	pxna
ENSONIG00000021179	LG5	13440188	13441383	scaffold_24	1946022	1947217	im:7136021 (1 to many)
ENSONIG00000019438	LG5	13441998	13443977	scaffold_24	1943513	1945500	rplp0
ENSONIG00000019433	LG5	13452755	13480857	scaffold_24	1908551	1936751	loxl2a
ENSONIG00000019430	LG5	13482662	13497830	scaffold_24	1892599	1907897	tacc1
ENSONIG00000019429	LG5	13504386	13512594	scaffold_24	1878865	1887121	aggf1
ENSONIG00000019428	LG5	13520627	13525207	scaffold_24	1859383	1863997
ENSONIG00000019426	LG5	13527262	13542444	scaffold_24	1840148	1855609	stx18
ENSONIG00000019424	LG5	13608146	13612776	scaffold_24	1769563	1774310	MSX2 (1 to many)
ENSONIG00000019423	LG5	13620018	13620983	scaffold_24	1761762	1762734	CYTL1
ENSONIG00000019422	LG5	13622035	13638383	scaffold_24	1749314	1765787	EVC2
ENSONIG00000019420	LG5	13639248	13647186	scaffold_24	1740531	1748521	EVC
ENSONIG00000019419	LG5	13649141	13652356	scaffold_24	1731678	1734893	si:dkey-88e18.8
ENSONIG00000019416	LG5	13669455	13678657	scaffold_24	1714471	1723706
ENSONIG00000019413	LG5	13801728	13949101	scaffold_24	1417182	1564977	PLXNA1 (1 to many)
ENSONIG00000019411	LG5	14045395	14087286	scaffold_24	1279143	1321243	chchd6b
ENSONIG00000019409	LG5	14089311	14094142	scaffold_24	1271821	1276667	tpra1
ENSONIG00000021178	LG5	14095650	14097196	scaffold_24	1269229	1270775	trim107
ENSONIG00000019405	LG5	14100131	14107233	scaffold_24	1259322	1266496	zgc:123305
ENSONIG00000019403	LG5	14112613	14119944	scaffold_24	1246730	1254221	myl9a
ENSONIG00000019401	LG5	14133080	14155805	scaffold_24	1209665	1232842	dlgap4b
ENSONIG00000019398	LG5	14276725	14300190	scaffold_24	1048329	1071863	quo
ENSONIG00000019395	LG5	14322293	14329464	scaffold_24	1024325	1031602	tgm2b
ENSONIG00000019394	LG5	14332028	14353816	scaffold_24	1002480	1024381	vstm2l
ENSONIG00000019387	LG5	14383201	14387442	scaffold_24	963015	967376	krt4
ENSONIG00000019384	LG5	14403061	14408547	scaffold_24	943308	948824	zgc:158846
ENSONIG00000019383	LG5	14423391	14427591	scaffold_24	930066	934331	zgc:77517
ENSONIG00000019380	LG5	14427962	14439594	scaffold_24	915827	927541	eif4bb
ENSONIG00000019379	LG5	14452258	14474010	scaffold_24	882409	904315	tns2b
ENSONIG00000019378	LG5	14496271	14507218	scaffold_24	846686	857674	vdrb
ENSONIG00000019376	LG5	14555236	14576099	scaffold_24	780703	801642	hdac7b
ENSONIG00000021177	LG5	14583792	14584363	scaffold_24	772671	773242	twist3 (1 to many)
ENSONIG00000019375	LG5	14594908	14601250	scaffold_24	757466	763936	slc48a1b
ENSONIG00000019374	LG5	14614058	14617597	scaffold_24	736621	740261	phf13
ENSONIG00000019372	LG5	14623781	14629004	scaffold_24	724411	729693	dnajc11b
ENSONIG00000019368	LG5	14632827	14689216	scaffold_24	664567	721285	camta1
ENSONIG00000019367	LG5	14693920	14709841	scaffold_24	641537	657820	si:ch211-160o17.4
ENSONIG00000019365	LG5	14714576	14719473	scaffold_24	630729	635691	ube2j2
ENSONIG00000019362	LG5	14723142	14782148	scaffold_24	569447	630457	acap3b
ENSONIG00000019361	LG5	14782939	14797087	scaffold_24	551148	565696	pusl1
ENSONIG00000019360	LG5	14799406	14804595	scaffold_24	542083	547326	ddx19
ENSONIG00000019359	LG5	14821457	14822522	scaffold_24	523831	524898	si:dkey-33m11.6
ENSONIG00000019358	LG5	14825197	14832590	scaffold_24	513332	520755	si:dkey-33m11.7
ENSONIG00000019357	LG5	14840374	14846709	scaffold_24	499239	505687	si:dkey-33m11.8
ENSONIG00000019355	LG5	14846913	14859538	scaffold_24	488335	501013	dnajc16l
ENSONIG00000019356	LG5	14846913	14853553	scaffold_24	492663	499435	cda
ENSONIG00000021176	LG5	14861526	14862544	scaffold_24	485626	486644	b3galt6
ENSONIG00000019354	LG5	14863460	14868034	scaffold_24	480217	484847	si:ch211-160o17.6
ENSONIG00000019353	LG5	14871557	14876255	scaffold_24	473617	478371	tmem167b
ENSONIG00000019351	LG5	14877118	14899874	scaffold_24	450277	473434	mapk14a
ENSONIG00000019349	LG5	14902139	14926860	scaffold_24	425993	450763	srpk1b
ENSONIG00000019348	LG5	14927077	14929729	scaffold_24	423171	426100	lhfpl5a
ENSONIG00000019345	LG5	14940692	15000226	scaffold_24	353207	414434	kif21b
ENSONIG00000019343	LG5	15048372	15146218	scaffold_24	210097	308811	cpne5b
ENSONIG00000019342	LG5	15164987	15168948	scaffold_24	187371	191351
ENSONIG00000019340	LG5	15173010	15184278	scaffold_24	170720	182060	adora1a
ENSONIG00000019339	LG5	15244674	15250553	scaffold_24	123770	129746	zgc:66443 (1 to many)
ENSONIG00000019335	LG5	15252425	15257150	scaffold_24	114410	119138	gnl3
ENSONIG00000019334	LG5	15258813	15262222	scaffold_24	108041	111461	glt8d1
ENSONIG00000019332	LG5	15262788	15275805	scaffold_24	94609	107685	nek4
ENSONIG00000019329	LG5	15302959	15314278	scaffold_24	58167	69613	camk1b
ENSONIG00000019327	LG5	15329567	15338743	scaffold_24	33207	42510	zgc:110191
ENSONIG00000019326	LG5	15381191	15383644	scaffold_66	14909	17390	vamp3
ENSONIG00000019320	LG5	15390127	15400773	scaffold_66	25260	37409	per3
ENSONIG00000019318	LG5	15403891	15416059	scaffold_66	37747	50060	mxra8a
ENSONIG00000019317	LG5	15417584	15421607	scaffold_66	51432	55477	psma5
ENSONIG00000019316	LG5	15423287	15441122	scaffold_66	61739	80104	sort1a
ENSONIG00000019315	LG5	15442562	15451463	scaffold_66	82568	91533	mdm4
ENSONIG00000019308	LG5	15457315	15525198	scaffold_66	96967	165105	ppfia4
ENSONIG00000019313	LG5	15457930	15463126	scaffold_66	97582	102826	myog
ENSONIG00000019307	LG5	15529257	15534470	scaffold_66	180877	186158	tmem183a
ENSONIG00000019306	LG5	15549141	15567068	scaffold_66	200727	218702	tfeb
ENSONIG00000019305	LG5	15613083	15638804	scaffold_66	273323	299408	si:dkey-91m3.1
ENSONIG00000019299	LG5	15651440	15703845	scaffold_66	311240	363834	foxp4
ENSONIG00000019298	LG5	15872799	15877102	scaffold_66	536761	541103	zgc:101564
ENSONIG00000019295	LG5	15878193	15931616	scaffold_66	542680	596604	srgap2
ENSONIG00000019294	LG5	15933954	15945326	scaffold_66	602038	613628	ikbke
ENSONIG00000019293	LG5	15948273	15970495	scaffold_66	617785	640871	si:dkey-85p17.3
ENSONIG00000019292	LG5	15976684	15986274	scaffold_66	646222	655972	zgc:172180
ENSONIG00000019291	LG5	16013915	16042545	scaffold_66	680916	709734	mapkapk2a
ENSONIG00000019290	LG5	16047287	16048918	scaffold_66	716554	718197	il10
ENSONIG00000019288	LG5	16062376	16064024	scaffold_66	730931	732638	il19l
ENSONIG00000019287	LG5	16066809	16076968	scaffold_66	735317	745558	prelp
ENSONIG00000019285	LG5	16087999	16094638	scaffold_66	757506	764300	zgc:113307
ENSONIG00000019282	LG5	16101539	16105474	scaffold_66	772987	777061	fmoda
ENSONIG00000019279	LG5	16111092	16116534	scaffold_66	787632	793179	slc6a14
ENSONIG00000019278	LG5	16122357	16123870	scaffold_66	795265	796779	CHIA
ENSONIG00000019276	LG5	16138767	16140964	scaffold_66	812797	814994	lrrn2
ENSONIG00000019274	LG5	16142918	16171238	scaffold_66	816971	845406	elmo2
ENSONIG00000019273	LG5	16172074	16183330	scaffold_66	842980	854383	ARFGAP1
ENSONIG00000021175	LG5	16187982	16189420	scaffold_66	858304	859742	rh50
ENSONIG00000019270	LG5	16203456	16208106	scaffold_66	871260	875933
ENSONIG00000019269	LG5	16217787	16222973	scaffold_66	884786	890174	sys1
ENSONIG00000019266	LG5	16241590	16245785	scaffold_66	902269	906509	si:ch211-160o17.2
ENSONIG00000019265	LG5	16250095	16253914	scaffold_66	913056	916893	dnajc14
ENSONIG00000019264	LG5	16256053	16263425	scaffold_66	919016	926514	nab2
ENSONIG00000019263	LG5	16265371	16270581	scaffold_66	927891	933123	zgc:113184
ENSONIG00000019260	LG5	16277355	16283703	scaffold_66	942073	948477	NR4A1 (1 to many)
ENSONIG00000019254	LG5	16285959	16295965	scaffold_66	951157	961342	dgkab
ENSONIG00000019252	LG5	16297991	16306712	scaffold_66	963806	972636	stx16
ENSONIG00000019250	LG5	16308458	16310887	scaffold_66	975534	978037	METTL21B
ENSONIG00000019249	LG5	16319037	16321573	scaffold_66	987479	990040	cnpy2
ENSONIG00000019247	LG5	16326096	16328283	scaffold_66	993080	995293
ENSONIG00000019242	LG5	16331324	16345253	scaffold_66	997536	1011584	slc11a2
ENSONIG00000019241	LG5	16345643	16358101	scaffold_66	1012681	1025145	ankrd52b
ENSONIG00000019237	LG5	16360428	16367970	scaffold_66	1029408	1037110	npepl1
ENSONIG00000019234	LG5	16370425	16375828	scaffold_66	1039859	1045285	ctsz
ENSONIG00000019229	LG5	16378344	16385217	scaffold_66	1060892	1068494	nelfcd
ENSONIG00000019223	LG5	16386137	16406424	scaffold_66	1068728	1090332	kdm5ba
ENSONIG00000019222	LG5	16411562	16416139	scaffold_66	1091207	1095828	rabif
ENSONIG00000019219	LG5	16421662	16431117	scaffold_66	1096436	1106909	adipor1a
ENSONIG00000019218	LG5	16433111	16444512	scaffold_66	1107446	1118942	zgc:153953
ENSONIG00000019217	LG5	16461678	16464774	scaffold_66	1137386	1140485	gpr25
ENSONIG00000019215	LG5	16486751	16507281	scaffold_66	1163746	1184802	gdf11
ENSONIG00000019212	LG5	16516750	16528602	scaffold_66	1194426	1206348	avil
ENSONIG00000019211	LG5	16533749	16540627	scaffold_66	1210942	1218281	olfml3b
ENSONIG00000019208	LG5	16541232	16545150	scaffold_66	1218457	1222397	cdk2
ENSONIG00000019206	LG5	16549385	16558036	scaffold_66	1226568	1235463	pmela
ENSONIG00000019203	LG5	16562970	16569266	scaffold_66	1239672	1246095	prph
ENSONIG00000019201	LG5	16571371	16584326	scaffold_66	1248324	1261491	timeless
ENSONIG00000019200	LG5	16589493	16601862	scaffold_66	1267292	1279822
ENSONIG00000019199	LG5	16603598	16607305	scaffold_66	1281222	1284949	mmp19
ENSONIG00000019198	LG5	16609826	16614956	scaffold_66	1287406	1292579	suox
ENSONIG00000019197	LG5	16622923	16630360	scaffold_66	1312460	1319939	mcrs1
ENSONIG00000019194	LG5	16634268	16639284	scaffold_66	1321145	1326289	cyp27b1
ENSONIG00000019193	LG5	16653011	16666719	scaffold_66	1336116	1349887	mettl1
ENSONIG00000019191	LG5	16668177	16676014	scaffold_66	1352192	1360102	MARCH9 (1 to many)
ENSONIG00000019182	LG5	16686701	16699529	scaffold_66	1374277	1387159	cdk4
ENSONIG00000019179	LG5	16703361	16727024	scaffold_66	1387774	1411599	AGAP2 (1 to many)
ENSONIG00000019174	LG5	16729910	16740828	scaffold_66	1414479	1425507	pip4k2cb
ENSONIG00000019172	LG5	16742892	16745353	scaffold_66	1427291	1429778	igfbp6a
ENSONIG00000019170	LG5	16748130	16768567	scaffold_66	1431253	1451783	spryd3 (1 to many)
ENSONIG00000019169	LG5	16770622	16779981	scaffold_66	1454451	1463968	LIMA1 (1 to many)
ENSONIG00000019168	LG5	16786622	16808043	scaffold_66	1472030	1494076
ENSONIG00000019167	LG5	16812271	16814315	scaffold_66	1497674	1499735	smug1
ENSONIG00000019166	LG5	16816806	16820611	scaffold_66	1502356	1506260	calcoco1b
ENSONIG00000019165	LG5	16825861	16860539	scaffold_66	1513074	1547993	rargb
ENSONIG00000019164	LG5	16874836	16884958	scaffold_66	1571042	1581250	nr1d4b
ENSONIG00000019163	LG5	16891235	16895022	scaffold_66	1589917	1593745	faim2b
ENSONIG00000019162	LG5	16901859	16925727	scaffold_66	1600720	1624672	rbms2a
ENSONIG00000019160	LG5	16938095	17035150	scaffold_66	1636543	1741666	lrp1aa
ENSONIG00000019161	LG5	17012731	17013749	scaffold_66	1711013	1712031
ENSONIG00000019159	LG5	17052659	17054068	scaffold_2244	11355	12776	si:dkey-40c23.3
ENSONIG00000019155	LG5	17070711	17089067	scaffold_66	1748194	1766738	esyt1b
ENSONIG00000019154	LG5	17091339	17094046	scaffold_66	1768807	1771527	zc3h10
ENSONIG00000019153	LG5	17096306	17103805	scaffold_66	1773514	1781067	si:dkey-28n18.9
ENSONIG00000019152	LG5	17138622	17173295	scaffold_66	1812939	1847812	sumf1
ENSONIG00000021174	LG5	17139828	17141992	scaffold_66	1815962	1818126	LRRN1 (1 to many)
ENSONIG00000019149	LG5	17152836	17225031	scaffold_66	1825995	1900429	itpr1a
ENSONIG00000019148	LG5	17230197	17232440	scaffold_66	1904111	1906360	BHLHE40 (1 to many)
ENSONIG00000019147	LG5	17236082	17242769	scaffold_66	1911755	1918542	ttll3
ENSONIG00000019142	LG5	17243994	17277063	scaffold_66	1928137	1961283	slc4a8
ENSONIG00000019136	LG5	17305376	17344511	scaffold_66	1990391	2029572	SCN8A (1 to many)
ENSONIG00000019135	LG5	17355031	17358862	scaffold_66	2045594	2049439
ENSONIG00000019134	LG5	17358378	17360920	scaffold_66	2048928	2051485	si:ch211-173n18.3
ENSONIG00000019133	LG5	17359314	17365965	scaffold_66	2049060	2055729	atf1
ENSONIG00000019126	LG5	17371009	17414004	scaffold_66	2059131	2102315	dip2bb
ENSONIG00000019124	LG5	17425349	17432930	scaffold_66	2113809	2121587	larp4ab
ENSONIG00000019117	LG5	17439925	17455849	scaffold_66	2131711	2147817	espl1
ENSONIG00000019109	LG5	17456568	17465869	scaffold_66	2147927	2157698	pfkmb
ENSONIG00000019108	LG5	17498486	17520859	scaffold_66	2194099	2216653	c1ql4b
ENSONIG00000019106	LG5	17523201	17531761	scaffold_66	2220925	2229691	smarcc2
ENSONIG00000019103	LG5	17534427	17538479	scaffold_66	2232108	2236365
ENSONIG00000019100	LG5	17539500	17544668	scaffold_66	2237181	2242468	tsfm
ENSONIG00000019098	LG5	17555016	17558304	scaffold_117	1539697	1542988	endou
ENSONIG00000021173	LG5	17564277	17565265	scaffold_117	1559305	1560293	neurod4 (1 to many)
ENSONIG00000019097	LG5	17573363	17601531	scaffold_117	1578125	1606453	ZNF385A (1 to many)
ENSONIG00000019096	LG5	17602343	17603394	scaffold_117	1607363	1608414	gpr84 (1 to many)
ENSONIG00000021172	LG5	17611558	17612780	scaffold_3612	2297	3519	gpr84 (1 to many)
ENSONIG00000019094	LG5	17615746	17625172	scaffold_117	1634245	1643732	stat2
ENSONIG00000021171	LG5	17630297	17631573	scaffold_117	1646722	1648001	apof
ENSONIG00000019092	LG5	17649550	17654386	scaffold_117	1664106	1668990	c1galt1b (1 to many)
ENSONIG00000019091	LG5	17687723	17692152	scaffold_117	1663598	1668043	c1galt1b (1 to many)
ENSONIG00000019088	LG5	17724343	17735964	scaffold_395	556791	568415	os9
ENSONIG00000019085	LG5	17740135	17748676	scaffold_395	545235	553884	b4galnt1b
ENSONIG00000019080	LG5	17754715	17775615	scaffold_395	518761	539791	arhgef25b
ENSONIG00000019078	LG5	17783310	17786749	scaffold_395	507060	510540	ankrd33ab
ENSONIG00000019071	LG5	17790878	17796502	scaffold_395	497491	503168	ACVR1B (1 to many)
ENSONIG00000019067	LG5	17801613	17807490	scaffold_395	487130	493038	prkag1
ENSONIG00000019066	LG5	17808574	17814640	scaffold_395	471473	477762	rhebl1
ENSONIG00000019065	LG5	17818044	17823127	scaffold_395	464512	469622	IKZF4 (1 to many)
ENSONIG00000019064	LG5	17827178	17829103	scaffold_395	458918	460927	rps26
ENSONIG00000019063	LG5	17829612	17837286	scaffold_395	450806	458494	fkbp11
ENSONIG00000019062	LG5	17841950	17850333	scaffold_395	438615	447079
ENSONIG00000019052	LG5	17852532	17886724	scaffold_395	418992	453401	erbb3a
ENSONIG00000019051	LG5	17886787	17895367	scaffold_395	409707	418333	pa2g4a
ENSONIG00000019050	LG5	17901716	17919389	scaffold_395	386367	404172	crbn
ENSONIG00000019049	LG5	17932549	17934484	scaffold_395	370246	372191
ENSONIG00000019048	LG5	17935462	17937864	scaffold_395	364435	366856	vhl
ENSONIG00000019047	LG5	17948392	17952995	scaffold_395	352979	357657	tatdn2
ENSONIG00000019046	LG5	17953221	17954555	scaffold_395	350853	352190
ENSONIG00000019043	LG5	17955732	17963087	scaffold_395	341923	349352	ccdc174
ENSONIG00000019042	LG5	17977657	17999514	scaffold_395	303419	325306	fgd5b
ENSONIG00000019041	LG5	18003764	18018808	scaffold_395	283566	298745	prkcda
ENSONIG00000019040	LG5	18019923	18023654	scaffold_395	279053	282792	rft1
ENSONIG00000019039	LG5	18026293	18034335	scaffold_395	268458	276514	ruvbl1
ENSONIG00000019038	LG5	18035167	18047952	scaffold_395	255049	267981	eefsec
ENSONIG00000019037	LG5	18108009	18116877	scaffold_395	170666	179657	gata2b
ENSONIG00000019036	LG5	18135590	18146069	scaffold_395	142733	153299	RAB7A (1 to many)
ENSONIG00000019035	LG5	18160165	18165459	scaffold_395	129006	134413	ARPC4 (1 to many)
ENSONIG00000019031	LG5	18166046	18181295	scaffold_395	113245	128543	pfkfb4b
ENSONIG00000019029	LG5	18189242	18194346	scaffold_395	100156	105375	MAPKAPK3
ENSONIG00000019028	LG5	18194266	18201491	scaffold_395	93217	100448	uroc1
ENSONIG00000019027	LG5	18202038	18205594	scaffold_395	89948	93800	zgc:101803
ENSONIG00000019026	LG5	18207377	18216289	scaffold_395	79250	88206	SEC61A1 (1 to many)
ENSONIG00000019025	LG5	18231282	18236755	scaffold_395	60624	66179	ip6k2b
ENSONIG00000019023	LG5	18268617	18270196	scaffold_395	25076	26655
ENSONIG00000019018	LG5	18297672	18351870	scaffold_303	678667	733276	col7a1
ENSONIG00000019016	LG5	18401130	18404452	scaffold_303	619194	622608	fam212aa
ENSONIG00000019015	LG5	18407563	18459368	scaffold_303	564071	617111	gnai2a
ENSONIG00000019013	LG5	18465695	18482332	scaffold_303	531718	548586	slc38a3a
ENSONIG00000019007	LG5	18509887	18517159	scaffold_303	493956	501386	RBM5 (1 to many)
ENSONIG00000019006	LG5	18520252	18526213	scaffold_303	484036	490060	emc3
ENSONIG00000019003	LG5	18527695	18537641	scaffold_303	473256	483332	usp4
ENSONIG00000019002	LG5	18540428	18541533	scaffold_303	469393	470508	gpx1b
ENSONIG00000018995	LG5	18543161	18556234	scaffold_303	445006	458144	fancd2
ENSONIG00000018994	LG5	18570792	18632032	scaffold_303	368698	430040	tex264a
ENSONIG00000018990	LG5	18646640	18669248	scaffold_303	333108	355806	grm2a
ENSONIG00000018986	LG5	18670492	18676116	scaffold_303	326349	332082	parp3
ENSONIG00000018985	LG5	18677444	18679512	scaffold_303	323130	325212	si:dkeyp-111e5.4
ENSONIG00000018984	LG5	18684954	18686259	scaffold_303	317517	318878
ENSONIG00000018983	LG5	18689002	18690839	scaffold_303	312981	314819	cav3
ENSONIG00000018982	LG5	18694718	18702333	scaffold_303	301985	309640	oxtr
ENSONIG00000018979	LG5	18748204	18770390	scaffold_303	236104	258916	rad18
ENSONIG00000018978	LG5	18787811	18826925	scaffold_303	178432	217762	srgap3 (1 to many)
ENSONIG00000018977	LG5	18851303	18862275	scaffold_303	145860	157714	thumpd3
ENSONIG00000018974	LG5	18863299	18871575	scaffold_303	136896	145185	PTGIS (1 to many)
ENSONIG00000018973	LG5	18872782	18914420	scaffold_303	93596	137278
ENSONIG00000018971	LG5	18918368	18925470	scaffold_303	84811	92082
ENSONIG00000018970	LG5	18923070	18934273	scaffold_303	76420	87700	cse1l
ENSONIG00000018967	LG5	18937819	18953467	scaffold_303	55283	71064	pbrm1
ENSONIG00000018964	LG5	18955350	18959469	scaffold_303	48835	53042	WDR77
ENSONIG00000018963	LG5	18959645	18965737	scaffold_303	42557	48702
ENSONIG00000018961	LG5	18983627	18987568	scaffold_303	4480	8471	irf6
ENSONIG00000018960	LG5	18993904	19001972	scaffold_313	3750	11899	eps8l3a
ENSONIG00000018959	LG5	19001699	19038183	scaffold_313	12210	49038	ampd2a
ENSONIG00000018957	LG5	19042424	19043844	scaffold_313	51487	52907	GPR61 (1 to many)
ENSONIG00000018956	LG5	19055824	19057693	scaffold_313	65144	67028	AMIGO1 (1 to many)
ENSONIG00000018955	LG5	19063445	19072827	scaffold_313	72732	82114
ENSONIG00000018949	LG5	19079479	19093889	scaffold_313	88360	103015	slc6a17
ENSONIG00000018947	LG5	19100838	19105836	scaffold_313	109502	114502	ftr09
ENSONIG00000018942	LG5	19107223	19118355	scaffold_313	116312	127591	strip1
ENSONIG00000018939	LG5	19119669	19134151	scaffold_313	128490	143074	ahcyl1
ENSONIG00000018938	LG5	19136065	19140232	scaffold_313	145635	149881	srsf3b
ENSONIG00000018937	LG5	19157987	19159908	scaffold_313	170889	172820	cdkn1a
ENSONIG00000018935	LG5	19161642	19167679	scaffold_313	174449	180530	tmcc2
ENSONIG00000018934	LG5	19170901	19177027	scaffold_313	183726	189895	usp49
ENSONIG00000018933	LG5	19180007	19182343	scaffold_313	193453	195905	med20
ENSONIG00000018932	LG5	19182708	19191510	scaffold_313	195743	204564	bysl
ENSONIG00000018931	LG5	19193184	19197332	scaffold_313	205784	209940	ccnd3
ENSONIG00000018929	LG5	19199446	19207996	scaffold_313	212095	220670	nuak2
ENSONIG00000018928	LG5	19212765	19237617	scaffold_313	226610	251550	dstyk
ENSONIG00000018927	LG5	19241897	19304961	scaffold_313	256012	321604	celsr2
ENSONIG00000018925	LG5	19308834	19323287	scaffold_313	325791	340376	capzb
ENSONIG00000018924	LG5	19326253	19332388	scaffold_313	342395	348960	minos1
ENSONIG00000018923	LG5	19335973	19358737	scaffold_313	352397	375620	MINOS1-NBL1
ENSONIG00000018922	LG5	19408361	19414442	scaffold_313	420174	426281	VWA1 (1 to many)
ENSONIG00000018921	LG5	19416112	19418792	scaffold_313	426859	429552	ora3
ENSONIG00000018920	LG5	19420730	19423326	scaffold_313	431402	434010	ora4
ENSONIG00000018918	LG5	19428438	19432401	scaffold_313	441312	445521	ssu72
ENSONIG00000018915	LG5	19437847	19446181	scaffold_313	448828	457194	atad3b
ENSONIG00000018914	LG5	19448041	19450349	scaffold_313	457384	459700	mrpl20
ENSONIG00000018910	LG5	19450775	19456845	scaffold_313	458789	464951	SDHB (1 to many)
ENSONIG00000018909	LG5	19457795	19463479	scaffold_313	465499	471208	mfap2
ENSONIG00000018908	LG5	19464520	19485925	scaffold_313	472222	494890
ENSONIG00000018905	LG5	19491362	19497571	scaffold_313	497683	504505	necap2
ENSONIG00000018904	LG5	19500154	19502497	scaffold_313	506425	508816	SZRD1 (1 to many)
ENSONIG00000018902	LG5	19503996	19511871	scaffold_313	511701	519771	fbxo42
ENSONIG00000018901	LG5	19513426	19521336	scaffold_313	521358	529915	SLC25A34
ENSONIG00000018900	LG5	19521256	19523446	scaffold_313	530570	532792	TMEM82 (1 to many)
ENSONIG00000018899	LG5	19526051	19532793	scaffold_313	534641	541537	fblim1
ENSONIG00000018898	LG5	19553744	19557076	scaffold_313	562196	565619	prkar2ab
ENSONIG00000018895	LG5	19559101	19568546	scaffold_313	566256	575784	slc25a20
ENSONIG00000018894	LG5	19569838	19581446	scaffold_313	578648	590492	nckipsd
ENSONIG00000018892	LG5	19581728	19586065	scaffold_313	590310	594740	NDUFAF3
ENSONIG00000018886	LG5	19587691	19590990	scaffold_313	596516	599910	zgc:112334
ENSONIG00000018885	LG5	19592525	19601989	scaffold_313	601997	611639	TMEM43
ENSONIG00000018884	LG5	19599717	19603400	scaffold_313	609148	612893	rhoab (1 to many)
ENSONIG00000018883	LG5	19605207	19608838	scaffold_313	615238	618938	cishb
ENSONIG00000018881	LG5	19609937	19650876	scaffold_313	621652	662809
ENSONIG00000018879	LG5	19651060	19654455	scaffold_313	652503	655997	rpusd4
ENSONIG00000018876	LG5	19652380	19663861	scaffold_313	653053	664664	qrich1
ENSONIG00000018873	LG5	19682585	19688525	scaffold_313	684223	690208	tmcc1b
ENSONIG00000018872	LG5	19693000	19696227	scaffold_313	695311	698594	h1m
ENSONIG00000018871	LG5	19960485	19961651	scaffold_938	70866	72082	EPM2AIP1 (1 to many)
ENSONIG00000000716	LG5	20309353	20311121	scaffold_20	2139790	2141561	zgc:158258
ENSONIG00000000709	LG5	20315478	20344355	scaffold_20	2107985	2136895	kif17
ENSONIG00000000705	LG5	20353959	20360071	scaffold_20	2115771	2121957	hp1bp3
ENSONIG00000000697	LG5	20363927	20434533	scaffold_20	2052326	2123397	eif4g3a
ENSONIG00000000694	LG5	20454912	20481601	scaffold_20	2010634	2037385	ece1
ENSONIG00000000682	LG5	20483633	20521574	scaffold_20	1970825	2008792	alpl
ENSONIG00000000681	LG5	20542506	20571879	scaffold_20	1927849	1957278
ENSONIG00000000679	LG5	20573404	20575184	scaffold_20	1940818	1942627	GUCA2A
ENSONIG00000000676	LG5	20604325	20612303	scaffold_20	1908945	1917080	nmur3
ENSONIG00000000675	LG5	20613990	20635372	scaffold_20	1883885	1905345	lactbl1b
ENSONIG00000000648	LG5	20674918	20793128	scaffold_20	1736238	1855487	ephb2b
ENSONIG00000000647	LG5	20826558	20839294	scaffold_20	1690225	1702997	lrrc38b
ENSONIG00000000642	LG5	20870177	20877570	scaffold_20	1650519	1657975	dhrs3b
ENSONIG00000000640	LG5	20876926	20881949	scaffold_20	1646162	1651205	aadacl4
ENSONIG00000000637	LG5	20892042	21061958	scaffold_20	1466365	1640427	igsf21a
ENSONIG00000000627	LG5	21194965	21307681	scaffold_20	1177044	1293010	arhgef10la
ENSONIG00000000619	LG5	21309492	21339876	scaffold_20	1145791	1176319	chd5
ENSONIG00000000615	LG5	21347361	21351052	scaffold_20	1134667	1138389	rpl22
ENSONIG00000000612	LG5	21350037	21378073	scaffold_20	1110279	1138465	rnf207a
ENSONIG00000020733	LG5	21357925	21359231	scaffold_20	1128891	1130197	zpr1
ENSONIG00000000608	LG5	21382466	21396437	scaffold_20	1095573	1109609	agtrap
ENSONIG00000000605	LG5	21403327	21423840	scaffold_20	1068300	1088886	si:dkey-1c11.1
ENSONIG00000000594	LG5	21427653	21446029	scaffold_20	1046590	1066034	pank4
ENSONIG00000000592	LG5	21448636	21449224	scaffold_20	1043634	1044223
ENSONIG00000000591	LG5	21452092	21453636	scaffold_20	1039320	1040878
ENSONIG00000000584	LG5	21525646	21542796	scaffold_20	937046	954231	atrip
ENSONIG00000000582	LG5	21545324	21550370	scaffold_20	930861	936028	trib3
ENSONIG00000000577	LG5	21574486	21583673	scaffold_20	888339	897573	pnp4a
ENSONIG00000000574	LG5	21601720	21608049	scaffold_20	871142	877586	rem1
ENSONIG00000000571	LG5	21688980	21697985	scaffold_20	811703	820907	ssuh2rs1
ENSONIG00000000565	LG5	21735918	21741935	scaffold_217	310797	316857	st3gal8
ENSONIG00000000552	LG5	21748339	21768670	scaffold_20	739268	759656	unm_sa1614
ENSONIG00000000548	LG5	21772359	21803407	scaffold_20	707620	738713	fer1l4
ENSONIG00000000538	LG5	21803847	21831286	scaffold_20	680052	707633	cpne1
ENSONIG00000000523	LG5	21832160	21841680	scaffold_20	669775	679299	nfs1
ENSONIG00000000521	LG5	21841831	21850856	scaffold_20	661452	670681	zgc:162255
ENSONIG00000000517	LG5	21851313	21856925	scaffold_20	649380	655202	dram2b
ENSONIG00000000512	LG5	21859895	21879801	scaffold_20	625862	646582	cept1b
ENSONIG00000000496	LG5	21902121	21995075	scaffold_20	505228	598912	atp2b4
ENSONIG00000000494	LG5	22135869	22141786	scaffold_20	335810	341767	gpr37l1a
ENSONIG00000000491	LG5	22143541	22156024	scaffold_20	321065	334315	nol8
ENSONIG00000000488	LG5	22171342	22178446	scaffold_20	286989	294137	ogn
ENSONIG00000000479	LG5	22208296	22216140	scaffold_20	224978	232874	aspn
ENSONIG00000000475	LG5	22222307	22245481	scaffold_20	195483	220388	ecm2
ENSONIG00000000472	LG5	22249054	22273556	scaffold_20	165497	190735	ippk
ENSONIG00000000468	LG5	22275497	22291917	scaffold_20	148908	165347	rbbp5
ENSONIG00000000466	LG5	22294296	22300402	scaffold_20	140067	146268	zgc:153675
ENSONIG00000000462	LG5	22301798	22309721	scaffold_20	130966	138993	hgh1
ENSONIG00000020732	LG5	22328314	22329002	scaffold_20	108887	109575	wu:fb55g09
ENSONIG00000000457	LG5	22332305	22356589	scaffold_20	79784	104333	nisch
ENSONIG00000000426	LG5	22371862	22493618	scaffold_20	-62828	58963	stab1
ENSONIG00000000455	LG5	22390407	22394848	scaffold_20	35882	40356	TRIM35 (1 to many)
ENSONIG00000000425	LG5	22555703	22556697	scaffold_351	468912	469906	si:dkeyp-87e7.4
ENSONIG00000000422	LG5	22604485	22631365	scaffold_351	385490	412432	kctd6a
ENSONIG00000000416	LG5	22644871	22652602	scaffold_351	360819	368600	pdhb
ENSONIG00000000413	LG5	22652639	22682744	scaffold_351	334083	364411	pxk
ENSONIG00000020731	LG5	22684316	22684797	scaffold_351	332379	332860
ENSONIG00000000411	LG5	22689034	22697798	scaffold_351	318741	327626
ENSONIG00000000408	LG5	22704997	22710035	scaffold_351	308363	313622	lmcd1
ENSONIG00000000404	LG5	22720014	22727553	scaffold_351	290825	298424	mcm2
ENSONIG00000000401	LG5	22783867	22807637	scaffold_351	229874	254446	fam65c
ENSONIG00000000393	LG5	22896989	22941490	scaffold_351	94303	139033	chd6
ENSONIG00000000392	LG5	22950557	22987087	scaffold_351	44889	81575	rspo4
ENSONIG00000000384	LG5	23047291	23342339	scaffold_559	25552	320810	ptprt
ENSONIG00000000380	LG5	23505753	23528931	scaffold_1147	5431	28750	zgc:171566
ENSONIG00000000373	LG5	23688121	23776635	scaffold_238	699932	788818	grip2b
ENSONIG00000000371	LG5	23794039	23808634	scaffold_238	666520	683769	slc6a6a
ENSONIG00000000370	LG5	23891206	23895055	scaffold_216	349177	353091	LSM3 (1 to many)
ENSONIG00000000367	LG5	23921728	23934220	scaffold_238	506042	518543	abraa
ENSONIG00000000366	LG5	23950996	23993403	scaffold_238	448518	490985	rims4
ENSONIG00000000363	LG5	24048186	24070684	scaffold_238	363146	385850	YWHAB (1 to many)
ENSONIG00000000360	LG5	24081449	24095310	scaffold_238	343364	357246	tomm34 (1 to many)
ENSONIG00000000359	LG5	24096254	24102656	scaffold_238	336263	342801	tgm8 (1 to many)
ENSONIG00000003914	LG5	24158655	24166289	scaffold_86	19345	27086	A3GALT2 (1 to many)
ENSONIG00000003916	LG5	24232636	24235177	scaffold_86	60686	63250	si:dkey-264d12.4
ENSONIG00000003917	LG5	24235347	24239393	scaffold_86	63269	67359	fam83e
ENSONIG00000003918	LG5	24251392	24262612	scaffold_86	71760	83052	utp3
ENSONIG00000003922	LG5	24258226	24262612	scaffold_86	77172	81606	ppcs
ENSONIG00000003923	LG5	24266486	24347964	scaffold_86	105601	187547	foxj3
ENSONIG00000003925	LG5	24363551	24375893	scaffold_86	202245	214688	prdm2b
ENSONIG00000003926	LG5	24380063	24525851	scaffold_86	217761	364724	kaznb
ENSONIG00000003932	LG5	24527545	24539523	scaffold_86	371274	383416	tmem51b
ENSONIG00000003933	LG5	24543766	24572045	scaffold_86	387462	415961	skib
ENSONIG00000003935	LG5	24579524	24591658	scaffold_86	422918	435239	plch2b
ENSONIG00000003937	LG5	24589270	24593811	scaffold_86	432408	436962	si:dkey-183j2.10
ENSONIG00000003943	LG5	24597678	24606703	scaffold_86	443763	452872	brpf3a
ENSONIG00000003947	LG5	24613645	24616551	scaffold_86	460013	463196	mon1bb
ENSONIG00000003951	LG5	24626740	24629571	scaffold_86	468288	471122	glyctk
ENSONIG00000003952	LG5	24632327	24646565	scaffold_86	471060	485413	wdr82
ENSONIG00000003961	LG5	24651324	24653712	scaffold_86	489900	492316	cish
ENSONIG00000003958	LG5	24651324	24662980	scaffold_86	489900	501600	hemk1
ENSONIG00000003965	LG5	24663948	24670395	scaffold_86	504520	511145	nprl2
ENSONIG00000003968	LG5	24673152	24681868	scaffold_86	514475	523211	zmynd10
ENSONIG00000003972	LG5	24684773	24696019	scaffold_86	524653	536002	RASSF1 (1 to many)
ENSONIG00000003977	LG5	24699603	24702204	scaffold_86	539217	541986	tusc2a
ENSONIG00000003978	LG5	24708651	24712923	scaffold_86	549524	553859	HYAL2 (1 to many)
ENSONIG00000003980	LG5	24784741	24950475	scaffold_86	629367	796211	si:dkey-18h3.3
ENSONIG00000003997	LG5	24955912	24959122	scaffold_86	802816	806206	abhd14b
ENSONIG00000003998	LG5	24961138	24973375	scaffold_86	807657	820329	mst1
ENSONIG00000004017	LG5	24978340	24980347	scaffold_86	825032	827069	hmga2
ENSONIG00000004020	LG5	24987733	24989485	scaffold_86	834697	836495	si:ch211-161c3.5

## Sheet: LG5-14sexassociatedscaffolds_GO
Ensembl Gene ID	Ensembl Transcript ID	Tilapia LG	Gene Start (bp)	Gene End (bp)	A. burtoni scaffold	Gene Start (bp)	Gene End (bp)	Gene Name	Gene Ontology term	Gene Ontology Accession
ENSONIG00000004978	ENSONIT00000006266	LG14	14296915	14313626	scaffold_11	2894532	2911318	abhd15a
ENSONIG00000004978	ENSONIT00000006267	LG14	14296915	14313626	scaffold_11	2894532	2911318	abhd15a
ENSONIG00000008148	ENSONIT00000010269	LG14	14849239	14857683	scaffold_11	2605957	2614523	aifm4	oxidation-reduction process	GO:0055114
ENSONIG00000008148	ENSONIT00000010269	LG14	14849239	14857683	scaffold_11	2605957	2614523	aifm4	metal ion binding	GO:0046872
ENSONIG00000008148	ENSONIT00000010269	LG14	14849239	14857683	scaffold_11	2605957	2614523	aifm4	oxidoreductase activity	GO:0016491
ENSONIG00000008148	ENSONIT00000010269	LG14	14849239	14857683	scaffold_11	2605957	2614523	aifm4	2 iron, 2 sulfur cluster binding	GO:0051537
ENSONIG00000008148	ENSONIT00000010269	LG14	14849239	14857683	scaffold_11	2605957	2614523	aifm4	cell	GO:0005623
ENSONIG00000008148	ENSONIT00000010269	LG14	14849239	14857683	scaffold_11	2605957	2614523	aifm4	iron-sulfur cluster binding	GO:0051536
ENSONIG00000008148	ENSONIT00000010269	LG14	14849239	14857683	scaffold_11	2605957	2614523	aifm4	flavin adenine dinucleotide binding	GO:0050660
ENSONIG00000008148	ENSONIT00000010269	LG14	14849239	14857683	scaffold_11	2605957	2614523	aifm4	cell redox homeostasis	GO:0045454
ENSONIG00000004976	ENSONIT00000006263	LG14	14370138	14376095	scaffold_11	2829903	2835933	aipl1	visual perception	GO:0007601
ENSONIG00000004976	ENSONIT00000006263	LG14	14370138	14376095	scaffold_11	2829903	2835933	aipl1	protein binding	GO:0005515
ENSONIG00000004976	ENSONIT00000006263	LG14	14370138	14376095	scaffold_11	2829903	2835933	aipl1	protein folding	GO:0006457
ENSONIG00000006158	ENSONIT00000007761	LG14	16921695	16935322	scaffold_11	1245165	1258895	ankk1	protein phosphorylation	GO:0006468
ENSONIG00000006158	ENSONIT00000007761	LG14	16921695	16935322	scaffold_11	1245165	1258895	ankk1	ATP binding	GO:0005524
ENSONIG00000006158	ENSONIT00000007761	LG14	16921695	16935322	scaffold_11	1245165	1258895	ankk1	protein tyrosine kinase activity	GO:0004713
ENSONIG00000006158	ENSONIT00000007761	LG14	16921695	16935322	scaffold_11	1245165	1258895	ankk1	protein kinase activity	GO:0004672
ENSONIG00000006158	ENSONIT00000007761	LG14	16921695	16935322	scaffold_11	1245165	1258895	ankk1	protein binding	GO:0005515
ENSONIG00000006158	ENSONIT00000007762	LG14	16921695	16935322	scaffold_11	1245165	1258895	ankk1	protein phosphorylation	GO:0006468
ENSONIG00000006158	ENSONIT00000007762	LG14	16921695	16935322	scaffold_11	1245165	1258895	ankk1	ATP binding	GO:0005524
ENSONIG00000006158	ENSONIT00000007762	LG14	16921695	16935322	scaffold_11	1245165	1258895	ankk1	protein tyrosine kinase activity	GO:0004713
ENSONIG00000006158	ENSONIT00000007762	LG14	16921695	16935322	scaffold_11	1245165	1258895	ankk1	protein kinase activity	GO:0004672
ENSONIG00000006158	ENSONIT00000007762	LG14	16921695	16935322	scaffold_11	1245165	1258895	ankk1	protein binding	GO:0005515
ENSONIG00000005992	ENSONIT00000007552	LG14	15865460	15871871	scaffold_11	206700	213149	ap2s1	membrane	GO:0016020
ENSONIG00000005992	ENSONIT00000007552	LG14	15865460	15871871	scaffold_11	206700	213149	ap2s1	transport	GO:0006810
ENSONIG00000005992	ENSONIT00000007552	LG14	15865460	15871871	scaffold_11	206700	213149	ap2s1	intracellular protein transport	GO:0006886
ENSONIG00000005992	ENSONIT00000007552	LG14	15865460	15871871	scaffold_11	206700	213149	ap2s1	membrane coat	GO:0030117
ENSONIG00000005992	ENSONIT00000007552	LG14	15865460	15871871	scaffold_11	206700	213149	ap2s1	protein transport	GO:0015031
ENSONIG00000005992	ENSONIT00000007552	LG14	15865460	15871871	scaffold_11	206700	213149	ap2s1	protein transporter activity	GO:0008565
ENSONIG00000005992	ENSONIT00000007552	LG14	15865460	15871871	scaffold_11	206700	213149	ap2s1	vesicle-mediated transport	GO:0016192
ENSONIG00000005992	ENSONIT00000007553	LG14	15865460	15871871	scaffold_11	206700	213149	ap2s1	membrane	GO:0016020
ENSONIG00000005992	ENSONIT00000007553	LG14	15865460	15871871	scaffold_11	206700	213149	ap2s1	transport	GO:0006810
ENSONIG00000005992	ENSONIT00000007553	LG14	15865460	15871871	scaffold_11	206700	213149	ap2s1	intracellular protein transport	GO:0006886
ENSONIG00000005992	ENSONIT00000007553	LG14	15865460	15871871	scaffold_11	206700	213149	ap2s1	membrane coat	GO:0030117
ENSONIG00000005992	ENSONIT00000007553	LG14	15865460	15871871	scaffold_11	206700	213149	ap2s1	protein transport	GO:0015031
ENSONIG00000005992	ENSONIT00000007553	LG14	15865460	15871871	scaffold_11	206700	213149	ap2s1	protein transporter activity	GO:0008565
ENSONIG00000005992	ENSONIT00000007553	LG14	15865460	15871871	scaffold_11	206700	213149	ap2s1	vesicle-mediated transport	GO:0016192
ENSONIG00000005995	ENSONIT00000007557	LG14	15913884	15937677	scaffold_11	255350	280870	arhgap35a	signal transduction	GO:0007165
ENSONIG00000005995	ENSONIT00000007557	LG14	15913884	15937677	scaffold_11	255350	280870	arhgap35a	intracellular	GO:0005622
ENSONIG00000005995	ENSONIT00000007557	LG14	15913884	15937677	scaffold_11	255350	280870	arhgap35a	protein transport	GO:0015031
ENSONIG00000005995	ENSONIT00000007557	LG14	15913884	15937677	scaffold_11	255350	280870	arhgap35a	small GTPase mediated signal transduction	GO:0007264
ENSONIG00000005995	ENSONIT00000007557	LG14	15913884	15937677	scaffold_11	255350	280870	arhgap35a	GTP binding	GO:0005525
ENSONIG00000005995	ENSONIT00000007558	LG14	15913884	15937677	scaffold_11	255350	280870	arhgap35a	signal transduction	GO:0007165
ENSONIG00000005995	ENSONIT00000007558	LG14	15913884	15937677	scaffold_11	255350	280870	arhgap35a	intracellular	GO:0005622
ENSONIG00000005995	ENSONIT00000007558	LG14	15913884	15937677	scaffold_11	255350	280870	arhgap35a	protein transport	GO:0015031
ENSONIG00000005995	ENSONIT00000007558	LG14	15913884	15937677	scaffold_11	255350	280870	arhgap35a	small GTPase mediated signal transduction	GO:0007264
ENSONIG00000005995	ENSONIT00000007558	LG14	15913884	15937677	scaffold_11	255350	280870	arhgap35a	GTP binding	GO:0005525
ENSONIG00000006183	ENSONIT00000007795	LG14	17193799	17234046	scaffold_11	1540254	1582674	ARHGEF12 (1 to many)	cytoplasm	GO:0005737
ENSONIG00000006183	ENSONIT00000007795	LG14	17193799	17234046	scaffold_11	1540254	1582674	ARHGEF12 (1 to many)	intracellular signal transduction	GO:0035556
ENSONIG00000006183	ENSONIT00000007795	LG14	17193799	17234046	scaffold_11	1540254	1582674	ARHGEF12 (1 to many)	protein binding	GO:0005515
ENSONIG00000006183	ENSONIT00000007795	LG14	17193799	17234046	scaffold_11	1540254	1582674	ARHGEF12 (1 to many)	guanyl-nucleotide exchange factor activity	GO:0005085
ENSONIG00000006183	ENSONIT00000007795	LG14	17193799	17234046	scaffold_11	1540254	1582674	ARHGEF12 (1 to many)	positive regulation of GTPase activity	GO:0043547
ENSONIG00000006183	ENSONIT00000007795	LG14	17193799	17234046	scaffold_11	1540254	1582674	ARHGEF12 (1 to many)	regulation of Rho protein signal transduction	GO:0035023
ENSONIG00000006183	ENSONIT00000007795	LG14	17193799	17234046	scaffold_11	1540254	1582674	ARHGEF12 (1 to many)	Rho guanyl-nucleotide exchange factor activity	GO:0005089
ENSONIG00000006183	ENSONIT00000007796	LG14	17193799	17234046	scaffold_11	1540254	1582674	ARHGEF12 (1 to many)	cytoplasm	GO:0005737
ENSONIG00000006183	ENSONIT00000007796	LG14	17193799	17234046	scaffold_11	1540254	1582674	ARHGEF12 (1 to many)	intracellular signal transduction	GO:0035556
ENSONIG00000006183	ENSONIT00000007796	LG14	17193799	17234046	scaffold_11	1540254	1582674	ARHGEF12 (1 to many)	protein binding	GO:0005515
ENSONIG00000006183	ENSONIT00000007796	LG14	17193799	17234046	scaffold_11	1540254	1582674	ARHGEF12 (1 to many)	guanyl-nucleotide exchange factor activity	GO:0005085
ENSONIG00000006183	ENSONIT00000007796	LG14	17193799	17234046	scaffold_11	1540254	1582674	ARHGEF12 (1 to many)	positive regulation of GTPase activity	GO:0043547
ENSONIG00000006183	ENSONIT00000007796	LG14	17193799	17234046	scaffold_11	1540254	1582674	ARHGEF12 (1 to many)	regulation of Rho protein signal transduction	GO:0035023
ENSONIG00000006183	ENSONIT00000007796	LG14	17193799	17234046	scaffold_11	1540254	1582674	ARHGEF12 (1 to many)	Rho guanyl-nucleotide exchange factor activity	GO:0005089
ENSONIG00000004991	ENSONIT00000006283	LG14	14152948	14156304	scaffold_11	3075268	3078625	bcap29	membrane	GO:0016020
ENSONIG00000004991	ENSONIT00000006283	LG14	14152948	14156304	scaffold_11	3075268	3078625	bcap29	integral component of membrane	GO:0016021
ENSONIG00000004991	ENSONIT00000006283	LG14	14152948	14156304	scaffold_11	3075268	3078625	bcap29	endoplasmic reticulum	GO:0005783
ENSONIG00000004991	ENSONIT00000006283	LG14	14152948	14156304	scaffold_11	3075268	3078625	bcap29	intracellular protein transport	GO:0006886
ENSONIG00000005007	ENSONIT00000006302	LG14	13504505	13507561	scaffold_11	3789020	3792083	bloc1s3	cytoplasm	GO:0005737
ENSONIG00000006228	ENSONIT00000007853	LG14	17713213	17719632	scaffold_11	2083864	2090307	c1qtnf5	extracellular region	GO:0005576
ENSONIG00000006228	ENSONIT00000007853	LG14	17713213	17719632	scaffold_11	2083864	2090307	c1qtnf5	collagen trimer	GO:0005581
ENSONIG00000006228	ENSONIT00000007853	LG14	17713213	17719632	scaffold_11	2083864	2090307	c1qtnf5	protein binding	GO:0005515
ENSONIG00000005972	ENSONIT00000007527	LG14	15725211	15735343	scaffold_11	63123	73299	calm2a	calcium ion binding	GO:0005509
ENSONIG00000006212	ENSONIT00000007831	LG14	17598989	17631028	scaffold_11	1976676	2010133	cbl (1 to many)	signal transducer activity	GO:0004871
ENSONIG00000006212	ENSONIT00000007831	LG14	17598989	17631028	scaffold_11	1976676	2010133	cbl (1 to many)	zinc ion binding	GO:0008270
ENSONIG00000006212	ENSONIT00000007831	LG14	17598989	17631028	scaffold_11	1976676	2010133	cbl (1 to many)	nucleus	GO:0005634
ENSONIG00000006212	ENSONIT00000007831	LG14	17598989	17631028	scaffold_11	1976676	2010133	cbl (1 to many)	metal ion binding	GO:0046872
ENSONIG00000006212	ENSONIT00000007831	LG14	17598989	17631028	scaffold_11	1976676	2010133	cbl (1 to many)	calcium ion binding	GO:0005509
ENSONIG00000006212	ENSONIT00000007831	LG14	17598989	17631028	scaffold_11	1976676	2010133	cbl (1 to many)	protein binding	GO:0005515
ENSONIG00000006212	ENSONIT00000007831	LG14	17598989	17631028	scaffold_11	1976676	2010133	cbl (1 to many)	phosphotyrosine binding	GO:0001784
ENSONIG00000006212	ENSONIT00000007831	LG14	17598989	17631028	scaffold_11	1976676	2010133	cbl (1 to many)	regulation of signaling	GO:0023051
ENSONIG00000006212	ENSONIT00000007831	LG14	17598989	17631028	scaffold_11	1976676	2010133	cbl (1 to many)	ubiquitin-protein transferase activity	GO:0004842
ENSONIG00000006212	ENSONIT00000007831	LG14	17598989	17631028	scaffold_11	1976676	2010133	cbl (1 to many)	cell surface receptor signaling pathway	GO:0007166
ENSONIG00000006212	ENSONIT00000007831	LG14	17598989	17631028	scaffold_11	1976676	2010133	cbl (1 to many)	protein ubiquitination	GO:0016567
ENSONIG00000006211	ENSONIT00000007830	LG14	17579284	17598288	scaffold_11	1957782	1976974	ccdc153
ENSONIG00000006074	ENSONIT00000007656	LG14	16376442	16382004	scaffold_11	727584	733190	CEP57	gamma-tubulin binding	GO:0043015
ENSONIG00000006074	ENSONIT00000007656	LG14	16376442	16382004	scaffold_11	727584	733190	CEP57	identical protein binding	GO:0042802
ENSONIG00000006074	ENSONIT00000007656	LG14	16376442	16382004	scaffold_11	727584	733190	CEP57	microtubule anchoring	GO:0034453
ENSONIG00000006074	ENSONIT00000007656	LG14	16376442	16382004	scaffold_11	727584	733190	CEP57	microtubule binding	GO:0008017
ENSONIG00000008146	ENSONIT00000010267	LG14	14776621	14799340	scaffold_11	2532176	2555139	cluha	cytoplasm	GO:0005737
ENSONIG00000008146	ENSONIT00000010267	LG14	14776621	14799340	scaffold_11	2532176	2555139	cluha	intracellular distribution of mitochondria	GO:0048312
ENSONIG00000008146	ENSONIT00000010267	LG14	14776621	14799340	scaffold_11	2532176	2555139	cluha	mitochondrion organization	GO:0007005
ENSONIG00000008146	ENSONIT00000010267	LG14	14776621	14799340	scaffold_11	2532176	2555139	cluha	RNA binding	GO:0003723
ENSONIG00000008197	ENSONIT00000010329	LG14	15021520	15041873	scaffold_11	2754229	2774639	cpdb	membrane	GO:0016020
ENSONIG00000008197	ENSONIT00000010329	LG14	15021520	15041873	scaffold_11	2754229	2774639	cpdb	integral component of membrane	GO:0016021
ENSONIG00000008197	ENSONIT00000010329	LG14	15021520	15041873	scaffold_11	2754229	2774639	cpdb	zinc ion binding	GO:0008270
ENSONIG00000008197	ENSONIT00000010329	LG14	15021520	15041873	scaffold_11	2754229	2774639	cpdb	metallocarboxypeptidase activity	GO:0004181
ENSONIG00000008197	ENSONIT00000010329	LG14	15021520	15041873	scaffold_11	2754229	2774639	cpdb	proteolysis	GO:0006508
ENSONIG00000008197	ENSONIT00000010330	LG14	15021520	15041873	scaffold_11	2754229	2774639	cpdb	membrane	GO:0016020
ENSONIG00000008197	ENSONIT00000010330	LG14	15021520	15041873	scaffold_11	2754229	2774639	cpdb	integral component of membrane	GO:0016021
ENSONIG00000008197	ENSONIT00000010330	LG14	15021520	15041873	scaffold_11	2754229	2774639	cpdb	zinc ion binding	GO:0008270
ENSONIG00000008197	ENSONIT00000010330	LG14	15021520	15041873	scaffold_11	2754229	2774639	cpdb	metallocarboxypeptidase activity	GO:0004181
ENSONIG00000008197	ENSONIT00000010330	LG14	15021520	15041873	scaffold_11	2754229	2774639	cpdb	proteolysis	GO:0006508
ENSONIG00000008191	ENSONIT00000010321	LG14	15016664	15019728	scaffold_11	2747522	2750613	cryba1a
ENSONIG00000008186	ENSONIT00000010316	LG14	15010697	15013772	scaffold_11	2741677	2744843	crybb1l3
ENSONIG00000006078	ENSONIT00000007661	LG14	16393793	16457653	scaffold_11	745940	811112	dock10	intracellular	GO:0005622
ENSONIG00000006078	ENSONIT00000007661	LG14	16393793	16457653	scaffold_11	745940	811112	dock10	guanyl-nucleotide exchange factor activity	GO:0005085
ENSONIG00000006078	ENSONIT00000007661	LG14	16393793	16457653	scaffold_11	745940	811112	dock10	small GTPase mediated signal transduction	GO:0007264
ENSONIG00000006078	ENSONIT00000007661	LG14	16393793	16457653	scaffold_11	745940	811112	dock10	positive regulation of GTPase activity	GO:0043547
ENSONIG00000006162	ENSONIT00000007767	LG14	16957221	17005014	scaffold_11	1305427	1354395	drd2b	membrane	GO:0016020
ENSONIG00000006162	ENSONIT00000007767	LG14	16957221	17005014	scaffold_11	1305427	1354395	drd2b	integral component of membrane	GO:0016021
ENSONIG00000006162	ENSONIT00000007767	LG14	16957221	17005014	scaffold_11	1305427	1354395	drd2b	G-protein coupled receptor signaling pathway	GO:0007186
ENSONIG00000006162	ENSONIT00000007767	LG14	16957221	17005014	scaffold_11	1305427	1354395	drd2b	signal transduction	GO:0007165
ENSONIG00000006162	ENSONIT00000007767	LG14	16957221	17005014	scaffold_11	1305427	1354395	drd2b	G-protein coupled receptor activity	GO:0004930
ENSONIG00000006162	ENSONIT00000007767	LG14	16957221	17005014	scaffold_11	1305427	1354395	drd2b	signal transducer activity	GO:0004871
ENSONIG00000006162	ENSONIT00000007767	LG14	16957221	17005014	scaffold_11	1305427	1354395	drd2b	integral component of plasma membrane	GO:0005887
ENSONIG00000006162	ENSONIT00000007767	LG14	16957221	17005014	scaffold_11	1305427	1354395	drd2b	adenylate cyclase-inhibiting dopamine receptor signaling pathway	GO:0007195
ENSONIG00000006162	ENSONIT00000007767	LG14	16957221	17005014	scaffold_11	1305427	1354395	drd2b	dopamine neurotransmitter receptor activity	GO:0004952
ENSONIG00000006033	ENSONIT00000007603	LG14	16199305	16282644	scaffold_11	537492	622642	dscaml1	membrane	GO:0016020
ENSONIG00000006033	ENSONIT00000007603	LG14	16199305	16282644	scaffold_11	537492	622642	dscaml1	integral component of membrane	GO:0016021
ENSONIG00000006033	ENSONIT00000007603	LG14	16199305	16282644	scaffold_11	537492	622642	dscaml1	protein binding	GO:0005515
ENSONIG00000004993	ENSONIT00000006285	LG14	14149784	14152863	scaffold_11	3078874	3081961	dus4l	histidine biosynthetic process	GO:0000105
ENSONIG00000004993	ENSONIT00000006285	LG14	14149784	14152863	scaffold_11	3078874	3081961	dus4l	oxidation-reduction process	GO:0055114
ENSONIG00000004993	ENSONIT00000006285	LG14	14149784	14152863	scaffold_11	3078874	3081961	dus4l	oxidoreductase activity	GO:0016491
ENSONIG00000004993	ENSONIT00000006285	LG14	14149784	14152863	scaffold_11	3078874	3081961	dus4l	catalytic activity	GO:0003824
ENSONIG00000004993	ENSONIT00000006285	LG14	14149784	14152863	scaffold_11	3078874	3081961	dus4l	tRNA dihydrouridine synthase activity	GO:0017150
ENSONIG00000004993	ENSONIT00000006285	LG14	14149784	14152863	scaffold_11	3078874	3081961	dus4l	tRNA dihydrouridine synthesis	GO:0002943
ENSONIG00000004993	ENSONIT00000006285	LG14	14149784	14152863	scaffold_11	3078874	3081961	dus4l	tRNA processing	GO:0008033
ENSONIG00000004993	ENSONIT00000006285	LG14	14149784	14152863	scaffold_11	3078874	3081961	dus4l	flavin adenine dinucleotide binding	GO:0050660
ENSONIG00000006001	ENSONIT00000007565	LG14	16025422	16039524	scaffold_11	369128	383480	egln2	oxidation-reduction process	GO:0055114
ENSONIG00000006001	ENSONIT00000007565	LG14	16025422	16039524	scaffold_11	369128	383480	egln2	oxidoreductase activity	GO:0016491
ENSONIG00000006001	ENSONIT00000007565	LG14	16025422	16039524	scaffold_11	369128	383480	egln2	iron ion binding	GO:0005506
ENSONIG00000006001	ENSONIT00000007565	LG14	16025422	16039524	scaffold_11	369128	383480	egln2	oxidoreductase activity, acting on paired donors, with incorporation or reduction of molecular oxygen	GO:0016705
ENSONIG00000006001	ENSONIT00000007565	LG14	16025422	16039524	scaffold_11	369128	383480	egln2	L-ascorbic acid binding	GO:0031418
ENSONIG00000004995	ENSONIT00000006287	LG14	14146045	14147153	scaffold_11	3086114	3087222	fam101b
ENSONIG00000005058	ENSONIT00000006366	LG14	13145404	13174254	scaffold_11	4147349	4176376	fam168a
ENSONIG00000005058	ENSONIT00000006367	LG14	13145404	13174254	scaffold_11	4147349	4176376	fam168a
ENSONIG00000005044	ENSONIT00000006351	LG14	13315661	13381548	scaffold_11	3935256	4001290	FCHSD2	protein binding	GO:0005515
ENSONIG00000020469	ENSONIT00000025795	LG14	16075309	16076897	scaffold_11	420220	421808	fkrp	striated muscle tissue development	GO:0014706
ENSONIG00000020469	ENSONIT00000025795	LG14	16075309	16076897	scaffold_11	420220	421808	fkrp	regulation of protein glycosylation	GO:0060049
ENSONIG00000020469	ENSONIT00000025795	LG14	16075309	16076897	scaffold_11	420220	421808	fkrp	muscle fiber development	GO:0048747
ENSONIG00000020469	ENSONIT00000025795	LG14	16075309	16076897	scaffold_11	420220	421808	fkrp	extracellular matrix organization	GO:0030198
ENSONIG00000020469	ENSONIT00000025795	LG14	16075309	16076897	scaffold_11	420220	421808	fkrp	vasculogenesis	GO:0001570
ENSONIG00000008179	ENSONIT00000010306	LG14	14973309	14985472	scaffold_11	2693470	2705680	foxn1	sequence-specific DNA binding	GO:0043565
ENSONIG00000008179	ENSONIT00000010306	LG14	14973309	14985472	scaffold_11	2693470	2705680	foxn1	regulation of transcription, DNA-templated	GO:0006355
ENSONIG00000008179	ENSONIT00000010306	LG14	14973309	14985472	scaffold_11	2693470	2705680	foxn1	transcription, DNA-templated	GO:0006351
ENSONIG00000008179	ENSONIT00000010306	LG14	14973309	14985472	scaffold_11	2693470	2705680	foxn1	nucleus	GO:0005634
ENSONIG00000008179	ENSONIT00000010306	LG14	14973309	14985472	scaffold_11	2693470	2705680	foxn1	transcription factor activity, sequence-specific DNA binding	GO:0003700
ENSONIG00000008179	ENSONIT00000010306	LG14	14973309	14985472	scaffold_11	2693470	2705680	foxn1	DNA binding	GO:0003677
ENSONIG00000008179	ENSONIT00000010306	LG14	14973309	14985472	scaffold_11	2693470	2705680	foxn1	thymus development	GO:0048538
ENSONIG00000008179	ENSONIT00000010306	LG14	14973309	14985472	scaffold_11	2693470	2705680	foxn1	transcription regulatory region sequence-specific DNA binding	GO:0000976
ENSONIG00000008179	ENSONIT00000010307	LG14	14973309	14985472	scaffold_11	2693470	2705680	foxn1	sequence-specific DNA binding	GO:0043565
ENSONIG00000008179	ENSONIT00000010307	LG14	14973309	14985472	scaffold_11	2693470	2705680	foxn1	regulation of transcription, DNA-templated	GO:0006355
ENSONIG00000008179	ENSONIT00000010307	LG14	14973309	14985472	scaffold_11	2693470	2705680	foxn1	transcription, DNA-templated	GO:0006351
ENSONIG00000008179	ENSONIT00000010307	LG14	14973309	14985472	scaffold_11	2693470	2705680	foxn1	nucleus	GO:0005634
ENSONIG00000008179	ENSONIT00000010307	LG14	14973309	14985472	scaffold_11	2693470	2705680	foxn1	transcription factor activity, sequence-specific DNA binding	GO:0003700
ENSONIG00000008179	ENSONIT00000010307	LG14	14973309	14985472	scaffold_11	2693470	2705680	foxn1	DNA binding	GO:0003677
ENSONIG00000008179	ENSONIT00000010308	LG14	14973309	14985472	scaffold_11	2693470	2705680	foxn1	sequence-specific DNA binding	GO:0043565
ENSONIG00000008179	ENSONIT00000010308	LG14	14973309	14985472	scaffold_11	2693470	2705680	foxn1	regulation of transcription, DNA-templated	GO:0006355
ENSONIG00000008179	ENSONIT00000010308	LG14	14973309	14985472	scaffold_11	2693470	2705680	foxn1	transcription, DNA-templated	GO:0006351
ENSONIG00000008179	ENSONIT00000010308	LG14	14973309	14985472	scaffold_11	2693470	2705680	foxn1	nucleus	GO:0005634
ENSONIG00000008179	ENSONIT00000010308	LG14	14973309	14985472	scaffold_11	2693470	2705680	foxn1	transcription factor activity, sequence-specific DNA binding	GO:0003700
ENSONIG00000008179	ENSONIT00000010308	LG14	14973309	14985472	scaffold_11	2693470	2705680	foxn1	DNA binding	GO:0003677
ENSONIG00000006047	ENSONIT00000007621	LG14	16309945	16312295	scaffold_11	650097	652485	fxyd6	membrane	GO:0016020
ENSONIG00000006047	ENSONIT00000007621	LG14	16309945	16312295	scaffold_11	650097	652485	fxyd6	integral component of membrane	GO:0016021
ENSONIG00000006047	ENSONIT00000007621	LG14	16309945	16312295	scaffold_11	650097	652485	fxyd6	ion channel activity	GO:0005216
ENSONIG00000006047	ENSONIT00000007621	LG14	16309945	16312295	scaffold_11	650097	652485	fxyd6	ion transport	GO:0006811
ENSONIG00000006047	ENSONIT00000007621	LG14	16309945	16312295	scaffold_11	650097	652485	fxyd6	ion transmembrane transport	GO:0034220
ENSONIG00000008120	ENSONIT00000010236	LG14	14449618	14461464	scaffold_11	2204627	2217076	gbas
ENSONIG00000004970	ENSONIT00000006255	LG14	14402162	14426450	scaffold_11	2783670	2808859	gosr1	membrane	GO:0016020
ENSONIG00000004970	ENSONIT00000006255	LG14	14402162	14426450	scaffold_11	2783670	2808859	gosr1	transport	GO:0006810
ENSONIG00000004970	ENSONIT00000006255	LG14	14402162	14426450	scaffold_11	2783670	2808859	gosr1	integral component of membrane	GO:0016021
ENSONIG00000004970	ENSONIT00000006255	LG14	14402162	14426450	scaffold_11	2783670	2808859	gosr1	Golgi apparatus	GO:0005794
ENSONIG00000004970	ENSONIT00000006255	LG14	14402162	14426450	scaffold_11	2783670	2808859	gosr1	cis-Golgi network	GO:0005801
ENSONIG00000004970	ENSONIT00000006255	LG14	14402162	14426450	scaffold_11	2783670	2808859	gosr1	ER to Golgi vesicle-mediated transport	GO:0006888
ENSONIG00000004970	ENSONIT00000006255	LG14	14402162	14426450	scaffold_11	2783670	2808859	gosr1	protein transport	GO:0015031
ENSONIG00000004970	ENSONIT00000006255	LG14	14402162	14426450	scaffold_11	2783670	2808859	gosr1	Golgi membrane	GO:0000139
ENSONIG00000004970	ENSONIT00000006255	LG14	14402162	14426450	scaffold_11	2783670	2808859	gosr1	vesicle-mediated transport	GO:0016192
ENSONIG00000020470	ENSONIT00000025796	LG14	16139654	16140699	scaffold_11	481153	482198	gpr184	membrane	GO:0016020
ENSONIG00000020470	ENSONIT00000025796	LG14	16139654	16140699	scaffold_11	481153	482198	gpr184	G-protein coupled receptor signaling pathway	GO:0007186
ENSONIG00000020470	ENSONIT00000025796	LG14	16139654	16140699	scaffold_11	481153	482198	gpr184	signal transduction	GO:0007165
ENSONIG00000020470	ENSONIT00000025796	LG14	16139654	16140699	scaffold_11	481153	482198	gpr184	G-protein coupled receptor activity	GO:0004930
ENSONIG00000020470	ENSONIT00000025796	LG14	16139654	16140699	scaffold_11	481153	482198	gpr184	signal transducer activity	GO:0004871
ENSONIG00000020470	ENSONIT00000025796	LG14	16139654	16140699	scaffold_11	481153	482198	gpr184	integral component of membrane	GO:0016021
ENSONIG00000006200	ENSONIT00000007817	LG14	17454589	17585813	scaffold_11	1833463	1964773	grik4	membrane	GO:0016020
ENSONIG00000006200	ENSONIT00000007817	LG14	17454589	17585813	scaffold_11	1833463	1964773	grik4	transport	GO:0006810
ENSONIG00000006200	ENSONIT00000007817	LG14	17454589	17585813	scaffold_11	1833463	1964773	grik4	integral component of membrane	GO:0016021
ENSONIG00000006200	ENSONIT00000007817	LG14	17454589	17585813	scaffold_11	1833463	1964773	grik4	plasma membrane	GO:0005886
ENSONIG00000006200	ENSONIT00000007817	LG14	17454589	17585813	scaffold_11	1833463	1964773	grik4	postsynaptic membrane	GO:0045211
ENSONIG00000006200	ENSONIT00000007817	LG14	17454589	17585813	scaffold_11	1833463	1964773	grik4	synapse	GO:0045202
ENSONIG00000006200	ENSONIT00000007817	LG14	17454589	17585813	scaffold_11	1833463	1964773	grik4	cell junction	GO:0030054
ENSONIG00000006200	ENSONIT00000007817	LG14	17454589	17585813	scaffold_11	1833463	1964773	grik4	ion channel activity	GO:0005216
ENSONIG00000006200	ENSONIT00000007817	LG14	17454589	17585813	scaffold_11	1833463	1964773	grik4	ion transport	GO:0006811
ENSONIG00000006200	ENSONIT00000007817	LG14	17454589	17585813	scaffold_11	1833463	1964773	grik4	receptor activity	GO:0004872
ENSONIG00000006200	ENSONIT00000007817	LG14	17454589	17585813	scaffold_11	1833463	1964773	grik4	ionotropic glutamate receptor signaling pathway	GO:0035235
ENSONIG00000006200	ENSONIT00000007817	LG14	17454589	17585813	scaffold_11	1833463	1964773	grik4	ion transmembrane transport	GO:0034220
ENSONIG00000006200	ENSONIT00000007817	LG14	17454589	17585813	scaffold_11	1833463	1964773	grik4	extracellular-glutamate-gated ion channel activity	GO:0005234
ENSONIG00000006200	ENSONIT00000007817	LG14	17454589	17585813	scaffold_11	1833463	1964773	grik4	ionotropic glutamate receptor activity	GO:0004970
ENSONIG00000006075	ENSONIT00000007657	LG14	16382494	16385956	scaffold_11	733577	737058	gucy1b2	heme binding	GO:0020037
ENSONIG00000006075	ENSONIT00000007657	LG14	16382494	16385956	scaffold_11	733577	737058	gucy1b2	nucleotide binding	GO:0000166
ENSONIG00000006075	ENSONIT00000007657	LG14	16382494	16385956	scaffold_11	733577	737058	gucy1b2	lyase activity	GO:0016829
ENSONIG00000006075	ENSONIT00000007657	LG14	16382494	16385956	scaffold_11	733577	737058	gucy1b2	intracellular signal transduction	GO:0035556
ENSONIG00000006075	ENSONIT00000007657	LG14	16382494	16385956	scaffold_11	733577	737058	gucy1b2	intracellular	GO:0005622
ENSONIG00000006075	ENSONIT00000007657	LG14	16382494	16385956	scaffold_11	733577	737058	gucy1b2	cGMP biosynthetic process	GO:0006182
ENSONIG00000006075	ENSONIT00000007657	LG14	16382494	16385956	scaffold_11	733577	737058	gucy1b2	guanylate cyclase activity	GO:0004383
ENSONIG00000006075	ENSONIT00000007657	LG14	16382494	16385956	scaffold_11	733577	737058	gucy1b2	phosphorus-oxygen lyase activity	GO:0016849
ENSONIG00000006075	ENSONIT00000007657	LG14	16382494	16385956	scaffold_11	733577	737058	gucy1b2	cyclic nucleotide biosynthetic process	GO:0009190
ENSONIG00000006170	ENSONIT00000007778	LG14	17129499	17140541	scaffold_11	1479144	1490222	hepacama	membrane	GO:0016020
ENSONIG00000006170	ENSONIT00000007778	LG14	17129499	17140541	scaffold_11	1479144	1490222	hepacama	integral component of membrane	GO:0016021
ENSONIG00000006170	ENSONIT00000007778	LG14	17129499	17140541	scaffold_11	1479144	1490222	hepacama	receptor activity	GO:0004872
ENSONIG00000006170	ENSONIT00000007778	LG14	17129499	17140541	scaffold_11	1479144	1490222	hepacama	protein binding	GO:0005515
ENSONIG00000006170	ENSONIT00000007778	LG14	17129499	17140541	scaffold_11	1479144	1490222	hepacama	cell-cell junction	GO:0005911
ENSONIG00000006170	ENSONIT00000007779	LG14	17129499	17140541	scaffold_11	1479144	1490222	hepacama	membrane	GO:0016020
ENSONIG00000006170	ENSONIT00000007779	LG14	17129499	17140541	scaffold_11	1479144	1490222	hepacama	integral component of membrane	GO:0016021
ENSONIG00000006170	ENSONIT00000007779	LG14	17129499	17140541	scaffold_11	1479144	1490222	hepacama	receptor activity	GO:0004872
ENSONIG00000006170	ENSONIT00000007779	LG14	17129499	17140541	scaffold_11	1479144	1490222	hepacama	protein binding	GO:0005515
ENSONIG00000006056	ENSONIT00000007633	LG14	16337889	16344186	scaffold_11	679544	685869	il10ra	membrane	GO:0016020
ENSONIG00000006056	ENSONIT00000007633	LG14	16337889	16344186	scaffold_11	679544	685869	il10ra	integral component of membrane	GO:0016021
ENSONIG00000006056	ENSONIT00000007633	LG14	16337889	16344186	scaffold_11	679544	685869	il10ra	protein binding	GO:0005515
ENSONIG00000008152	ENSONIT00000010273	LG14	14888142	14896765	scaffold_11	2172486	2181113	im:7138535 (1 to many)
ENSONIG00000006268	ENSONIT00000007901	LG14	17806991	17813859	scaffold_11	2175257	2182132	im:7138535 (1 to many)
ENSONIG00000006268	ENSONIT00000007902	LG14	17806991	17813859	scaffold_11	2175257	2182132	im:7138535 (1 to many)
ENSONIG00000006229	ENSONIT00000007854	LG14	17729633	17767047	scaffold_11	2096422	2133972	kmt2a	histone methyltransferase complex	GO:0035097
ENSONIG00000006229	ENSONIT00000007854	LG14	17729633	17767047	scaffold_11	2096422	2133972	kmt2a	histone H3-K4 methylation	GO:0051568
ENSONIG00000006229	ENSONIT00000007854	LG14	17729633	17767047	scaffold_11	2096422	2133972	kmt2a	histone methyltransferase activity (H3-K4 specific)	GO:0042800
ENSONIG00000006229	ENSONIT00000007854	LG14	17729633	17767047	scaffold_11	2096422	2133972	kmt2a	zinc ion binding	GO:0008270
ENSONIG00000006229	ENSONIT00000007854	LG14	17729633	17767047	scaffold_11	2096422	2133972	kmt2a	regulation of transcription, DNA-templated	GO:0006355
ENSONIG00000006229	ENSONIT00000007854	LG14	17729633	17767047	scaffold_11	2096422	2133972	kmt2a	nucleus	GO:0005634
ENSONIG00000006229	ENSONIT00000007854	LG14	17729633	17767047	scaffold_11	2096422	2133972	kmt2a	DNA binding	GO:0003677
ENSONIG00000006229	ENSONIT00000007854	LG14	17729633	17767047	scaffold_11	2096422	2133972	kmt2a	metal ion binding	GO:0046872
ENSONIG00000006229	ENSONIT00000007854	LG14	17729633	17767047	scaffold_11	2096422	2133972	kmt2a	transferase activity	GO:0016740
ENSONIG00000006229	ENSONIT00000007854	LG14	17729633	17767047	scaffold_11	2096422	2133972	kmt2a	protein binding	GO:0005515
ENSONIG00000006229	ENSONIT00000007854	LG14	17729633	17767047	scaffold_11	2096422	2133972	kmt2a	histone lysine methylation	GO:0034968
ENSONIG00000006229	ENSONIT00000007854	LG14	17729633	17767047	scaffold_11	2096422	2133972	kmt2a	histone-lysine N-methyltransferase activity	GO:0018024
ENSONIG00000006229	ENSONIT00000007854	LG14	17729633	17767047	scaffold_11	2096422	2133972	kmt2a	methyltransferase activity	GO:0008168
ENSONIG00000006229	ENSONIT00000007854	LG14	17729633	17767047	scaffold_11	2096422	2133972	kmt2a	methylation	GO:0032259
ENSONIG00000006229	ENSONIT00000007854	LG14	17729633	17767047	scaffold_11	2096422	2133972	kmt2a	glial cell development	GO:0021782
ENSONIG00000006229	ENSONIT00000007854	LG14	17729633	17767047	scaffold_11	2096422	2133972	kmt2a	paraxial mesoderm development	GO:0048339
ENSONIG00000006229	ENSONIT00000007854	LG14	17729633	17767047	scaffold_11	2096422	2133972	kmt2a	nucleate erythrocyte development	GO:0048823
ENSONIG00000006229	ENSONIT00000007854	LG14	17729633	17767047	scaffold_11	2096422	2133972	kmt2a	hemopoiesis	GO:0030097
ENSONIG00000006229	ENSONIT00000007854	LG14	17729633	17767047	scaffold_11	2096422	2133972	kmt2a	neurogenesis	GO:0022008
ENSONIG00000006149	ENSONIT00000007749	LG14	16790294	16793375	scaffold_11	1134098	1137219	laynb	membrane	GO:0016020
ENSONIG00000006149	ENSONIT00000007749	LG14	16790294	16793375	scaffold_11	1134098	1137219	laynb	integral component of membrane	GO:0016021
ENSONIG00000008123	ENSONIT00000010239	LG14	14583584	14638907	scaffold_11	2340163	2395863	limk1a	membrane	GO:0016020
ENSONIG00000008123	ENSONIT00000010239	LG14	14583584	14638907	scaffold_11	2340163	2395863	limk1a	zinc ion binding	GO:0008270
ENSONIG00000008123	ENSONIT00000010239	LG14	14583584	14638907	scaffold_11	2340163	2395863	limk1a	metal ion binding	GO:0046872
ENSONIG00000008123	ENSONIT00000010239	LG14	14583584	14638907	scaffold_11	2340163	2395863	limk1a	protein phosphorylation	GO:0006468
ENSONIG00000008123	ENSONIT00000010239	LG14	14583584	14638907	scaffold_11	2340163	2395863	limk1a	ATP binding	GO:0005524
ENSONIG00000008123	ENSONIT00000010239	LG14	14583584	14638907	scaffold_11	2340163	2395863	limk1a	protein tyrosine kinase activity	GO:0004713
ENSONIG00000008123	ENSONIT00000010239	LG14	14583584	14638907	scaffold_11	2340163	2395863	limk1a	protein kinase activity	GO:0004672
ENSONIG00000008123	ENSONIT00000010239	LG14	14583584	14638907	scaffold_11	2340163	2395863	limk1a	phosphotransferase activity, alcohol group as acceptor	GO:0016773
ENSONIG00000008123	ENSONIT00000010239	LG14	14583584	14638907	scaffold_11	2340163	2395863	limk1a	protein binding	GO:0005515
ENSONIG00000008123	ENSONIT00000010239	LG14	14583584	14638907	scaffold_11	2340163	2395863	limk1a	response to yeast	GO:0001878
ENSONIG00000006220	ENSONIT00000007841	LG14	17633951	17681413	scaffold_11	2012370	2060855	mcamb	membrane	GO:0016020
ENSONIG00000006220	ENSONIT00000007841	LG14	17633951	17681413	scaffold_11	2012370	2060855	mcamb	integral component of membrane	GO:0016021
ENSONIG00000006220	ENSONIT00000007841	LG14	17633951	17681413	scaffold_11	2012370	2060855	mcamb	protein binding	GO:0005515
ENSONIG00000006220	ENSONIT00000007841	LG14	17633951	17681413	scaffold_11	2012370	2060855	mcamb	blood vessel development	GO:0001568
ENSONIG00000006220	ENSONIT00000007841	LG14	17633951	17681413	scaffold_11	2012370	2060855	mcamb	angiogenesis	GO:0001525
ENSONIG00000006220	ENSONIT00000007842	LG14	17633951	17681413	scaffold_11	2012370	2060855	mcamb	membrane	GO:0016020
ENSONIG00000006220	ENSONIT00000007842	LG14	17633951	17681413	scaffold_11	2012370	2060855	mcamb	integral component of membrane	GO:0016021
ENSONIG00000006220	ENSONIT00000007842	LG14	17633951	17681413	scaffold_11	2012370	2060855	mcamb	protein binding	GO:0005515
ENSONIG00000006118	ENSONIT00000007713	LG14	16715101	16717596	scaffold_11	1058243	1060739	med29	mediator complex	GO:0016592
ENSONIG00000006118	ENSONIT00000007713	LG14	16715101	16717596	scaffold_11	1058243	1060739	med29	eye photoreceptor cell development	GO:0042462
ENSONIG00000006118	ENSONIT00000007714	LG14	16715101	16717596	scaffold_11	1058243	1060739	med29	mediator complex	GO:0016592
ENSONIG00000008135	ENSONIT00000010253	LG14	14710273	14736269	scaffold_11	2467419	2494362	mettl16	transferase activity	GO:0016740
ENSONIG00000008135	ENSONIT00000010253	LG14	14710273	14736269	scaffold_11	2467419	2494362	mettl16	methyltransferase activity	GO:0008168
ENSONIG00000008135	ENSONIT00000010253	LG14	14710273	14736269	scaffold_11	2467419	2494362	mettl16	methylation	GO:0032259
ENSONIG00000006107	ENSONIT00000007702	LG14	16703926	16712001	scaffold_11	1047444	1055671	mlf1
ENSONIG00000006062	ENSONIT00000007639	LG14	16368352	16375496	scaffold_11	717074	724410	mre11a	nucleus	GO:0005634
ENSONIG00000006062	ENSONIT00000007639	LG14	16368352	16375496	scaffold_11	717074	724410	mre11a	DNA repair	GO:0006281
ENSONIG00000006062	ENSONIT00000007639	LG14	16368352	16375496	scaffold_11	717074	724410	mre11a	hydrolase activity	GO:0016787
ENSONIG00000006062	ENSONIT00000007639	LG14	16368352	16375496	scaffold_11	717074	724410	mre11a	cellular response to DNA damage stimulus	GO:0006974
ENSONIG00000006062	ENSONIT00000007639	LG14	16368352	16375496	scaffold_11	717074	724410	mre11a	double-strand break repair	GO:0006302
ENSONIG00000006062	ENSONIT00000007639	LG14	16368352	16375496	scaffold_11	717074	724410	mre11a	exonuclease activity	GO:0004527
ENSONIG00000006062	ENSONIT00000007639	LG14	16368352	16375496	scaffold_11	717074	724410	mre11a	meiotic cell cycle	GO:0051321
ENSONIG00000006062	ENSONIT00000007639	LG14	16368352	16375496	scaffold_11	717074	724410	mre11a	endonuclease activity	GO:0004519
ENSONIG00000006062	ENSONIT00000007639	LG14	16368352	16375496	scaffold_11	717074	724410	mre11a	manganese ion binding	GO:0030145
ENSONIG00000006062	ENSONIT00000007639	LG14	16368352	16375496	scaffold_11	717074	724410	mre11a	nucleic acid phosphodiester bond hydrolysis	GO:0090305
ENSONIG00000006062	ENSONIT00000007639	LG14	16368352	16375496	scaffold_11	717074	724410	mre11a	DNA metabolic process	GO:0006259
ENSONIG00000006062	ENSONIT00000007639	LG14	16368352	16375496	scaffold_11	717074	724410	mre11a	nuclease activity	GO:0004518
ENSONIG00000006062	ENSONIT00000007640	LG14	16368352	16375496	scaffold_11	717074	724410	mre11a	nucleus	GO:0005634
ENSONIG00000006062	ENSONIT00000007640	LG14	16368352	16375496	scaffold_11	717074	724410	mre11a	DNA repair	GO:0006281
ENSONIG00000006062	ENSONIT00000007640	LG14	16368352	16375496	scaffold_11	717074	724410	mre11a	hydrolase activity	GO:0016787
ENSONIG00000006062	ENSONIT00000007640	LG14	16368352	16375496	scaffold_11	717074	724410	mre11a	cellular response to DNA damage stimulus	GO:0006974
ENSONIG00000006062	ENSONIT00000007640	LG14	16368352	16375496	scaffold_11	717074	724410	mre11a	double-strand break repair	GO:0006302
ENSONIG00000006062	ENSONIT00000007640	LG14	16368352	16375496	scaffold_11	717074	724410	mre11a	exonuclease activity	GO:0004527
ENSONIG00000006062	ENSONIT00000007640	LG14	16368352	16375496	scaffold_11	717074	724410	mre11a	meiotic cell cycle	GO:0051321
ENSONIG00000006062	ENSONIT00000007640	LG14	16368352	16375496	scaffold_11	717074	724410	mre11a	endonuclease activity	GO:0004519
ENSONIG00000006062	ENSONIT00000007640	LG14	16368352	16375496	scaffold_11	717074	724410	mre11a	manganese ion binding	GO:0030145
ENSONIG00000006062	ENSONIT00000007640	LG14	16368352	16375496	scaffold_11	717074	724410	mre11a	nucleic acid phosphodiester bond hydrolysis	GO:0090305
ENSONIG00000006062	ENSONIT00000007640	LG14	16368352	16375496	scaffold_11	717074	724410	mre11a	DNA metabolic process	GO:0006259
ENSONIG00000006062	ENSONIT00000007640	LG14	16368352	16375496	scaffold_11	717074	724410	mre11a	nuclease activity	GO:0004518
ENSONIG00000006177	ENSONIT00000007788	LG14	17169982	17185896	scaffold_11	1518726	1535572	oafa
ENSONIG00000005057	ENSONIT00000006365	LG14	13191196	13206936	scaffold_11	4112631	4128512	P2RY6	membrane	GO:0016020
ENSONIG00000005057	ENSONIT00000006365	LG14	13191196	13206936	scaffold_11	4112631	4128512	P2RY6	integral component of membrane	GO:0016021
ENSONIG00000005057	ENSONIT00000006365	LG14	13191196	13206936	scaffold_11	4112631	4128512	P2RY6	G-protein coupled receptor signaling pathway	GO:0007186
ENSONIG00000005057	ENSONIT00000006365	LG14	13191196	13206936	scaffold_11	4112631	4128512	P2RY6	G-protein coupled receptor activity	GO:0004930
ENSONIG00000005057	ENSONIT00000006365	LG14	13191196	13206936	scaffold_11	4112631	4128512	P2RY6	phospholipase C-activating G-protein coupled receptor signaling pathway	GO:0007200
ENSONIG00000005057	ENSONIT00000006365	LG14	13191196	13206936	scaffold_11	4112631	4128512	P2RY6	G-protein coupled purinergic nucleotide receptor activity	GO:0045028
ENSONIG00000005057	ENSONIT00000006365	LG14	13191196	13206936	scaffold_11	4112631	4128512	P2RY6	G-protein coupled purinergic nucleotide receptor signaling pathway	GO:0035589
ENSONIG00000008138	ENSONIT00000010256	LG14	14737052	14776439	scaffold_11	2493373	2534043	PAFAH1B1 (1 to many)	transport	GO:0006810
ENSONIG00000008138	ENSONIT00000010256	LG14	14737052	14776439	scaffold_11	2493373	2534043	PAFAH1B1 (1 to many)	cell cycle	GO:0007049
ENSONIG00000008138	ENSONIT00000010256	LG14	14737052	14776439	scaffold_11	2493373	2534043	PAFAH1B1 (1 to many)	cytoplasm	GO:0005737
ENSONIG00000008138	ENSONIT00000010256	LG14	14737052	14776439	scaffold_11	2493373	2534043	PAFAH1B1 (1 to many)	multicellular organismal development	GO:0007275
ENSONIG00000008138	ENSONIT00000010256	LG14	14737052	14776439	scaffold_11	2493373	2534043	PAFAH1B1 (1 to many)	nervous system development	GO:0007399
ENSONIG00000008138	ENSONIT00000010256	LG14	14737052	14776439	scaffold_11	2493373	2534043	PAFAH1B1 (1 to many)	protein binding	GO:0005515
ENSONIG00000008138	ENSONIT00000010256	LG14	14737052	14776439	scaffold_11	2493373	2534043	PAFAH1B1 (1 to many)	dynein binding	GO:0045502
ENSONIG00000008138	ENSONIT00000010256	LG14	14737052	14776439	scaffold_11	2493373	2534043	PAFAH1B1 (1 to many)	microtubule associated complex	GO:0005875
ENSONIG00000008138	ENSONIT00000010256	LG14	14737052	14776439	scaffold_11	2493373	2534043	PAFAH1B1 (1 to many)	establishment of mitotic spindle orientation	GO:0000132
ENSONIG00000008138	ENSONIT00000010256	LG14	14737052	14776439	scaffold_11	2493373	2534043	PAFAH1B1 (1 to many)	microtubule organizing center	GO:0005815
ENSONIG00000008138	ENSONIT00000010256	LG14	14737052	14776439	scaffold_11	2493373	2534043	PAFAH1B1 (1 to many)	cell differentiation	GO:0030154
ENSONIG00000008138	ENSONIT00000010256	LG14	14737052	14776439	scaffold_11	2493373	2534043	PAFAH1B1 (1 to many)	microtubule-based process	GO:0007017
ENSONIG00000008138	ENSONIT00000010256	LG14	14737052	14776439	scaffold_11	2493373	2534043	PAFAH1B1 (1 to many)	mitotic nuclear division	GO:0007067
ENSONIG00000008138	ENSONIT00000010256	LG14	14737052	14776439	scaffold_11	2493373	2534043	PAFAH1B1 (1 to many)	microtubule	GO:0005874
ENSONIG00000008138	ENSONIT00000010256	LG14	14737052	14776439	scaffold_11	2493373	2534043	PAFAH1B1 (1 to many)	cytoskeleton	GO:0005856
ENSONIG00000008138	ENSONIT00000010256	LG14	14737052	14776439	scaffold_11	2493373	2534043	PAFAH1B1 (1 to many)	cell division	GO:0051301
ENSONIG00000008138	ENSONIT00000010257	LG14	14737052	14776439	scaffold_11	2493373	2534043	PAFAH1B1 (1 to many)	transport	GO:0006810
ENSONIG00000008138	ENSONIT00000010257	LG14	14737052	14776439	scaffold_11	2493373	2534043	PAFAH1B1 (1 to many)	cell cycle	GO:0007049
ENSONIG00000008138	ENSONIT00000010257	LG14	14737052	14776439	scaffold_11	2493373	2534043	PAFAH1B1 (1 to many)	cytoplasm	GO:0005737
ENSONIG00000008138	ENSONIT00000010257	LG14	14737052	14776439	scaffold_11	2493373	2534043	PAFAH1B1 (1 to many)	multicellular organismal development	GO:0007275
ENSONIG00000008138	ENSONIT00000010257	LG14	14737052	14776439	scaffold_11	2493373	2534043	PAFAH1B1 (1 to many)	nervous system development	GO:0007399
ENSONIG00000008138	ENSONIT00000010257	LG14	14737052	14776439	scaffold_11	2493373	2534043	PAFAH1B1 (1 to many)	protein binding	GO:0005515
ENSONIG00000008138	ENSONIT00000010257	LG14	14737052	14776439	scaffold_11	2493373	2534043	PAFAH1B1 (1 to many)	dynein binding	GO:0045502
ENSONIG00000008138	ENSONIT00000010257	LG14	14737052	14776439	scaffold_11	2493373	2534043	PAFAH1B1 (1 to many)	microtubule associated complex	GO:0005875
ENSONIG00000008138	ENSONIT00000010257	LG14	14737052	14776439	scaffold_11	2493373	2534043	PAFAH1B1 (1 to many)	establishment of mitotic spindle orientation	GO:0000132
ENSONIG00000008138	ENSONIT00000010257	LG14	14737052	14776439	scaffold_11	2493373	2534043	PAFAH1B1 (1 to many)	microtubule organizing center	GO:0005815
ENSONIG00000008138	ENSONIT00000010257	LG14	14737052	14776439	scaffold_11	2493373	2534043	PAFAH1B1 (1 to many)	cell differentiation	GO:0030154
ENSONIG00000008138	ENSONIT00000010257	LG14	14737052	14776439	scaffold_11	2493373	2534043	PAFAH1B1 (1 to many)	microtubule-based process	GO:0007017
ENSONIG00000008138	ENSONIT00000010257	LG14	14737052	14776439	scaffold_11	2493373	2534043	PAFAH1B1 (1 to many)	mitotic nuclear division	GO:0007067
ENSONIG00000008138	ENSONIT00000010257	LG14	14737052	14776439	scaffold_11	2493373	2534043	PAFAH1B1 (1 to many)	microtubule	GO:0005874
ENSONIG00000008138	ENSONIT00000010257	LG14	14737052	14776439	scaffold_11	2493373	2534043	PAFAH1B1 (1 to many)	cytoskeleton	GO:0005856
ENSONIG00000008138	ENSONIT00000010257	LG14	14737052	14776439	scaffold_11	2493373	2534043	PAFAH1B1 (1 to many)	cell division	GO:0051301
ENSONIG00000004981	ENSONIT00000006271	LG14	14210049	14260954	scaffold_11	2965257	3016250	pde3a (1 to many)	membrane	GO:0016020
ENSONIG00000004981	ENSONIT00000006271	LG14	14210049	14260954	scaffold_11	2965257	3016250	pde3a (1 to many)	integral component of membrane	GO:0016021
ENSONIG00000004981	ENSONIT00000006271	LG14	14210049	14260954	scaffold_11	2965257	3016250	pde3a (1 to many)	signal transduction	GO:0007165
ENSONIG00000004981	ENSONIT00000006271	LG14	14210049	14260954	scaffold_11	2965257	3016250	pde3a (1 to many)	metal ion binding	GO:0046872
ENSONIG00000004981	ENSONIT00000006271	LG14	14210049	14260954	scaffold_11	2965257	3016250	pde3a (1 to many)	metabolic process	GO:0008152
ENSONIG00000004981	ENSONIT00000006271	LG14	14210049	14260954	scaffold_11	2965257	3016250	pde3a (1 to many)	hydrolase activity	GO:0016787
ENSONIG00000004981	ENSONIT00000006271	LG14	14210049	14260954	scaffold_11	2965257	3016250	pde3a (1 to many)	phosphoric diester hydrolase activity	GO:0008081
ENSONIG00000004981	ENSONIT00000006271	LG14	14210049	14260954	scaffold_11	2965257	3016250	pde3a (1 to many)	3',5'-cyclic-nucleotide phosphodiesterase activity	GO:0004114
ENSONIG00000004981	ENSONIT00000006272	LG14	14210049	14260954	scaffold_11	2965257	3016250	pde3a (1 to many)	signal transduction	GO:0007165
ENSONIG00000004981	ENSONIT00000006272	LG14	14210049	14260954	scaffold_11	2965257	3016250	pde3a (1 to many)	metal ion binding	GO:0046872
ENSONIG00000004981	ENSONIT00000006272	LG14	14210049	14260954	scaffold_11	2965257	3016250	pde3a (1 to many)	metabolic process	GO:0008152
ENSONIG00000004981	ENSONIT00000006272	LG14	14210049	14260954	scaffold_11	2965257	3016250	pde3a (1 to many)	hydrolase activity	GO:0016787
ENSONIG00000004981	ENSONIT00000006272	LG14	14210049	14260954	scaffold_11	2965257	3016250	pde3a (1 to many)	phosphoric diester hydrolase activity	GO:0008081
ENSONIG00000004981	ENSONIT00000006272	LG14	14210049	14260954	scaffold_11	2965257	3016250	pde3a (1 to many)	3',5'-cyclic-nucleotide phosphodiesterase activity	GO:0004114
ENSONIG00000006174	ENSONIT00000007785	LG14	17144636	17155001	scaffold_11	1493581	1504041	PDE9A (1 to many)	signal transduction	GO:0007165
ENSONIG00000006174	ENSONIT00000007785	LG14	17144636	17155001	scaffold_11	1493581	1504041	PDE9A (1 to many)	metal ion binding	GO:0046872
ENSONIG00000006174	ENSONIT00000007785	LG14	17144636	17155001	scaffold_11	1493581	1504041	PDE9A (1 to many)	metabolic process	GO:0008152
ENSONIG00000006174	ENSONIT00000007785	LG14	17144636	17155001	scaffold_11	1493581	1504041	PDE9A (1 to many)	hydrolase activity	GO:0016787
ENSONIG00000006174	ENSONIT00000007785	LG14	17144636	17155001	scaffold_11	1493581	1504041	PDE9A (1 to many)	phosphoric diester hydrolase activity	GO:0008081
ENSONIG00000006174	ENSONIT00000007785	LG14	17144636	17155001	scaffold_11	1493581	1504041	PDE9A (1 to many)	3',5'-cyclic-nucleotide phosphodiesterase activity	GO:0004114
ENSONIG00000008116	ENSONIT00000010231	LG14	14438446	14447337	scaffold_11	2193334	2202981	phkg1b	protein phosphorylation	GO:0006468
ENSONIG00000008116	ENSONIT00000010231	LG14	14438446	14447337	scaffold_11	2193334	2202981	phkg1b	ATP binding	GO:0005524
ENSONIG00000008116	ENSONIT00000010231	LG14	14438446	14447337	scaffold_11	2193334	2202981	phkg1b	protein tyrosine kinase activity	GO:0004713
ENSONIG00000008116	ENSONIT00000010231	LG14	14438446	14447337	scaffold_11	2193334	2202981	phkg1b	protein kinase activity	GO:0004672
ENSONIG00000008116	ENSONIT00000010231	LG14	14438446	14447337	scaffold_11	2193334	2202981	phkg1b	phosphorylase kinase complex	GO:0005964
ENSONIG00000008116	ENSONIT00000010231	LG14	14438446	14447337	scaffold_11	2193334	2202981	phkg1b	phosphorylase kinase activity	GO:0004689
ENSONIG00000008116	ENSONIT00000010231	LG14	14438446	14447337	scaffold_11	2193334	2202981	phkg1b	glycogen biosynthetic process	GO:0005978
ENSONIG00000008116	ENSONIT00000010231	LG14	14438446	14447337	scaffold_11	2193334	2202981	phkg1b	calmodulin binding	GO:0005516
ENSONIG00000005977	ENSONIT00000007532	LG14	15778336	15785382	scaffold_11	118778	126421	ppm1na	metal ion binding	GO:0046872
ENSONIG00000005977	ENSONIT00000007532	LG14	15778336	15785382	scaffold_11	118778	126421	ppm1na	magnesium ion binding	GO:0000287
ENSONIG00000005977	ENSONIT00000007532	LG14	15778336	15785382	scaffold_11	118778	126421	ppm1na	protein dephosphorylation	GO:0006470
ENSONIG00000005977	ENSONIT00000007532	LG14	15778336	15785382	scaffold_11	118778	126421	ppm1na	catalytic activity	GO:0003824
ENSONIG00000005977	ENSONIT00000007532	LG14	15778336	15785382	scaffold_11	118778	126421	ppm1na	hydrolase activity	GO:0016787
ENSONIG00000005977	ENSONIT00000007532	LG14	15778336	15785382	scaffold_11	118778	126421	ppm1na	manganese ion binding	GO:0030145
ENSONIG00000005977	ENSONIT00000007532	LG14	15778336	15785382	scaffold_11	118778	126421	ppm1na	cation binding	GO:0043169
ENSONIG00000005977	ENSONIT00000007532	LG14	15778336	15785382	scaffold_11	118778	126421	ppm1na	protein serine/threonine phosphatase activity	GO:0004722
ENSONIG00000005977	ENSONIT00000007532	LG14	15778336	15785382	scaffold_11	118778	126421	ppm1na	phosphoprotein phosphatase activity	GO:0004721
ENSONIG00000006124	ENSONIT00000007721	LG14	16718067	16735305	scaffold_11	1059240	1077721	ppp2r1b	binding	GO:0005488
ENSONIG00000006124	ENSONIT00000007721	LG14	16718067	16735305	scaffold_11	1059240	1077721	ppp2r1b	protein binding	GO:0005515
ENSONIG00000006124	ENSONIT00000007721	LG14	16718067	16735305	scaffold_11	1059240	1077721	ppp2r1b	protein complex assembly	GO:0006461
ENSONIG00000006124	ENSONIT00000007721	LG14	16718067	16735305	scaffold_11	1059240	1077721	ppp2r1b	regulation of protein phosphatase type 2A activity	GO:0034047
ENSONIG00000006124	ENSONIT00000007721	LG14	16718067	16735305	scaffold_11	1059240	1077721	ppp2r1b	protein phosphatase type 2A regulator activity	GO:0008601
ENSONIG00000006021	ENSONIT00000007589	LG14	16098278	16128103	scaffold_11	442478	473243	prkd2	membrane	GO:0016020
ENSONIG00000006021	ENSONIT00000007589	LG14	16098278	16128103	scaffold_11	442478	473243	prkd2	metal ion binding	GO:0046872
ENSONIG00000006021	ENSONIT00000007589	LG14	16098278	16128103	scaffold_11	442478	473243	prkd2	transferase activity	GO:0016740
ENSONIG00000006021	ENSONIT00000007589	LG14	16098278	16128103	scaffold_11	442478	473243	prkd2	phosphorylation	GO:0016310
ENSONIG00000006021	ENSONIT00000007589	LG14	16098278	16128103	scaffold_11	442478	473243	prkd2	kinase activity	GO:0016301
ENSONIG00000006021	ENSONIT00000007589	LG14	16098278	16128103	scaffold_11	442478	473243	prkd2	protein phosphorylation	GO:0006468
ENSONIG00000006021	ENSONIT00000007589	LG14	16098278	16128103	scaffold_11	442478	473243	prkd2	ATP binding	GO:0005524
ENSONIG00000006021	ENSONIT00000007589	LG14	16098278	16128103	scaffold_11	442478	473243	prkd2	protein tyrosine kinase activity	GO:0004713
ENSONIG00000006021	ENSONIT00000007589	LG14	16098278	16128103	scaffold_11	442478	473243	prkd2	protein kinase activity	GO:0004672
ENSONIG00000006021	ENSONIT00000007589	LG14	16098278	16128103	scaffold_11	442478	473243	prkd2	nucleotide binding	GO:0000166
ENSONIG00000006021	ENSONIT00000007589	LG14	16098278	16128103	scaffold_11	442478	473243	prkd2	cytoplasm	GO:0005737
ENSONIG00000006021	ENSONIT00000007589	LG14	16098278	16128103	scaffold_11	442478	473243	prkd2	phosphotransferase activity, alcohol group as acceptor	GO:0016773
ENSONIG00000006021	ENSONIT00000007589	LG14	16098278	16128103	scaffold_11	442478	473243	prkd2	intracellular signal transduction	GO:0035556
ENSONIG00000006021	ENSONIT00000007589	LG14	16098278	16128103	scaffold_11	442478	473243	prkd2	protein serine/threonine kinase activity	GO:0004674
ENSONIG00000006021	ENSONIT00000007589	LG14	16098278	16128103	scaffold_11	442478	473243	prkd2	protein kinase C activity	GO:0004697
ENSONIG00000006021	ENSONIT00000007589	LG14	16098278	16128103	scaffold_11	442478	473243	prkd2	endocardial cushion formation	GO:0003272
ENSONIG00000008153	ENSONIT00000010274	LG14	14903483	14918886	scaffold_11	2619587	2635219	prpf8	nucleic acid binding	GO:0003676
ENSONIG00000008153	ENSONIT00000010274	LG14	14903483	14918886	scaffold_11	2619587	2635219	prpf8	protein binding	GO:0005515
ENSONIG00000008153	ENSONIT00000010274	LG14	14903483	14918886	scaffold_11	2619587	2635219	prpf8	U5 snRNA binding	GO:0030623
ENSONIG00000008153	ENSONIT00000010274	LG14	14903483	14918886	scaffold_11	2619587	2635219	prpf8	U6 snRNA binding	GO:0017070
ENSONIG00000008153	ENSONIT00000010274	LG14	14903483	14918886	scaffold_11	2619587	2635219	prpf8	spliceosomal complex	GO:0005681
ENSONIG00000008153	ENSONIT00000010274	LG14	14903483	14918886	scaffold_11	2619587	2635219	prpf8	mRNA splicing, via spliceosome	GO:0000398
ENSONIG00000008153	ENSONIT00000010274	LG14	14903483	14918886	scaffold_11	2619587	2635219	prpf8	RNA binding	GO:0003723
ENSONIG00000008153	ENSONIT00000010274	LG14	14903483	14918886	scaffold_11	2619587	2635219	prpf8	spliceosomal tri-snRNP complex assembly	GO:0000244
ENSONIG00000008118	ENSONIT00000010234	LG14	14449477	14452357	scaffold_11	2204486	2207409	psph	metabolic process	GO:0008152
ENSONIG00000008118	ENSONIT00000010234	LG14	14449477	14452357	scaffold_11	2204486	2207409	psph	cytoplasm	GO:0005737
ENSONIG00000008118	ENSONIT00000010234	LG14	14449477	14452357	scaffold_11	2204486	2207409	psph	magnesium ion binding	GO:0000287
ENSONIG00000008118	ENSONIT00000010234	LG14	14449477	14452357	scaffold_11	2204486	2207409	psph	L-serine biosynthetic process	GO:0006564
ENSONIG00000008118	ENSONIT00000010234	LG14	14449477	14452357	scaffold_11	2204486	2207409	psph	phosphoserine phosphatase activity	GO:0004647
ENSONIG00000008118	ENSONIT00000010234	LG14	14449477	14452357	scaffold_11	2204486	2207409	psph	5'-nucleotidase activity	GO:0008253
ENSONIG00000008118	ENSONIT00000010234	LG14	14449477	14452357	scaffold_11	2204486	2207409	psph	phosphatase activity	GO:0016791
ENSONIG00000008118	ENSONIT00000010234	LG14	14449477	14452357	scaffold_11	2204486	2207409	psph	dephosphorylation	GO:0016311
ENSONIG00000005975	ENSONIT00000007530	LG14	15746196	15747542	scaffold_11	82520	83866	ptgir	membrane	GO:0016020
ENSONIG00000005975	ENSONIT00000007530	LG14	15746196	15747542	scaffold_11	82520	83866	ptgir	integral component of membrane	GO:0016021
ENSONIG00000005975	ENSONIT00000007530	LG14	15746196	15747542	scaffold_11	82520	83866	ptgir	G-protein coupled receptor signaling pathway	GO:0007186
ENSONIG00000005975	ENSONIT00000007530	LG14	15746196	15747542	scaffold_11	82520	83866	ptgir	signal transduction	GO:0007165
ENSONIG00000005975	ENSONIT00000007530	LG14	15746196	15747542	scaffold_11	82520	83866	ptgir	G-protein coupled receptor activity	GO:0004930
ENSONIG00000005975	ENSONIT00000007530	LG14	15746196	15747542	scaffold_11	82520	83866	ptgir	signal transducer activity	GO:0004871
ENSONIG00000005975	ENSONIT00000007530	LG14	15746196	15747542	scaffold_11	82520	83866	ptgir	prostacyclin receptor activity	GO:0016501
ENSONIG00000005987	ENSONIT00000007544	LG14	15853789	15860215	scaffold_11	193943	200530	rab4b	membrane	GO:0016020
ENSONIG00000005987	ENSONIT00000007544	LG14	15853789	15860215	scaffold_11	193943	200530	rab4b	signal transduction	GO:0007165
ENSONIG00000005987	ENSONIT00000007544	LG14	15853789	15860215	scaffold_11	193943	200530	rab4b	nucleotide binding	GO:0000166
ENSONIG00000005987	ENSONIT00000007544	LG14	15853789	15860215	scaffold_11	193943	200530	rab4b	intracellular protein transport	GO:0006886
ENSONIG00000005987	ENSONIT00000007544	LG14	15853789	15860215	scaffold_11	193943	200530	rab4b	intracellular	GO:0005622
ENSONIG00000005987	ENSONIT00000007544	LG14	15853789	15860215	scaffold_11	193943	200530	rab4b	nucleocytoplasmic transport	GO:0006913
ENSONIG00000005987	ENSONIT00000007544	LG14	15853789	15860215	scaffold_11	193943	200530	rab4b	protein transport	GO:0015031
ENSONIG00000005987	ENSONIT00000007544	LG14	15853789	15860215	scaffold_11	193943	200530	rab4b	small GTPase mediated signal transduction	GO:0007264
ENSONIG00000005987	ENSONIT00000007544	LG14	15853789	15860215	scaffold_11	193943	200530	rab4b	GTPase activity	GO:0003924
ENSONIG00000005987	ENSONIT00000007544	LG14	15853789	15860215	scaffold_11	193943	200530	rab4b	GTP binding	GO:0005525
ENSONIG00000005987	ENSONIT00000007545	LG14	15853789	15860215	scaffold_11	193943	200530	rab4b	membrane	GO:0016020
ENSONIG00000005987	ENSONIT00000007545	LG14	15853789	15860215	scaffold_11	193943	200530	rab4b	signal transduction	GO:0007165
ENSONIG00000005987	ENSONIT00000007545	LG14	15853789	15860215	scaffold_11	193943	200530	rab4b	nucleotide binding	GO:0000166
ENSONIG00000005987	ENSONIT00000007545	LG14	15853789	15860215	scaffold_11	193943	200530	rab4b	intracellular protein transport	GO:0006886
ENSONIG00000005987	ENSONIT00000007545	LG14	15853789	15860215	scaffold_11	193943	200530	rab4b	intracellular	GO:0005622
ENSONIG00000005987	ENSONIT00000007545	LG14	15853789	15860215	scaffold_11	193943	200530	rab4b	nucleocytoplasmic transport	GO:0006913
ENSONIG00000005987	ENSONIT00000007545	LG14	15853789	15860215	scaffold_11	193943	200530	rab4b	protein transport	GO:0015031
ENSONIG00000005987	ENSONIT00000007545	LG14	15853789	15860215	scaffold_11	193943	200530	rab4b	small GTPase mediated signal transduction	GO:0007264
ENSONIG00000005987	ENSONIT00000007545	LG14	15853789	15860215	scaffold_11	193943	200530	rab4b	GTPase activity	GO:0003924
ENSONIG00000005987	ENSONIT00000007545	LG14	15853789	15860215	scaffold_11	193943	200530	rab4b	GTP binding	GO:0005525
ENSONIG00000005048	ENSONIT00000006355	LG14	13278408	13304684	scaffold_11	4014065	4040471	relt	membrane	GO:0016020
ENSONIG00000005048	ENSONIT00000006355	LG14	13278408	13304684	scaffold_11	4014065	4040471	relt	integral component of membrane	GO:0016021
ENSONIG00000005048	ENSONIT00000006355	LG14	13278408	13304684	scaffold_11	4014065	4040471	relt	protein binding	GO:0005515
ENSONIG00000005985	ENSONIT00000007542	LG14	15806163	15810417	scaffold_11	146107	150425	rhoub	membrane	GO:0016020
ENSONIG00000005985	ENSONIT00000007542	LG14	15806163	15810417	scaffold_11	146107	150425	rhoub	signal transduction	GO:0007165
ENSONIG00000005985	ENSONIT00000007542	LG14	15806163	15810417	scaffold_11	146107	150425	rhoub	nucleotide binding	GO:0000166
ENSONIG00000005985	ENSONIT00000007542	LG14	15806163	15810417	scaffold_11	146107	150425	rhoub	intracellular protein transport	GO:0006886
ENSONIG00000005985	ENSONIT00000007542	LG14	15806163	15810417	scaffold_11	146107	150425	rhoub	intracellular	GO:0005622
ENSONIG00000005985	ENSONIT00000007542	LG14	15806163	15810417	scaffold_11	146107	150425	rhoub	nucleocytoplasmic transport	GO:0006913
ENSONIG00000005985	ENSONIT00000007542	LG14	15806163	15810417	scaffold_11	146107	150425	rhoub	protein transport	GO:0015031
ENSONIG00000005985	ENSONIT00000007542	LG14	15806163	15810417	scaffold_11	146107	150425	rhoub	small GTPase mediated signal transduction	GO:0007264
ENSONIG00000005985	ENSONIT00000007542	LG14	15806163	15810417	scaffold_11	146107	150425	rhoub	GTPase activity	GO:0003924
ENSONIG00000005985	ENSONIT00000007542	LG14	15806163	15810417	scaffold_11	146107	150425	rhoub	GTP binding	GO:0005525
ENSONIG00000020471	ENSONIT00000025797	LG14	17702919	17704276	scaffold_11	2074082	2075439	rnf26	protein binding	GO:0005515
ENSONIG00000020471	ENSONIT00000025797	LG14	17702919	17704276	scaffold_11	2074082	2075439	rnf26	membrane	GO:0016020
ENSONIG00000020471	ENSONIT00000025797	LG14	17702919	17704276	scaffold_11	2074082	2075439	rnf26	zinc ion binding	GO:0008270
ENSONIG00000020471	ENSONIT00000025797	LG14	17702919	17704276	scaffold_11	2074082	2075439	rnf26	metal ion binding	GO:0046872
ENSONIG00000020471	ENSONIT00000025797	LG14	17702919	17704276	scaffold_11	2074082	2075439	rnf26	integral component of membrane	GO:0016021
ENSONIG00000005982	ENSONIT00000007538	LG14	15793862	15805268	scaffold_11	134659	146164	rtn2a	membrane	GO:0016020
ENSONIG00000005982	ENSONIT00000007538	LG14	15793862	15805268	scaffold_11	134659	146164	rtn2a	integral component of membrane	GO:0016021
ENSONIG00000005982	ENSONIT00000007538	LG14	15793862	15805268	scaffold_11	134659	146164	rtn2a	endoplasmic reticulum membrane	GO:0005789
ENSONIG00000005982	ENSONIT00000007538	LG14	15793862	15805268	scaffold_11	134659	146164	rtn2a	endoplasmic reticulum	GO:0005783
ENSONIG00000008177	ENSONIT00000010303	LG14	14943269	14954547	scaffold_11	2659886	2671207	sarm1	binding	GO:0005488
ENSONIG00000008177	ENSONIT00000010303	LG14	14943269	14954547	scaffold_11	2659886	2671207	sarm1	signal transduction	GO:0007165
ENSONIG00000008177	ENSONIT00000010303	LG14	14943269	14954547	scaffold_11	2659886	2671207	sarm1	protein binding	GO:0005515
ENSONIG00000008170	ENSONIT00000010294	LG14	14929002	14934742	scaffold_11	2644465	2650208	scarf1	protein binding	GO:0005515
ENSONIG00000006166	ENSONIT00000007773	LG14	17041142	17047173	scaffold_11	1390238	1396356	scn3b	membrane	GO:0016020
ENSONIG00000006166	ENSONIT00000007773	LG14	17041142	17047173	scaffold_11	1390238	1396356	scn3b	integral component of membrane	GO:0016021
ENSONIG00000006166	ENSONIT00000007773	LG14	17041142	17047173	scaffold_11	1390238	1396356	scn3b	protein binding	GO:0005515
ENSONIG00000006166	ENSONIT00000007773	LG14	17041142	17047173	scaffold_11	1390238	1396356	scn3b	sodium channel regulator activity	GO:0017080
ENSONIG00000006166	ENSONIT00000007773	LG14	17041142	17047173	scaffold_11	1390238	1396356	scn3b	voltage-gated sodium channel complex	GO:0001518
ENSONIG00000006166	ENSONIT00000007773	LG14	17041142	17047173	scaffold_11	1390238	1396356	scn3b	sodium ion transport	GO:0006814
ENSONIG00000008130	ENSONIT00000010247	LG14	14680182	14687853	scaffold_11	2436257	2443962	SEPT4 (1 to many)	nucleotide binding	GO:0000166
ENSONIG00000008130	ENSONIT00000010247	LG14	14680182	14687853	scaffold_11	2436257	2443962	SEPT4 (1 to many)	GTPase activity	GO:0003924
ENSONIG00000008130	ENSONIT00000010247	LG14	14680182	14687853	scaffold_11	2436257	2443962	SEPT4 (1 to many)	GTP binding	GO:0005525
ENSONIG00000006106	ENSONIT00000007701	LG14	16574260	16580521	scaffold_11	917779	924087	shox2	sequence-specific DNA binding	GO:0043565
ENSONIG00000006106	ENSONIT00000007701	LG14	16574260	16580521	scaffold_11	917779	924087	shox2	regulation of transcription, DNA-templated	GO:0006355
ENSONIG00000006106	ENSONIT00000007701	LG14	16574260	16580521	scaffold_11	917779	924087	shox2	nucleus	GO:0005634
ENSONIG00000006106	ENSONIT00000007701	LG14	16574260	16580521	scaffold_11	917779	924087	shox2	DNA binding	GO:0003677
ENSONIG00000006106	ENSONIT00000007701	LG14	16574260	16580521	scaffold_11	917779	924087	shox2	regulation of heart contraction	GO:0008016
ENSONIG00000006106	ENSONIT00000007701	LG14	16574260	16580521	scaffold_11	917779	924087	shox2	heart development	GO:0007507
ENSONIG00000005009	ENSONIT00000006304	LG14	13448428	13468093	scaffold_11	3835696	3855594	si:ch211-136a13.1	membrane	GO:0016020
ENSONIG00000005009	ENSONIT00000006304	LG14	13448428	13468093	scaffold_11	3835696	3855594	si:ch211-136a13.1	oxidation-reduction process	GO:0055114
ENSONIG00000005009	ENSONIT00000006304	LG14	13448428	13468093	scaffold_11	3835696	3855594	si:ch211-136a13.1	carbohydrate metabolic process	GO:0005975
ENSONIG00000005009	ENSONIT00000006304	LG14	13448428	13468093	scaffold_11	3835696	3855594	si:ch211-136a13.1	catalytic activity	GO:0003824
ENSONIG00000005009	ENSONIT00000006304	LG14	13448428	13468093	scaffold_11	3835696	3855594	si:ch211-136a13.1	quinone binding	GO:0048038
ENSONIG00000005009	ENSONIT00000006304	LG14	13448428	13468093	scaffold_11	3835696	3855594	si:ch211-136a13.1	oxidoreductase activity, acting on the CH-OH group of donors, quinone or similar compound as acceptor	GO:0016901
ENSONIG00000005009	ENSONIT00000006304	LG14	13448428	13468093	scaffold_11	3835696	3855594	si:ch211-136a13.1	receptor-mediated endocytosis	GO:0006898
ENSONIG00000005009	ENSONIT00000006304	LG14	13448428	13468093	scaffold_11	3835696	3855594	si:ch211-136a13.1	scavenger receptor activity	GO:0005044
ENSONIG00000005009	ENSONIT00000006305	LG14	13448428	13468093	scaffold_11	3835696	3855594	si:ch211-136a13.1	membrane	GO:0016020
ENSONIG00000005009	ENSONIT00000006305	LG14	13448428	13468093	scaffold_11	3835696	3855594	si:ch211-136a13.1	oxidation-reduction process	GO:0055114
ENSONIG00000005009	ENSONIT00000006305	LG14	13448428	13468093	scaffold_11	3835696	3855594	si:ch211-136a13.1	carbohydrate metabolic process	GO:0005975
ENSONIG00000005009	ENSONIT00000006305	LG14	13448428	13468093	scaffold_11	3835696	3855594	si:ch211-136a13.1	catalytic activity	GO:0003824
ENSONIG00000005009	ENSONIT00000006305	LG14	13448428	13468093	scaffold_11	3835696	3855594	si:ch211-136a13.1	quinone binding	GO:0048038
ENSONIG00000005009	ENSONIT00000006305	LG14	13448428	13468093	scaffold_11	3835696	3855594	si:ch211-136a13.1	oxidoreductase activity, acting on the CH-OH group of donors, quinone or similar compound as acceptor	GO:0016901
ENSONIG00000005009	ENSONIT00000006305	LG14	13448428	13468093	scaffold_11	3835696	3855594	si:ch211-136a13.1	receptor-mediated endocytosis	GO:0006898
ENSONIG00000005009	ENSONIT00000006305	LG14	13448428	13468093	scaffold_11	3835696	3855594	si:ch211-136a13.1	scavenger receptor activity	GO:0005044
ENSONIG00000006264	ENSONIT00000007896	LG14	17787866	17805286	scaffold_11	2156224	2173911	si:ch211-235m3.5
ENSONIG00000005049	ENSONIT00000006356	LG14	13212261	13270516	scaffold_11	4050186	4108695	si:ch211-248g20.5	protein binding	GO:0005515
ENSONIG00000005049	ENSONIT00000006356	LG14	13212261	13270516	scaffold_11	4050186	4108695	si:ch211-248g20.5	positive regulation of GTPase activity	GO:0043547
ENSONIG00000005049	ENSONIT00000006356	LG14	13212261	13270516	scaffold_11	4050186	4108695	si:ch211-248g20.5	regulation of Rho protein signal transduction	GO:0035023
ENSONIG00000005049	ENSONIT00000006356	LG14	13212261	13270516	scaffold_11	4050186	4108695	si:ch211-248g20.5	Rho guanyl-nucleotide exchange factor activity	GO:0005089
ENSONIG00000006151	ENSONIT00000007752	LG14	16803142	16808151	scaffold_11	1146192	1151272	si:dkey-103g5.3
ENSONIG00000006151	ENSONIT00000007753	LG14	16803142	16808151	scaffold_11	1146192	1151272	si:dkey-103g5.3
ENSONIG00000006154	ENSONIT00000007757	LG14	16811507	16813046	scaffold_11	1154657	1156212	si:dkey-103g5.4
ENSONIG00000005976	ENSONIT00000007531	LG14	15771242	15776452	scaffold_11	111866	117226	si:dkey-202g17.3	membrane	GO:0016020
ENSONIG00000005976	ENSONIT00000007531	LG14	15771242	15776452	scaffold_11	111866	117226	si:dkey-202g17.3	integral component of membrane	GO:0016021
ENSONIG00000005976	ENSONIT00000007531	LG14	15771242	15776452	scaffold_11	111866	117226	si:dkey-202g17.3	carbohydrate metabolic process	GO:0005975
ENSONIG00000005976	ENSONIT00000007531	LG14	15771242	15776452	scaffold_11	111866	117226	si:dkey-202g17.3	catalytic activity	GO:0003824
ENSONIG00000006029	ENSONIT00000007597	LG14	16145663	16165902	scaffold_11	487097	507479	si:dkey-202l22.3	membrane	GO:0016020
ENSONIG00000006029	ENSONIT00000007597	LG14	16145663	16165902	scaffold_11	487097	507479	si:dkey-202l22.3	integral component of membrane	GO:0016021
ENSONIG00000006029	ENSONIT00000007597	LG14	16145663	16165902	scaffold_11	487097	507479	si:dkey-202l22.3	neuropeptide signaling pathway	GO:0007218
ENSONIG00000006029	ENSONIT00000007597	LG14	16145663	16165902	scaffold_11	487097	507479	si:dkey-202l22.3	G-protein coupled receptor signaling pathway	GO:0007186
ENSONIG00000006029	ENSONIT00000007597	LG14	16145663	16165902	scaffold_11	487097	507479	si:dkey-202l22.3	signal transduction	GO:0007165
ENSONIG00000006029	ENSONIT00000007597	LG14	16145663	16165902	scaffold_11	487097	507479	si:dkey-202l22.3	G-protein coupled receptor activity	GO:0004930
ENSONIG00000006029	ENSONIT00000007597	LG14	16145663	16165902	scaffold_11	487097	507479	si:dkey-202l22.3	signal transducer activity	GO:0004871
ENSONIG00000006029	ENSONIT00000007597	LG14	16145663	16165902	scaffold_11	487097	507479	si:dkey-202l22.3	neuropeptide Y receptor activity	GO:0004983
ENSONIG00000006031	ENSONIT00000007600	LG14	16180171	16184864	scaffold_11	519601	524294	si:dkey-202l22.6	GTP binding	GO:0005525
ENSONIG00000008133	ENSONIT00000010251	LG14	14692619	14709068	scaffold_11	2448383	2464939	si:dkey-95o3.4	protein dimerization activity	GO:0046983
ENSONIG00000006144	ENSONIT00000007742	LG14	16746018	16787970	scaffold_11	1089851	1131966	sik2a	protein phosphorylation	GO:0006468
ENSONIG00000006144	ENSONIT00000007742	LG14	16746018	16787970	scaffold_11	1089851	1131966	sik2a	ATP binding	GO:0005524
ENSONIG00000006144	ENSONIT00000007742	LG14	16746018	16787970	scaffold_11	1089851	1131966	sik2a	protein tyrosine kinase activity	GO:0004713
ENSONIG00000006144	ENSONIT00000007742	LG14	16746018	16787970	scaffold_11	1089851	1131966	sik2a	protein kinase activity	GO:0004672
ENSONIG00000006144	ENSONIT00000007742	LG14	16746018	16787970	scaffold_11	1089851	1131966	sik2a	nucleotide binding	GO:0000166
ENSONIG00000006144	ENSONIT00000007743	LG14	16746018	16787970	scaffold_11	1089851	1131966	sik2a	protein phosphorylation	GO:0006468
ENSONIG00000006144	ENSONIT00000007743	LG14	16746018	16787970	scaffold_11	1089851	1131966	sik2a	ATP binding	GO:0005524
ENSONIG00000006144	ENSONIT00000007743	LG14	16746018	16787970	scaffold_11	1089851	1131966	sik2a	protein tyrosine kinase activity	GO:0004713
ENSONIG00000006144	ENSONIT00000007743	LG14	16746018	16787970	scaffold_11	1089851	1131966	sik2a	protein kinase activity	GO:0004672
ENSONIG00000006144	ENSONIT00000007743	LG14	16746018	16787970	scaffold_11	1089851	1131966	sik2a	nucleotide binding	GO:0000166
ENSONIG00000006006	ENSONIT00000007572	LG14	16064972	16071485	scaffold_11	409994	416618	slc1a5	membrane	GO:0016020
ENSONIG00000006006	ENSONIT00000007572	LG14	16064972	16071485	scaffold_11	409994	416618	slc1a5	transport	GO:0006810
ENSONIG00000006006	ENSONIT00000007572	LG14	16064972	16071485	scaffold_11	409994	416618	slc1a5	integral component of membrane	GO:0016021
ENSONIG00000006006	ENSONIT00000007572	LG14	16064972	16071485	scaffold_11	409994	416618	slc1a5	transmembrane transport	GO:0055085
ENSONIG00000006006	ENSONIT00000007572	LG14	16064972	16071485	scaffold_11	409994	416618	slc1a5	sodium:dicarboxylate symporter activity	GO:0017153
ENSONIG00000006006	ENSONIT00000007572	LG14	16064972	16071485	scaffold_11	409994	416618	slc1a5	dicarboxylic acid transport	GO:0006835
ENSONIG00000006006	ENSONIT00000007572	LG14	16064972	16071485	scaffold_11	409994	416618	slc1a5	symporter activity	GO:0015293
ENSONIG00000008178	ENSONIT00000010304	LG14	14957039	14961444	scaffold_11	2673200	2677686	slc46a1	membrane	GO:0016020
ENSONIG00000008178	ENSONIT00000010304	LG14	14957039	14961444	scaffold_11	2673200	2677686	slc46a1	integral component of membrane	GO:0016021
ENSONIG00000008178	ENSONIT00000010304	LG14	14957039	14961444	scaffold_11	2673200	2677686	slc46a1	transmembrane transport	GO:0055085
ENSONIG00000008178	ENSONIT00000010305	LG14	14957039	14961444	scaffold_11	2673200	2677686	slc46a1	membrane	GO:0016020
ENSONIG00000008178	ENSONIT00000010305	LG14	14957039	14961444	scaffold_11	2673200	2677686	slc46a1	integral component of membrane	GO:0016021
ENSONIG00000008178	ENSONIT00000010305	LG14	14957039	14961444	scaffold_11	2673200	2677686	slc46a1	transmembrane transport	GO:0055085
ENSONIG00000004985	ENSONIT00000006276	LG14	14160519	14198158	scaffold_11	3033885	3071848	slco1c1	membrane	GO:0016020
ENSONIG00000004985	ENSONIT00000006276	LG14	14160519	14198158	scaffold_11	3033885	3071848	slco1c1	transport	GO:0006810
ENSONIG00000004985	ENSONIT00000006276	LG14	14160519	14198158	scaffold_11	3033885	3071848	slco1c1	transporter activity	GO:0005215
ENSONIG00000004985	ENSONIT00000006276	LG14	14160519	14198158	scaffold_11	3033885	3071848	slco1c1	integral component of membrane	GO:0016021
ENSONIG00000004985	ENSONIT00000006276	LG14	14160519	14198158	scaffold_11	3033885	3071848	slco1c1	plasma membrane	GO:0005886
ENSONIG00000004985	ENSONIT00000006276	LG14	14160519	14198158	scaffold_11	3033885	3071848	slco1c1	transmembrane transport	GO:0055085
ENSONIG00000004985	ENSONIT00000006276	LG14	14160519	14198158	scaffold_11	3033885	3071848	slco1c1	ion transport	GO:0006811
ENSONIG00000004985	ENSONIT00000006276	LG14	14160519	14198158	scaffold_11	3033885	3071848	slco1c1	protein binding	GO:0005515
ENSONIG00000004985	ENSONIT00000006277	LG14	14160519	14198158	scaffold_11	3033885	3071848	slco1c1	membrane	GO:0016020
ENSONIG00000004985	ENSONIT00000006277	LG14	14160519	14198158	scaffold_11	3033885	3071848	slco1c1	transport	GO:0006810
ENSONIG00000004985	ENSONIT00000006277	LG14	14160519	14198158	scaffold_11	3033885	3071848	slco1c1	transporter activity	GO:0005215
ENSONIG00000004985	ENSONIT00000006277	LG14	14160519	14198158	scaffold_11	3033885	3071848	slco1c1	integral component of membrane	GO:0016021
ENSONIG00000004985	ENSONIT00000006277	LG14	14160519	14198158	scaffold_11	3033885	3071848	slco1c1	plasma membrane	GO:0005886
ENSONIG00000004985	ENSONIT00000006277	LG14	14160519	14198158	scaffold_11	3033885	3071848	slco1c1	transmembrane transport	GO:0055085
ENSONIG00000004985	ENSONIT00000006277	LG14	14160519	14198158	scaffold_11	3033885	3071848	slco1c1	ion transport	GO:0006811
ENSONIG00000004985	ENSONIT00000006277	LG14	14160519	14198158	scaffold_11	3033885	3071848	slco1c1	protein binding	GO:0005515
ENSONIG00000006168	ENSONIT00000007775	LG14	17112025	17125647	scaffold_11	1462220	1476258	spa17	protein binding	GO:0005515
ENSONIG00000006015	ENSONIT00000007582	LG14	16078694	16091787	scaffold_11	423394	436581	STRN4	protein binding	GO:0005515
ENSONIG00000006181	ENSONIT00000007793	LG14	17185976	17192069	scaffold_11	1534599	1540749	tmem136a	membrane	GO:0016020
ENSONIG00000006181	ENSONIT00000007793	LG14	17185976	17192069	scaffold_11	1534599	1540749	tmem136a	integral component of membrane	GO:0016021
ENSONIG00000006000	ENSONIT00000007564	LG14	16008344	16015082	scaffold_11	351446	358242	tmem160	membrane	GO:0016020
ENSONIG00000006000	ENSONIT00000007564	LG14	16008344	16015082	scaffold_11	351446	358242	tmem160	integral component of membrane	GO:0016021
ENSONIG00000006051	ENSONIT00000007625	LG14	16320592	16333751	scaffold_11	661684	675039	tmprss13a	membrane	GO:0016020
ENSONIG00000006051	ENSONIT00000007625	LG14	16320592	16333751	scaffold_11	661684	675039	tmprss13a	integral component of membrane	GO:0016021
ENSONIG00000006051	ENSONIT00000007625	LG14	16320592	16333751	scaffold_11	661684	675039	tmprss13a	serine-type peptidase activity	GO:0008236
ENSONIG00000006051	ENSONIT00000007625	LG14	16320592	16333751	scaffold_11	661684	675039	tmprss13a	serine-type endopeptidase activity	GO:0004252
ENSONIG00000006051	ENSONIT00000007625	LG14	16320592	16333751	scaffold_11	661684	675039	tmprss13a	hydrolase activity	GO:0016787
ENSONIG00000006051	ENSONIT00000007625	LG14	16320592	16333751	scaffold_11	661684	675039	tmprss13a	peptidase activity	GO:0008233
ENSONIG00000006051	ENSONIT00000007625	LG14	16320592	16333751	scaffold_11	661684	675039	tmprss13a	proteolysis	GO:0006508
ENSONIG00000006051	ENSONIT00000007626	LG14	16320592	16333751	scaffold_11	661684	675039	tmprss13a	membrane	GO:0016020
ENSONIG00000006051	ENSONIT00000007626	LG14	16320592	16333751	scaffold_11	661684	675039	tmprss13a	integral component of membrane	GO:0016021
ENSONIG00000006051	ENSONIT00000007626	LG14	16320592	16333751	scaffold_11	661684	675039	tmprss13a	serine-type peptidase activity	GO:0008236
ENSONIG00000006051	ENSONIT00000007626	LG14	16320592	16333751	scaffold_11	661684	675039	tmprss13a	serine-type endopeptidase activity	GO:0004252
ENSONIG00000006051	ENSONIT00000007626	LG14	16320592	16333751	scaffold_11	661684	675039	tmprss13a	hydrolase activity	GO:0016787
ENSONIG00000006051	ENSONIT00000007626	LG14	16320592	16333751	scaffold_11	661684	675039	tmprss13a	peptidase activity	GO:0008233
ENSONIG00000006051	ENSONIT00000007626	LG14	16320592	16333751	scaffold_11	661684	675039	tmprss13a	proteolysis	GO:0006508
ENSONIG00000006051	ENSONIT00000007626	LG14	16320592	16333751	scaffold_11	661684	675039	tmprss13a	scavenger receptor activity	GO:0005044
ENSONIG00000006058	ENSONIT00000007635	LG14	16361214	16367903	scaffold_11	702606	709474	tmprss4a	membrane	GO:0016020
ENSONIG00000006058	ENSONIT00000007635	LG14	16361214	16367903	scaffold_11	702606	709474	tmprss4a	integral component of membrane	GO:0016021
ENSONIG00000006058	ENSONIT00000007635	LG14	16361214	16367903	scaffold_11	702606	709474	tmprss4a	serine-type peptidase activity	GO:0008236
ENSONIG00000006058	ENSONIT00000007635	LG14	16361214	16367903	scaffold_11	702606	709474	tmprss4a	serine-type endopeptidase activity	GO:0004252
ENSONIG00000006058	ENSONIT00000007635	LG14	16361214	16367903	scaffold_11	702606	709474	tmprss4a	hydrolase activity	GO:0016787
ENSONIG00000006058	ENSONIT00000007635	LG14	16361214	16367903	scaffold_11	702606	709474	tmprss4a	peptidase activity	GO:0008233
ENSONIG00000006058	ENSONIT00000007635	LG14	16361214	16367903	scaffold_11	702606	709474	tmprss4a	proteolysis	GO:0006508
ENSONIG00000006058	ENSONIT00000007635	LG14	16361214	16367903	scaffold_11	702606	709474	tmprss4a	protein binding	GO:0005515
ENSONIG00000006058	ENSONIT00000007635	LG14	16361214	16367903	scaffold_11	702606	709474	tmprss4a	receptor-mediated endocytosis	GO:0006898
ENSONIG00000006058	ENSONIT00000007635	LG14	16361214	16367903	scaffold_11	702606	709474	tmprss4a	scavenger receptor activity	GO:0005044
ENSONIG00000005005	ENSONIT00000006299	LG14	13507789	13513192	scaffold_11	3783668	3789111	trappc6bl
ENSONIG00000005005	ENSONIT00000006300	LG14	13507789	13513192	scaffold_11	3783668	3789111	trappc6bl
ENSONIG00000006155	ENSONIT00000007758	LG14	16882782	16902028	scaffold_11	1210007	1229369	ttc12	binding	GO:0005488
ENSONIG00000006155	ENSONIT00000007758	LG14	16882782	16902028	scaffold_11	1210007	1229369	ttc12	protein binding	GO:0005515
ENSONIG00000004975	ENSONIT00000006262	LG14	14379137	14398901	scaffold_11	2814501	2834411	tusc5a	membrane	GO:0016020
ENSONIG00000004975	ENSONIT00000006262	LG14	14379137	14398901	scaffold_11	2814501	2834411	tusc5a	integral component of membrane	GO:0016021
ENSONIG00000004975	ENSONIT00000006262	LG14	14379137	14398901	scaffold_11	2814501	2834411	tusc5a	response to biotic stimulus	GO:0009607
ENSONIG00000004975	ENSONIT00000006262	LG14	14379137	14398901	scaffold_11	2814501	2834411	tusc5a	axon extension	GO:0048675
ENSONIG00000006254	ENSONIT00000007885	LG14	17772609	17786620	scaffold_11	2140680	2154763	ube4a	ubiquitin-dependent protein catabolic process	GO:0006511
ENSONIG00000006254	ENSONIT00000007885	LG14	17772609	17786620	scaffold_11	2140680	2154763	ube4a	ubiquitin-ubiquitin ligase activity	GO:0034450
ENSONIG00000006254	ENSONIT00000007885	LG14	17772609	17786620	scaffold_11	2140680	2154763	ube4a	ubiquitin ligase complex	GO:0000151
ENSONIG00000006254	ENSONIT00000007885	LG14	17772609	17786620	scaffold_11	2140680	2154763	ube4a	ligase activity	GO:0016874
ENSONIG00000006254	ENSONIT00000007885	LG14	17772609	17786620	scaffold_11	2140680	2154763	ube4a	ubiquitin-protein transferase activity	GO:0004842
ENSONIG00000006254	ENSONIT00000007885	LG14	17772609	17786620	scaffold_11	2140680	2154763	ube4a	protein ubiquitination	GO:0016567
ENSONIG00000008183	ENSONIT00000010313	LG14	14987564	15008836	scaffold_11	2718419	2740651	unc119a
ENSONIG00000004996	ENSONIT00000006288	LG14	14117362	14144108	scaffold_11	3089215	3116174	vps53
ENSONIG00000008173	ENSONIT00000010298	LG14	14933685	14942732	scaffold_11	2649134	2658367	vtna	immune response	GO:0006955
ENSONIG00000008173	ENSONIT00000010298	LG14	14933685	14942732	scaffold_11	2649134	2658367	vtna	polysaccharide binding	GO:0030247
ENSONIG00000008173	ENSONIT00000010298	LG14	14933685	14942732	scaffold_11	2649134	2658367	vtna	receptor-mediated endocytosis	GO:0006898
ENSONIG00000008173	ENSONIT00000010298	LG14	14933685	14942732	scaffold_11	2649134	2658367	vtna	scavenger receptor activity	GO:0005044
ENSONIG00000005015	ENSONIT00000006312	LG14	13406472	13412532	scaffold_11	3894972	3901128	yif1b	membrane	GO:0016020
ENSONIG00000005015	ENSONIT00000006312	LG14	13406472	13412532	scaffold_11	3894972	3901128	yif1b	integral component of membrane	GO:0016021
ENSONIG00000005004	ENSONIT00000006298	LG14	13519597	13520597	scaffold_11	3777054	3778054	zgc:114130	metal ion binding	GO:0046872
ENSONIG00000008149	ENSONIT00000010270	LG14	14857453	14862848	scaffold_11	2614275	2619676	zgc:153372	metabolic process	GO:0008152
ENSONIG00000008149	ENSONIT00000010270	LG14	14857453	14862848	scaffold_11	2614275	2619676	zgc:153372	methyltransferase activity	GO:0008168
ENSONIG00000008149	ENSONIT00000010270	LG14	14857453	14862848	scaffold_11	2614275	2619676	zgc:153372	cellular protein modification process	GO:0006464
ENSONIG00000008149	ENSONIT00000010270	LG14	14857453	14862848	scaffold_11	2614275	2619676	zgc:153372	protein-L-isoaspartate (D-aspartate) O-methyltransferase activity	GO:0004719
ENSONIG00000006152	ENSONIT00000007754	LG14	16803142	16808151	scaffold_11	1146192	1151272	zgc:162608
ENSONIG00000006152	ENSONIT00000007755	LG14	16803142	16808151	scaffold_11	1146192	1151272	zgc:162608
ENSONIG00000005003	ENSONIT00000006297	LG14	13547124	13548169	scaffold_11	3747450	3748495	zgc:162730	metal ion binding	GO:0046872
ENSONIG00000005002	ENSONIT00000006296	LG14	13754113	13835544	scaffold_11	3433429	3515042	zgc:172282	membrane	GO:0016020
ENSONIG00000005002	ENSONIT00000006296	LG14	13754113	13835544	scaffold_11	3433429	3515042	zgc:172282	integral component of membrane	GO:0016021
ENSONIG00000005002	ENSONIT00000006296	LG14	13754113	13835544	scaffold_11	3433429	3515042	zgc:172282	protein binding	GO:0005515
ENSONIG00000005042	ENSONIT00000006347	LG14	13385164	13395686	scaffold_11	3915443	3926096		protein binding	GO:0005515
ENSONIG00000005042	ENSONIT00000006348	LG14	13385164	13395686	scaffold_11	3915443	3926096		protein binding	GO:0005515
ENSONIG00000005018	ENSONIT00000006317	LG14	13395983	13405345	scaffold_11	3904601	3914016		metabolic process	GO:0008152
ENSONIG00000005018	ENSONIT00000006317	LG14	13395983	13405345	scaffold_11	3904601	3914016		ligase activity	GO:0016874
ENSONIG00000005018	ENSONIT00000006317	LG14	13395983	13405345	scaffold_11	3904601	3914016		ubiquitin-protein transferase activity	GO:0004842
ENSONIG00000005018	ENSONIT00000006317	LG14	13395983	13405345	scaffold_11	3904601	3914016		protein ubiquitination	GO:0016567
ENSONIG00000005956	ENSONIT00000007507	LG14	15219268	15227524	scaffold_112	113038	121346	bmp16	growth	GO:0040007
ENSONIG00000005956	ENSONIT00000007507	LG14	15219268	15227524	scaffold_112	113038	121346	bmp16	growth factor activity	GO:0008083
ENSONIG00000005956	ENSONIT00000007507	LG14	15219268	15227524	scaffold_112	113038	121346	bmp16	extracellular region	GO:0005576
ENSONIG00000020468	ENSONIT00000025794	LG14	15190881	15191284	scaffold_112	150841	151244	GEMIN7	SMN complex	GO:0032797
ENSONIG00000005965	ENSONIT00000007518	LG14	15306913	15314216	scaffold_112	19985	27359	mrpl28	translation	GO:0006412
ENSONIG00000005965	ENSONIT00000007518	LG14	15306913	15314216	scaffold_112	19985	27359	mrpl28	ribosome	GO:0005840
ENSONIG00000005965	ENSONIT00000007518	LG14	15306913	15314216	scaffold_112	19985	27359	mrpl28	structural constituent of ribosome	GO:0003735
ENSONIG00000005965	ENSONIT00000007518	LG14	15306913	15314216	scaffold_112	19985	27359	mrpl28	intracellular	GO:0005622
ENSONIG00000005965	ENSONIT00000007519	LG14	15306913	15314216	scaffold_112	19985	27359	mrpl28	translation	GO:0006412
ENSONIG00000005965	ENSONIT00000007519	LG14	15306913	15314216	scaffold_112	19985	27359	mrpl28	ribosome	GO:0005840
ENSONIG00000005965	ENSONIT00000007519	LG14	15306913	15314216	scaffold_112	19985	27359	mrpl28	structural constituent of ribosome	GO:0003735
ENSONIG00000005965	ENSONIT00000007519	LG14	15306913	15314216	scaffold_112	19985	27359	mrpl28	intracellular	GO:0005622
ENSONIG00000005959	ENSONIT00000007510	LG14	15250099	15251476	scaffold_112	87807	89219	phc2b	nucleus	GO:0005634
ENSONIG00000005959	ENSONIT00000007510	LG14	15250099	15251476	scaffold_112	87807	89219	phc2b	DNA binding	GO:0003677
ENSONIG00000005959	ENSONIT00000007510	LG14	15250099	15251476	scaffold_112	87807	89219	phc2b	chromosome	GO:0005694
ENSONIG00000005959	ENSONIT00000007510	LG14	15250099	15251476	scaffold_112	87807	89219	phc2b	nucleosome	GO:0000786
ENSONIG00000005959	ENSONIT00000007510	LG14	15250099	15251476	scaffold_112	87807	89219	phc2b	protein heterodimerization activity	GO:0046982
ENSONIG00000005960	ENSONIT00000007511	LG14	15253358	15291951	scaffold_112	47186	86319	ppp1r37
ENSONIG00000010521	ENSONIT00000013235	LG14	591102	601887	scaffold_122	291937	302795	abcg4b	membrane	GO:0016020
ENSONIG00000010521	ENSONIT00000013235	LG14	591102	601887	scaffold_122	291937	302795	abcg4b	integral component of membrane	GO:0016021
ENSONIG00000010521	ENSONIT00000013235	LG14	591102	601887	scaffold_122	291937	302795	abcg4b	ATP binding	GO:0005524
ENSONIG00000010521	ENSONIT00000013235	LG14	591102	601887	scaffold_122	291937	302795	abcg4b	nucleotide binding	GO:0000166
ENSONIG00000010521	ENSONIT00000013235	LG14	591102	601887	scaffold_122	291937	302795	abcg4b	metabolic process	GO:0008152
ENSONIG00000010521	ENSONIT00000013235	LG14	591102	601887	scaffold_122	291937	302795	abcg4b	ATPase activity	GO:0016887
ENSONIG00000010496	ENSONIT00000013205	LG14	873236	880834	scaffold_122	556443	564099	aldh3a1	membrane	GO:0016020
ENSONIG00000010496	ENSONIT00000013205	LG14	873236	880834	scaffold_122	556443	564099	aldh3a1	integral component of membrane	GO:0016021
ENSONIG00000010496	ENSONIT00000013205	LG14	873236	880834	scaffold_122	556443	564099	aldh3a1	oxidation-reduction process	GO:0055114
ENSONIG00000010496	ENSONIT00000013205	LG14	873236	880834	scaffold_122	556443	564099	aldh3a1	oxidoreductase activity	GO:0016491
ENSONIG00000010496	ENSONIT00000013205	LG14	873236	880834	scaffold_122	556443	564099	aldh3a1	metabolic process	GO:0008152
ENSONIG00000010496	ENSONIT00000013205	LG14	873236	880834	scaffold_122	556443	564099	aldh3a1	oxidoreductase activity, acting on the aldehyde or oxo group of donors, NAD or NADP as acceptor	GO:0016620
ENSONIG00000010496	ENSONIT00000013205	LG14	873236	880834	scaffold_122	556443	564099	aldh3a1	cellular aldehyde metabolic process	GO:0006081
ENSONIG00000010496	ENSONIT00000013205	LG14	873236	880834	scaffold_122	556443	564099	aldh3a1	aldehyde dehydrogenase [NAD(P)+] activity	GO:0004030
ENSONIG00000010494	ENSONIT00000013202	LG14	880912	893048	scaffold_122	571493	583689	aldh3a2a	membrane	GO:0016020
ENSONIG00000010494	ENSONIT00000013202	LG14	880912	893048	scaffold_122	571493	583689	aldh3a2a	integral component of membrane	GO:0016021
ENSONIG00000010494	ENSONIT00000013202	LG14	880912	893048	scaffold_122	571493	583689	aldh3a2a	oxidation-reduction process	GO:0055114
ENSONIG00000010494	ENSONIT00000013202	LG14	880912	893048	scaffold_122	571493	583689	aldh3a2a	oxidoreductase activity	GO:0016491
ENSONIG00000010494	ENSONIT00000013202	LG14	880912	893048	scaffold_122	571493	583689	aldh3a2a	metabolic process	GO:0008152
ENSONIG00000010494	ENSONIT00000013202	LG14	880912	893048	scaffold_122	571493	583689	aldh3a2a	oxidoreductase activity, acting on the aldehyde or oxo group of donors, NAD or NADP as acceptor	GO:0016620
ENSONIG00000010494	ENSONIT00000013202	LG14	880912	893048	scaffold_122	571493	583689	aldh3a2a	cellular aldehyde metabolic process	GO:0006081
ENSONIG00000010494	ENSONIT00000013202	LG14	880912	893048	scaffold_122	571493	583689	aldh3a2a	aldehyde dehydrogenase [NAD(P)+] activity	GO:0004030
ENSONIG00000010494	ENSONIT00000013203	LG14	880912	893048	scaffold_122	571493	583689	aldh3a2a	membrane	GO:0016020
ENSONIG00000010494	ENSONIT00000013203	LG14	880912	893048	scaffold_122	571493	583689	aldh3a2a	integral component of membrane	GO:0016021
ENSONIG00000010494	ENSONIT00000013203	LG14	880912	893048	scaffold_122	571493	583689	aldh3a2a	oxidation-reduction process	GO:0055114
ENSONIG00000010494	ENSONIT00000013203	LG14	880912	893048	scaffold_122	571493	583689	aldh3a2a	oxidoreductase activity	GO:0016491
ENSONIG00000010494	ENSONIT00000013203	LG14	880912	893048	scaffold_122	571493	583689	aldh3a2a	metabolic process	GO:0008152
ENSONIG00000010494	ENSONIT00000013203	LG14	880912	893048	scaffold_122	571493	583689	aldh3a2a	oxidoreductase activity, acting on the aldehyde or oxo group of donors, NAD or NADP as acceptor	GO:0016620
ENSONIG00000010494	ENSONIT00000013203	LG14	880912	893048	scaffold_122	571493	583689	aldh3a2a	cellular aldehyde metabolic process	GO:0006081
ENSONIG00000010494	ENSONIT00000013203	LG14	880912	893048	scaffold_122	571493	583689	aldh3a2a	aldehyde dehydrogenase [NAD(P)+] activity	GO:0004030
ENSONIG00000010470	ENSONIT00000013173	LG14	1026509	1038581	scaffold_122	747666	759815	appbp2	protein binding	GO:0005515
ENSONIG00000010446	ENSONIT00000013140	LG14	1402338	1510292	scaffold_122	1154570	1262955	bcas3	protein binding	GO:0005515
ENSONIG00000010466	ENSONIT00000013167	LG14	1052341	1093374	scaffold_122	783419	824621	brip1	nucleus	GO:0005634
ENSONIG00000010466	ENSONIT00000013167	LG14	1052341	1093374	scaffold_122	783419	824621	brip1	DNA binding	GO:0003677
ENSONIG00000010466	ENSONIT00000013167	LG14	1052341	1093374	scaffold_122	783419	824621	brip1	ATP binding	GO:0005524
ENSONIG00000010466	ENSONIT00000013167	LG14	1052341	1093374	scaffold_122	783419	824621	brip1	nucleotide binding	GO:0000166
ENSONIG00000010466	ENSONIT00000013167	LG14	1052341	1093374	scaffold_122	783419	824621	brip1	helicase activity	GO:0004386
ENSONIG00000010466	ENSONIT00000013167	LG14	1052341	1093374	scaffold_122	783419	824621	brip1	nucleic acid binding	GO:0003676
ENSONIG00000010466	ENSONIT00000013167	LG14	1052341	1093374	scaffold_122	783419	824621	brip1	hydrolase activity	GO:0016787
ENSONIG00000010466	ENSONIT00000013167	LG14	1052341	1093374	scaffold_122	783419	824621	brip1	ATP-dependent DNA helicase activity	GO:0004003
ENSONIG00000010466	ENSONIT00000013167	LG14	1052341	1093374	scaffold_122	783419	824621	brip1	hydrolase activity, acting on acid anhydrides, in phosphorus-containing anhydrides	GO:0016818
ENSONIG00000010466	ENSONIT00000013167	LG14	1052341	1093374	scaffold_122	783419	824621	brip1	DNA duplex unwinding	GO:0032508
ENSONIG00000010466	ENSONIT00000013167	LG14	1052341	1093374	scaffold_122	783419	824621	brip1	nucleobase-containing compound metabolic process	GO:0006139
ENSONIG00000010466	ENSONIT00000013167	LG14	1052341	1093374	scaffold_122	783419	824621	brip1	ATP-dependent helicase activity	GO:0008026
ENSONIG00000010520	ENSONIT00000013234	LG14	609270	610394	scaffold_122	309822	310957	ift20	axoneme	GO:0005930
ENSONIG00000010520	ENSONIT00000013234	LG14	609270	610394	scaffold_122	309822	310957	ift20	ciliary basal body	GO:0036064
ENSONIG00000010444	ENSONIT00000013138	LG14	1776299	1784473	scaffold_122	1516361	1524999	lhx1a	sequence-specific DNA binding	GO:0043565
ENSONIG00000010444	ENSONIT00000013138	LG14	1776299	1784473	scaffold_122	1516361	1524999	lhx1a	zinc ion binding	GO:0008270
ENSONIG00000010444	ENSONIT00000013138	LG14	1776299	1784473	scaffold_122	1516361	1524999	lhx1a	regulation of transcription, DNA-templated	GO:0006355
ENSONIG00000010444	ENSONIT00000013138	LG14	1776299	1784473	scaffold_122	1516361	1524999	lhx1a	nucleus	GO:0005634
ENSONIG00000010444	ENSONIT00000013138	LG14	1776299	1784473	scaffold_122	1516361	1524999	lhx1a	DNA binding	GO:0003677
ENSONIG00000010444	ENSONIT00000013138	LG14	1776299	1784473	scaffold_122	1516361	1524999	lhx1a	metal ion binding	GO:0046872
ENSONIG00000010468	ENSONIT00000013169	LG14	1042663	1048222	scaffold_122	763095	768660	ppm1da	metal ion binding	GO:0046872
ENSONIG00000010468	ENSONIT00000013169	LG14	1042663	1048222	scaffold_122	763095	768660	ppm1da	protein dephosphorylation	GO:0006470
ENSONIG00000010468	ENSONIT00000013169	LG14	1042663	1048222	scaffold_122	763095	768660	ppm1da	catalytic activity	GO:0003824
ENSONIG00000010468	ENSONIT00000013169	LG14	1042663	1048222	scaffold_122	763095	768660	ppm1da	hydrolase activity	GO:0016787
ENSONIG00000010468	ENSONIT00000013169	LG14	1042663	1048222	scaffold_122	763095	768660	ppm1da	cation binding	GO:0043169
ENSONIG00000010468	ENSONIT00000013169	LG14	1042663	1048222	scaffold_122	763095	768660	ppm1da	protein serine/threonine phosphatase activity	GO:0004722
ENSONIG00000010468	ENSONIT00000013169	LG14	1042663	1048222	scaffold_122	763095	768660	ppm1da	phosphoprotein phosphatase activity	GO:0004721
ENSONIG00000010511	ENSONIT00000013222	LG14	619637	736277	scaffold_122	308556	425341	sgsm2
ENSONIG00000010511	ENSONIT00000013223	LG14	619637	736277	scaffold_122	308556	425341	sgsm2
ENSONIG00000010459	ENSONIT00000013157	LG14	1133421	1159705	scaffold_122	883866	910508	tbx4	regulation of transcription, DNA-templated	GO:0006355
ENSONIG00000010459	ENSONIT00000013157	LG14	1133421	1159705	scaffold_122	883866	910508	tbx4	transcription, DNA-templated	GO:0006351
ENSONIG00000010459	ENSONIT00000013157	LG14	1133421	1159705	scaffold_122	883866	910508	tbx4	nucleus	GO:0005634
ENSONIG00000010459	ENSONIT00000013157	LG14	1133421	1159705	scaffold_122	883866	910508	tbx4	transcription factor activity, sequence-specific DNA binding	GO:0003700
ENSONIG00000010459	ENSONIT00000013157	LG14	1133421	1159705	scaffold_122	883866	910508	tbx4	DNA binding	GO:0003677
ENSONIG00000010459	ENSONIT00000013158	LG14	1133421	1159705	scaffold_122	883866	910508	tbx4	regulation of transcription, DNA-templated	GO:0006355
ENSONIG00000010459	ENSONIT00000013158	LG14	1133421	1159705	scaffold_122	883866	910508	tbx4	transcription, DNA-templated	GO:0006351
ENSONIG00000010459	ENSONIT00000013158	LG14	1133421	1159705	scaffold_122	883866	910508	tbx4	nucleus	GO:0005634
ENSONIG00000010459	ENSONIT00000013158	LG14	1133421	1159705	scaffold_122	883866	910508	tbx4	transcription factor activity, sequence-specific DNA binding	GO:0003700
ENSONIG00000010459	ENSONIT00000013158	LG14	1133421	1159705	scaffold_122	883866	910508	tbx4	DNA binding	GO:0003677
ENSONIG00000010480	ENSONIT00000013184	LG14	932173	934246	scaffold_122	620689	622788	tmem97	membrane	GO:0016020
ENSONIG00000010480	ENSONIT00000013184	LG14	932173	934246	scaffold_122	620689	622788	tmem97	integral component of membrane	GO:0016021
ENSONIG00000010516	ENSONIT00000013229	LG14	613292	619865	scaffold_122	313471	320077	tnfaip1	protein homooligomerization	GO:0051260
ENSONIG00000010516	ENSONIT00000013229	LG14	613292	619865	scaffold_122	313471	320077	tnfaip1	protein binding	GO:0005515
ENSONIG00000010509	ENSONIT00000013219	LG14	744073	768765	scaffold_122	447788	472712	tpst1	protein-tyrosine sulfotransferase activity	GO:0008476
ENSONIG00000010509	ENSONIT00000013219	LG14	744073	768765	scaffold_122	447788	472712	tpst1	peptidyl-tyrosine sulfation	GO:0006478
ENSONIG00000010509	ENSONIT00000013219	LG14	744073	768765	scaffold_122	447788	472712	tpst1	sulfotransferase activity	GO:0008146
ENSONIG00000010482	ENSONIT00000013186	LG14	894862	930401	scaffold_122	585978	621611	ulk2	membrane	GO:0016020
ENSONIG00000010482	ENSONIT00000013186	LG14	894862	930401	scaffold_122	585978	621611	ulk2	protein phosphorylation	GO:0006468
ENSONIG00000010482	ENSONIT00000013186	LG14	894862	930401	scaffold_122	585978	621611	ulk2	ATP binding	GO:0005524
ENSONIG00000010482	ENSONIT00000013186	LG14	894862	930401	scaffold_122	585978	621611	ulk2	protein tyrosine kinase activity	GO:0004713
ENSONIG00000010482	ENSONIT00000013186	LG14	894862	930401	scaffold_122	585978	621611	ulk2	protein kinase activity	GO:0004672
ENSONIG00000010482	ENSONIT00000013186	LG14	894862	930401	scaffold_122	585978	621611	ulk2	nucleotide binding	GO:0000166
ENSONIG00000010482	ENSONIT00000013186	LG14	894862	930401	scaffold_122	585978	621611	ulk2	phosphotransferase activity, alcohol group as acceptor	GO:0016773
ENSONIG00000010482	ENSONIT00000013186	LG14	894862	930401	scaffold_122	585978	621611	ulk2	protein serine/threonine kinase activity	GO:0004674
ENSONIG00000010482	ENSONIT00000013186	LG14	894862	930401	scaffold_122	585978	621611	ulk2	regulation of dendrite morphogenesis	GO:0048814
ENSONIG00000010482	ENSONIT00000013186	LG14	894862	930401	scaffold_122	585978	621611	ulk2	habenula development	GO:0021986
ENSONIG00000010482	ENSONIT00000013187	LG14	894862	930401	scaffold_122	585978	621611	ulk2	membrane	GO:0016020
ENSONIG00000010482	ENSONIT00000013187	LG14	894862	930401	scaffold_122	585978	621611	ulk2	protein phosphorylation	GO:0006468
ENSONIG00000010482	ENSONIT00000013187	LG14	894862	930401	scaffold_122	585978	621611	ulk2	ATP binding	GO:0005524
ENSONIG00000010482	ENSONIT00000013187	LG14	894862	930401	scaffold_122	585978	621611	ulk2	protein tyrosine kinase activity	GO:0004713
ENSONIG00000010482	ENSONIT00000013187	LG14	894862	930401	scaffold_122	585978	621611	ulk2	protein kinase activity	GO:0004672
ENSONIG00000010482	ENSONIT00000013187	LG14	894862	930401	scaffold_122	585978	621611	ulk2	nucleotide binding	GO:0000166
ENSONIG00000010482	ENSONIT00000013187	LG14	894862	930401	scaffold_122	585978	621611	ulk2	phosphotransferase activity, alcohol group as acceptor	GO:0016773
ENSONIG00000010482	ENSONIT00000013187	LG14	894862	930401	scaffold_122	585978	621611	ulk2	protein serine/threonine kinase activity	GO:0004674
ENSONIG00000010475	ENSONIT00000013178	LG14	955241	1017155	scaffold_122	653494	716164	usp32	ubiquitinyl hydrolase activity	GO:0036459
ENSONIG00000010475	ENSONIT00000013178	LG14	955241	1017155	scaffold_122	653494	716164	usp32	protein deubiquitination	GO:0016579
ENSONIG00000010475	ENSONIT00000013178	LG14	955241	1017155	scaffold_122	653494	716164	usp32	ubiquitin-dependent protein catabolic process	GO:0006511
ENSONIG00000010475	ENSONIT00000013178	LG14	955241	1017155	scaffold_122	653494	716164	usp32	cysteine-type peptidase activity	GO:0008234
ENSONIG00000010475	ENSONIT00000013178	LG14	955241	1017155	scaffold_122	653494	716164	usp32	calcium ion binding	GO:0005509
ENSONIG00000010475	ENSONIT00000013178	LG14	955241	1017155	scaffold_122	653494	716164	usp32	hydrolase activity	GO:0016787
ENSONIG00000010475	ENSONIT00000013178	LG14	955241	1017155	scaffold_122	653494	716164	usp32	peptidase activity	GO:0008233
ENSONIG00000010475	ENSONIT00000013178	LG14	955241	1017155	scaffold_122	653494	716164	usp32	proteolysis	GO:0006508
ENSONIG00000010475	ENSONIT00000013178	LG14	955241	1017155	scaffold_122	653494	716164	usp32	ubiquitin-specific protease activity	GO:0004843
ENSONIG00000010526	ENSONIT00000013242	LG14	523643	526772	scaffold_122	242890	246090		cobalamin transport	GO:0015889
ENSONIG00000010526	ENSONIT00000013242	LG14	523643	526772	scaffold_122	242890	246090		cobalamin binding	GO:0031419
ENSONIG00000010507	ENSONIT00000013216	LG14	810460	815821	scaffold_122	534914	540417		extracellular region	GO:0005576
ENSONIG00000010454	ENSONIT00000013150	LG14	1183297	1190398	scaffold_122	936509	943730		regulation of transcription, DNA-templated	GO:0006355
ENSONIG00000010454	ENSONIT00000013150	LG14	1183297	1190398	scaffold_122	936509	943730		transcription, DNA-templated	GO:0006351
ENSONIG00000010454	ENSONIT00000013150	LG14	1183297	1190398	scaffold_122	936509	943730		nucleus	GO:0005634
ENSONIG00000010454	ENSONIT00000013150	LG14	1183297	1190398	scaffold_122	936509	943730		transcription factor activity, sequence-specific DNA binding	GO:0003700
ENSONIG00000010454	ENSONIT00000013150	LG14	1183297	1190398	scaffold_122	936509	943730		DNA binding	GO:0003677
ENSONIG00000005199	ENSONIT00000006536	LG14	11830584	11839996	scaffold_1466	9442	18881	NUMA1	Golgi membrane	GO:0000139
ENSONIG00000005203	ENSONIT00000006541	LG14	11794855	11803309	scaffold_1466	58688	67253	p2rx8 (1 to many)	membrane	GO:0016020
ENSONIG00000005203	ENSONIT00000006541	LG14	11794855	11803309	scaffold_1466	58688	67253	p2rx8 (1 to many)	transport	GO:0006810
ENSONIG00000005203	ENSONIT00000006541	LG14	11794855	11803309	scaffold_1466	58688	67253	p2rx8 (1 to many)	integral component of membrane	GO:0016021
ENSONIG00000005203	ENSONIT00000006541	LG14	11794855	11803309	scaffold_1466	58688	67253	p2rx8 (1 to many)	ATP binding	GO:0005524
ENSONIG00000005203	ENSONIT00000006541	LG14	11794855	11803309	scaffold_1466	58688	67253	p2rx8 (1 to many)	cation transmembrane transport	GO:0098655
ENSONIG00000005203	ENSONIT00000006541	LG14	11794855	11803309	scaffold_1466	58688	67253	p2rx8 (1 to many)	integral component of plasma membrane	GO:0005887
ENSONIG00000005203	ENSONIT00000006541	LG14	11794855	11803309	scaffold_1466	58688	67253	p2rx8 (1 to many)	ion channel activity	GO:0005216
ENSONIG00000005203	ENSONIT00000006541	LG14	11794855	11803309	scaffold_1466	58688	67253	p2rx8 (1 to many)	ion transport	GO:0006811
ENSONIG00000005203	ENSONIT00000006541	LG14	11794855	11803309	scaffold_1466	58688	67253	p2rx8 (1 to many)	purinergic nucleotide receptor signaling pathway	GO:0035590
ENSONIG00000005203	ENSONIT00000006541	LG14	11794855	11803309	scaffold_1466	58688	67253	p2rx8 (1 to many)	response to ATP	GO:0033198
ENSONIG00000005203	ENSONIT00000006541	LG14	11794855	11803309	scaffold_1466	58688	67253	p2rx8 (1 to many)	extracellular ATP-gated cation channel activity	GO:0004931
ENSONIG00000005203	ENSONIT00000006541	LG14	11794855	11803309	scaffold_1466	58688	67253	p2rx8 (1 to many)	purinergic nucleotide receptor activity	GO:0001614
ENSONIG00000016749	ENSONIT00000021120	LG14	7093006	7094481	scaffold_152	54932	56415	anapc15	regulation of mitotic cell cycle spindle assembly checkpoint	GO:0090266
ENSONIG00000016749	ENSONIT00000021120	LG14	7093006	7094481	scaffold_152	54932	56415	anapc15	anaphase-promoting complex	GO:0005680
ENSONIG00000016723	ENSONIT00000021082	LG14	6913531	6957271	scaffold_152	196007	239990	ARAP1	protein binding	GO:0005515
ENSONIG00000016723	ENSONIT00000021082	LG14	6913531	6957271	scaffold_152	196007	239990	ARAP1	signal transduction	GO:0007165
ENSONIG00000016723	ENSONIT00000021082	LG14	6913531	6957271	scaffold_152	196007	239990	ARAP1	GTPase activator activity	GO:0005096
ENSONIG00000016723	ENSONIT00000021082	LG14	6913531	6957271	scaffold_152	196007	239990	ARAP1	positive regulation of GTPase activity	GO:0043547
ENSONIG00000016723	ENSONIT00000021083	LG14	6913531	6957271	scaffold_152	196007	239990	ARAP1	signal transduction	GO:0007165
ENSONIG00000016723	ENSONIT00000021083	LG14	6913531	6957271	scaffold_152	196007	239990	ARAP1	GTPase activator activity	GO:0005096
ENSONIG00000016723	ENSONIT00000021083	LG14	6913531	6957271	scaffold_152	196007	239990	ARAP1	positive regulation of GTPase activity	GO:0043547
ENSONIG00000016723	ENSONIT00000021084	LG14	6913531	6957271	scaffold_152	196007	239990	ARAP1	signal transduction	GO:0007165
ENSONIG00000016723	ENSONIT00000021084	LG14	6913531	6957271	scaffold_152	196007	239990	ARAP1	GTPase activator activity	GO:0005096
ENSONIG00000016723	ENSONIT00000021084	LG14	6913531	6957271	scaffold_152	196007	239990	ARAP1	positive regulation of GTPase activity	GO:0043547
ENSONIG00000005682	ENSONIT00000007165	LG14	7432706	7448040	scaffold_152	651499	667132	baz1b	zinc ion binding	GO:0008270
ENSONIG00000005682	ENSONIT00000007165	LG14	7432706	7448040	scaffold_152	651499	667132	baz1b	metal ion binding	GO:0046872
ENSONIG00000005682	ENSONIT00000007165	LG14	7432706	7448040	scaffold_152	651499	667132	baz1b	protein binding	GO:0005515
ENSONIG00000005689	ENSONIT00000007173	LG14	7429579	7432273	scaffold_152	648374	651097	bcl7bb
ENSONIG00000016731	ENSONIT00000021095	LG14	7001485	7035273	scaffold_152	118121	152079	CLPB	protein binding	GO:0005515
ENSONIG00000016731	ENSONIT00000021095	LG14	7001485	7035273	scaffold_152	118121	152079	CLPB	regulation of transcription, DNA-templated	GO:0006355
ENSONIG00000016731	ENSONIT00000021095	LG14	7001485	7035273	scaffold_152	118121	152079	CLPB	kinase activity	GO:0016301
ENSONIG00000016731	ENSONIT00000021095	LG14	7001485	7035273	scaffold_152	118121	152079	CLPB	ATP binding	GO:0005524
ENSONIG00000016731	ENSONIT00000021095	LG14	7001485	7035273	scaffold_152	118121	152079	CLPB	nucleotide binding	GO:0000166
ENSONIG00000016731	ENSONIT00000021095	LG14	7001485	7035273	scaffold_152	118121	152079	CLPB	ATPase activity	GO:0016887
ENSONIG00000016731	ENSONIT00000021095	LG14	7001485	7035273	scaffold_152	118121	152079	CLPB	transcription factor binding	GO:0008134
ENSONIG00000016731	ENSONIT00000021096	LG14	7001485	7035273	scaffold_152	118121	152079	CLPB	protein binding	GO:0005515
ENSONIG00000016731	ENSONIT00000021096	LG14	7001485	7035273	scaffold_152	118121	152079	CLPB	regulation of transcription, DNA-templated	GO:0006355
ENSONIG00000016731	ENSONIT00000021096	LG14	7001485	7035273	scaffold_152	118121	152079	CLPB	kinase activity	GO:0016301
ENSONIG00000016731	ENSONIT00000021096	LG14	7001485	7035273	scaffold_152	118121	152079	CLPB	ATP binding	GO:0005524
ENSONIG00000016731	ENSONIT00000021096	LG14	7001485	7035273	scaffold_152	118121	152079	CLPB	nucleotide binding	GO:0000166
ENSONIG00000016731	ENSONIT00000021096	LG14	7001485	7035273	scaffold_152	118121	152079	CLPB	ATPase activity	GO:0016887
ENSONIG00000016731	ENSONIT00000021096	LG14	7001485	7035273	scaffold_152	118121	152079	CLPB	transcription factor binding	GO:0008134
ENSONIG00000016708	ENSONIT00000021065	LG14	6691102	6707051	scaffold_152	454843	470794	cul3a (1 to many)	ubiquitin-dependent protein catabolic process	GO:0006511
ENSONIG00000016708	ENSONIT00000021065	LG14	6691102	6707051	scaffold_152	454843	470794	cul3a (1 to many)	ubiquitin protein ligase binding	GO:0031625
ENSONIG00000016708	ENSONIT00000021065	LG14	6691102	6707051	scaffold_152	454843	470794	cul3a (1 to many)	cullin-RING ubiquitin ligase complex	GO:0031461
ENSONIG00000005618	ENSONIT00000007076	LG14	7886196	7897689	scaffold_152	1176372	1187924	daw1	protein binding	GO:0005515
ENSONIG00000005618	ENSONIT00000007076	LG14	7886196	7897689	scaffold_152	1176372	1187924	daw1	cilium-dependent cell motility	GO:0060285
ENSONIG00000005618	ENSONIT00000007076	LG14	7886196	7897689	scaffold_152	1176372	1187924	daw1	axonemal dynein complex assembly	GO:0070286
ENSONIG00000005618	ENSONIT00000007076	LG14	7886196	7897689	scaffold_152	1176372	1187924	daw1	cilium morphogenesis	GO:0060271
ENSONIG00000005618	ENSONIT00000007076	LG14	7886196	7897689	scaffold_152	1176372	1187924	daw1	determination of left/right symmetry	GO:0007368
ENSONIG00000005634	ENSONIT00000007096	LG14	7666280	7697185	scaffold_152	893356	924424	dner	membrane	GO:0016020
ENSONIG00000005634	ENSONIT00000007096	LG14	7666280	7697185	scaffold_152	893356	924424	dner	integral component of membrane	GO:0016021
ENSONIG00000005634	ENSONIT00000007096	LG14	7666280	7697185	scaffold_152	893356	924424	dner	calcium ion binding	GO:0005509
ENSONIG00000005634	ENSONIT00000007096	LG14	7666280	7697185	scaffold_152	893356	924424	dner	protein binding	GO:0005515
ENSONIG00000005634	ENSONIT00000007096	LG14	7666280	7697185	scaffold_152	893356	924424	dner	negative regulation of glial cell proliferation	GO:0060253
ENSONIG00000005634	ENSONIT00000007096	LG14	7666280	7697185	scaffold_152	893356	924424	dner	negative regulation of neural precursor cell proliferation	GO:2000178
ENSONIG00000005634	ENSONIT00000007096	LG14	7666280	7697185	scaffold_152	893356	924424	dner	glial cell differentiation	GO:0010001
ENSONIG00000005634	ENSONIT00000007096	LG14	7666280	7697185	scaffold_152	893356	924424	dner	neurogenesis	GO:0022008
ENSONIG00000021376	ENSONIT00000026702	LG14	7475362	7477112	scaffold_152	694954	696704	fzd9b	protein binding	GO:0005515
ENSONIG00000021376	ENSONIT00000026702	LG14	7475362	7477112	scaffold_152	694954	696704	fzd9b	membrane	GO:0016020
ENSONIG00000021376	ENSONIT00000026702	LG14	7475362	7477112	scaffold_152	694954	696704	fzd9b	integral component of membrane	GO:0016021
ENSONIG00000021376	ENSONIT00000026702	LG14	7475362	7477112	scaffold_152	694954	696704	fzd9b	multicellular organismal development	GO:0007275
ENSONIG00000021376	ENSONIT00000026702	LG14	7475362	7477112	scaffold_152	694954	696704	fzd9b	Wnt signaling pathway	GO:0016055
ENSONIG00000021376	ENSONIT00000026702	LG14	7475362	7477112	scaffold_152	694954	696704	fzd9b	cell surface receptor signaling pathway	GO:0007166
ENSONIG00000021376	ENSONIT00000026702	LG14	7475362	7477112	scaffold_152	694954	696704	fzd9b	transmembrane signaling receptor activity	GO:0004888
ENSONIG00000016698	ENSONIT00000021055	LG14	6611650	6622936	scaffold_152	551631	562994	gdpd1	lipid metabolic process	GO:0006629
ENSONIG00000016698	ENSONIT00000021055	LG14	6611650	6622936	scaffold_152	551631	562994	gdpd1	glycerophosphodiester phosphodiesterase activity	GO:0008889
ENSONIG00000016698	ENSONIT00000021055	LG14	6611650	6622936	scaffold_152	551631	562994	gdpd1	phosphoric diester hydrolase activity	GO:0008081
ENSONIG00000005679	ENSONIT00000007162	LG14	7524058	7532444	scaffold_152	747375	756217	GRK7 (1 to many)	signal transduction	GO:0007165
ENSONIG00000005679	ENSONIT00000007162	LG14	7524058	7532444	scaffold_152	747375	756217	GRK7 (1 to many)	transferase activity	GO:0016740
ENSONIG00000005679	ENSONIT00000007162	LG14	7524058	7532444	scaffold_152	747375	756217	GRK7 (1 to many)	phosphorylation	GO:0016310
ENSONIG00000005679	ENSONIT00000007162	LG14	7524058	7532444	scaffold_152	747375	756217	GRK7 (1 to many)	kinase activity	GO:0016301
ENSONIG00000005679	ENSONIT00000007162	LG14	7524058	7532444	scaffold_152	747375	756217	GRK7 (1 to many)	protein phosphorylation	GO:0006468
ENSONIG00000005679	ENSONIT00000007162	LG14	7524058	7532444	scaffold_152	747375	756217	GRK7 (1 to many)	ATP binding	GO:0005524
ENSONIG00000005679	ENSONIT00000007162	LG14	7524058	7532444	scaffold_152	747375	756217	GRK7 (1 to many)	protein tyrosine kinase activity	GO:0004713
ENSONIG00000005679	ENSONIT00000007162	LG14	7524058	7532444	scaffold_152	747375	756217	GRK7 (1 to many)	protein kinase activity	GO:0004672
ENSONIG00000005679	ENSONIT00000007162	LG14	7524058	7532444	scaffold_152	747375	756217	GRK7 (1 to many)	nucleotide binding	GO:0000166
ENSONIG00000005679	ENSONIT00000007162	LG14	7524058	7532444	scaffold_152	747375	756217	GRK7 (1 to many)	protein serine/threonine kinase activity	GO:0004674
ENSONIG00000005679	ENSONIT00000007162	LG14	7524058	7532444	scaffold_152	747375	756217	GRK7 (1 to many)	G-protein coupled receptor kinase activity	GO:0004703
ENSONIG00000005691	ENSONIT00000007175	LG14	7386977	7406926	scaffold_152	608179	628308	hip1	binding	GO:0005488
ENSONIG00000005691	ENSONIT00000007175	LG14	7386977	7406926	scaffold_152	608179	628308	hip1	phospholipid binding	GO:0005543
ENSONIG00000005691	ENSONIT00000007175	LG14	7386977	7406926	scaffold_152	608179	628308	hip1	response to yeast	GO:0001878
ENSONIG00000005691	ENSONIT00000007175	LG14	7386977	7406926	scaffold_152	608179	628308	hip1	chordate embryonic development	GO:0043009
ENSONIG00000016738	ENSONIT00000021107	LG14	7054502	7083044	scaffold_152	65614	94310	inppl1a	protein binding	GO:0005515
ENSONIG00000016738	ENSONIT00000021107	LG14	7054502	7083044	scaffold_152	65614	94310	inppl1a	hydrolase activity	GO:0016787
ENSONIG00000016738	ENSONIT00000021107	LG14	7054502	7083044	scaffold_152	65614	94310	inppl1a	phosphatidylinositol dephosphorylation	GO:0046856
ENSONIG00000016738	ENSONIT00000021108	LG14	7054502	7083044	scaffold_152	65614	94310	inppl1a	protein binding	GO:0005515
ENSONIG00000016738	ENSONIT00000021108	LG14	7054502	7083044	scaffold_152	65614	94310	inppl1a	hydrolase activity	GO:0016787
ENSONIG00000016738	ENSONIT00000021108	LG14	7054502	7083044	scaffold_152	65614	94310	inppl1a	phosphatidylinositol dephosphorylation	GO:0046856
ENSONIG00000016754	ENSONIT00000021126	LG14	7106042	7109656	scaffold_152	38207	41932	lamtor1	Ragulator complex	GO:0071986
ENSONIG00000016754	ENSONIT00000021126	LG14	7106042	7109656	scaffold_152	38207	41932	lamtor1	cellular response to amino acid stimulus	GO:0071230
ENSONIG00000016754	ENSONIT00000021126	LG14	7106042	7109656	scaffold_152	38207	41932	lamtor1	positive regulation of MAPK cascade	GO:0043410
ENSONIG00000016754	ENSONIT00000021126	LG14	7106042	7109656	scaffold_152	38207	41932	lamtor1	endosome localization	GO:0032439
ENSONIG00000016754	ENSONIT00000021126	LG14	7106042	7109656	scaffold_152	38207	41932	lamtor1	positive regulation of TOR signaling	GO:0032008
ENSONIG00000016754	ENSONIT00000021126	LG14	7106042	7109656	scaffold_152	38207	41932	lamtor1	late endosome membrane	GO:0031902
ENSONIG00000016754	ENSONIT00000021126	LG14	7106042	7109656	scaffold_152	38207	41932	lamtor1	regulation of receptor recycling	GO:0001919
ENSONIG00000016754	ENSONIT00000021126	LG14	7106042	7109656	scaffold_152	38207	41932	lamtor1	lysosome organization	GO:0007040
ENSONIG00000016754	ENSONIT00000021126	LG14	7106042	7109656	scaffold_152	38207	41932	lamtor1	cholesterol homeostasis	GO:0042632
ENSONIG00000016754	ENSONIT00000021126	LG14	7106042	7109656	scaffold_152	38207	41932	lamtor1	membrane raft	GO:0045121
ENSONIG00000016750	ENSONIT00000021121	LG14	7095949	7097133	scaffold_152	52166	53350	LRTOMT	membrane	GO:0016020
ENSONIG00000016750	ENSONIT00000021121	LG14	7095949	7097133	scaffold_152	52166	53350	LRTOMT	integral component of membrane	GO:0016021
ENSONIG00000016750	ENSONIT00000021121	LG14	7095949	7097133	scaffold_152	52166	53350	LRTOMT	O-methyltransferase activity	GO:0008171
ENSONIG00000016750	ENSONIT00000021121	LG14	7095949	7097133	scaffold_152	52166	53350	LRTOMT	methylation	GO:0032259
ENSONIG00000016753	ENSONIT00000021125	LG14	7106042	7113211	scaffold_152	34655	41952	lrtomt (1 to many)	protein binding	GO:0005515
ENSONIG00000016753	ENSONIT00000021125	LG14	7106042	7113211	scaffold_152	34655	41952	lrtomt (1 to many)	O-methyltransferase activity	GO:0008171
ENSONIG00000016753	ENSONIT00000021125	LG14	7106042	7113211	scaffold_152	34655	41952	lrtomt (1 to many)	methylation	GO:0032259
ENSONIG00000016706	ENSONIT00000021063	LG14	6660693	6682930	scaffold_152	478734	501231	mmp28	zinc ion binding	GO:0008270
ENSONIG00000016706	ENSONIT00000021063	LG14	6660693	6682930	scaffold_152	478734	501231	mmp28	metal ion binding	GO:0046872
ENSONIG00000016706	ENSONIT00000021063	LG14	6660693	6682930	scaffold_152	478734	501231	mmp28	proteinaceous extracellular matrix	GO:0005578
ENSONIG00000016706	ENSONIT00000021063	LG14	6660693	6682930	scaffold_152	478734	501231	mmp28	calcium ion binding	GO:0005509
ENSONIG00000016706	ENSONIT00000021063	LG14	6660693	6682930	scaffold_152	478734	501231	mmp28	hydrolase activity	GO:0016787
ENSONIG00000016706	ENSONIT00000021063	LG14	6660693	6682930	scaffold_152	478734	501231	mmp28	peptidase activity	GO:0008233
ENSONIG00000016706	ENSONIT00000021063	LG14	6660693	6682930	scaffold_152	478734	501231	mmp28	proteolysis	GO:0006508
ENSONIG00000016706	ENSONIT00000021063	LG14	6660693	6682930	scaffold_152	478734	501231	mmp28	extracellular matrix	GO:0031012
ENSONIG00000016706	ENSONIT00000021063	LG14	6660693	6682930	scaffold_152	478734	501231	mmp28	metalloendopeptidase activity	GO:0004222
ENSONIG00000016706	ENSONIT00000021063	LG14	6660693	6682930	scaffold_152	478734	501231	mmp28	metallopeptidase activity	GO:0008237
ENSONIG00000016713	ENSONIT00000021071	LG14	6712513	6827748	scaffold_152	332780	448251	PDE2A	protein binding	GO:0005515
ENSONIG00000016713	ENSONIT00000021071	LG14	6712513	6827748	scaffold_152	332780	448251	PDE2A	signal transduction	GO:0007165
ENSONIG00000016713	ENSONIT00000021071	LG14	6712513	6827748	scaffold_152	332780	448251	PDE2A	metal ion binding	GO:0046872
ENSONIG00000016713	ENSONIT00000021071	LG14	6712513	6827748	scaffold_152	332780	448251	PDE2A	metabolic process	GO:0008152
ENSONIG00000016713	ENSONIT00000021071	LG14	6712513	6827748	scaffold_152	332780	448251	PDE2A	hydrolase activity	GO:0016787
ENSONIG00000016713	ENSONIT00000021071	LG14	6712513	6827748	scaffold_152	332780	448251	PDE2A	phosphoric diester hydrolase activity	GO:0008081
ENSONIG00000016713	ENSONIT00000021071	LG14	6712513	6827748	scaffold_152	332780	448251	PDE2A	3',5'-cyclic-nucleotide phosphodiesterase activity	GO:0004114
ENSONIG00000016713	ENSONIT00000021072	LG14	6712513	6827748	scaffold_152	332780	448251	PDE2A	protein binding	GO:0005515
ENSONIG00000016713	ENSONIT00000021072	LG14	6712513	6827748	scaffold_152	332780	448251	PDE2A	signal transduction	GO:0007165
ENSONIG00000016713	ENSONIT00000021072	LG14	6712513	6827748	scaffold_152	332780	448251	PDE2A	metal ion binding	GO:0046872
ENSONIG00000016713	ENSONIT00000021072	LG14	6712513	6827748	scaffold_152	332780	448251	PDE2A	metabolic process	GO:0008152
ENSONIG00000016713	ENSONIT00000021072	LG14	6712513	6827748	scaffold_152	332780	448251	PDE2A	hydrolase activity	GO:0016787
ENSONIG00000016713	ENSONIT00000021072	LG14	6712513	6827748	scaffold_152	332780	448251	PDE2A	phosphoric diester hydrolase activity	GO:0008081
ENSONIG00000016713	ENSONIT00000021072	LG14	6712513	6827748	scaffold_152	332780	448251	PDE2A	3',5'-cyclic-nucleotide phosphodiesterase activity	GO:0004114
ENSONIG00000016737	ENSONIT00000021106	LG14	7050135	7053641	scaffold_152	94274	97890	phox2a	sequence-specific DNA binding	GO:0043565
ENSONIG00000016737	ENSONIT00000021106	LG14	7050135	7053641	scaffold_152	94274	97890	phox2a	regulation of transcription, DNA-templated	GO:0006355
ENSONIG00000016737	ENSONIT00000021106	LG14	7050135	7053641	scaffold_152	94274	97890	phox2a	nucleus	GO:0005634
ENSONIG00000016737	ENSONIT00000021106	LG14	7050135	7053641	scaffold_152	94274	97890	phox2a	DNA binding	GO:0003677
ENSONIG00000016737	ENSONIT00000021106	LG14	7050135	7053641	scaffold_152	94274	97890	phox2a	noradrenergic neuron development	GO:0003358
ENSONIG00000016737	ENSONIT00000021106	LG14	7050135	7053641	scaffold_152	94274	97890	phox2a	brain development	GO:0007420
ENSONIG00000016737	ENSONIT00000021106	LG14	7050135	7053641	scaffold_152	94274	97890	phox2a	neuron development	GO:0048666
ENSONIG00000016737	ENSONIT00000021106	LG14	7050135	7053641	scaffold_152	94274	97890	phox2a	locus ceruleus development	GO:0021703
ENSONIG00000005632	ENSONIT00000007094	LG14	7714714	7732271	scaffold_152	943085	960816	pid1	protein binding	GO:0005515
ENSONIG00000016702	ENSONIT00000021059	LG14	6630606	6652815	scaffold_152	512705	535128	pora	membrane	GO:0016020
ENSONIG00000016702	ENSONIT00000021059	LG14	6630606	6652815	scaffold_152	512705	535128	pora	oxidation-reduction process	GO:0055114
ENSONIG00000016702	ENSONIT00000021059	LG14	6630606	6652815	scaffold_152	512705	535128	pora	oxidoreductase activity	GO:0016491
ENSONIG00000016702	ENSONIT00000021059	LG14	6630606	6652815	scaffold_152	512705	535128	pora	iron ion binding	GO:0005506
ENSONIG00000016702	ENSONIT00000021059	LG14	6630606	6652815	scaffold_152	512705	535128	pora	integral component of membrane	GO:0016021
ENSONIG00000016702	ENSONIT00000021059	LG14	6630606	6652815	scaffold_152	512705	535128	pora	endoplasmic reticulum membrane	GO:0005789
ENSONIG00000016702	ENSONIT00000021059	LG14	6630606	6652815	scaffold_152	512705	535128	pora	endoplasmic reticulum	GO:0005783
ENSONIG00000016702	ENSONIT00000021059	LG14	6630606	6652815	scaffold_152	512705	535128	pora	NADPH-hemoprotein reductase activity	GO:0003958
ENSONIG00000016702	ENSONIT00000021059	LG14	6630606	6652815	scaffold_152	512705	535128	pora	FMN binding	GO:0010181
ENSONIG00000005656	ENSONIT00000007126	LG14	7552625	7585570	scaffold_152	774667	810087	RASA2	signal transduction	GO:0007165
ENSONIG00000005656	ENSONIT00000007126	LG14	7552625	7585570	scaffold_152	774667	810087	RASA2	intracellular signal transduction	GO:0035556
ENSONIG00000005656	ENSONIT00000007126	LG14	7552625	7585570	scaffold_152	774667	810087	RASA2	intracellular	GO:0005622
ENSONIG00000005656	ENSONIT00000007126	LG14	7552625	7585570	scaffold_152	774667	810087	RASA2	protein binding	GO:0005515
ENSONIG00000005656	ENSONIT00000007126	LG14	7552625	7585570	scaffold_152	774667	810087	RASA2	regulation of GTPase activity	GO:0043087
ENSONIG00000005656	ENSONIT00000007126	LG14	7552625	7585570	scaffold_152	774667	810087	RASA2	GTPase activator activity	GO:0005096
ENSONIG00000005656	ENSONIT00000007126	LG14	7552625	7585570	scaffold_152	774667	810087	RASA2	positive regulation of GTPase activity	GO:0043547
ENSONIG00000005677	ENSONIT00000007159	LG14	7533992	7534829	scaffold_152	757455	758301	rnf7	zinc ion binding	GO:0008270
ENSONIG00000005677	ENSONIT00000007159	LG14	7533992	7534829	scaffold_152	757455	758301	rnf7	metal ion binding	GO:0046872
ENSONIG00000005677	ENSONIT00000007159	LG14	7533992	7534829	scaffold_152	757455	758301	rnf7	protein binding	GO:0005515
ENSONIG00000005675	ENSONIT00000007156	LG14	7538017	7551614	scaffold_152	761634	775293	si:dkey-283j8.1	membrane	GO:0016020
ENSONIG00000005675	ENSONIT00000007156	LG14	7538017	7551614	scaffold_152	761634	775293	si:dkey-283j8.1	integral component of membrane	GO:0016021
ENSONIG00000005675	ENSONIT00000007157	LG14	7538017	7551614	scaffold_152	761634	775293	si:dkey-283j8.1	membrane	GO:0016020
ENSONIG00000005675	ENSONIT00000007157	LG14	7538017	7551614	scaffold_152	761634	775293	si:dkey-283j8.1	integral component of membrane	GO:0016021
ENSONIG00000005630	ENSONIT00000007091	LG14	7855328	7882577	scaffold_152	1132499	1159833	sphkap
ENSONIG00000016728	ENSONIT00000021091	LG14	6971053	6990026	scaffold_152	161232	180340	STARD10	lipid binding	GO:0008289
ENSONIG00000016728	ENSONIT00000021092	LG14	6971053	6990026	scaffold_152	161232	180340	STARD10	lipid binding	GO:0008289
ENSONIG00000016704	ENSONIT00000021061	LG14	6654645	6661818	scaffold_152	500482	507929	taf15	zinc ion binding	GO:0008270
ENSONIG00000016704	ENSONIT00000021061	LG14	6654645	6661818	scaffold_152	500482	507929	taf15	nucleotide binding	GO:0000166
ENSONIG00000016704	ENSONIT00000021061	LG14	6654645	6661818	scaffold_152	500482	507929	taf15	nucleic acid binding	GO:0003676
ENSONIG00000005637	ENSONIT00000007100	LG14	7604209	7626963	scaffold_152	828107	851192	trip12	binding	GO:0005488
ENSONIG00000005637	ENSONIT00000007100	LG14	7604209	7626963	scaffold_152	828107	851192	trip12	zinc ion binding	GO:0008270
ENSONIG00000005637	ENSONIT00000007100	LG14	7604209	7626963	scaffold_152	828107	851192	trip12	metabolic process	GO:0008152
ENSONIG00000005637	ENSONIT00000007100	LG14	7604209	7626963	scaffold_152	828107	851192	trip12	ligase activity	GO:0016874
ENSONIG00000005637	ENSONIT00000007100	LG14	7604209	7626963	scaffold_152	828107	851192	trip12	ubiquitin-protein transferase activity	GO:0004842
ENSONIG00000005637	ENSONIT00000007100	LG14	7604209	7626963	scaffold_152	828107	851192	trip12	protein ubiquitination	GO:0016567
ENSONIG00000005637	ENSONIT00000007101	LG14	7604209	7626963	scaffold_152	828107	851192	trip12	binding	GO:0005488
ENSONIG00000005637	ENSONIT00000007101	LG14	7604209	7626963	scaffold_152	828107	851192	trip12	zinc ion binding	GO:0008270
ENSONIG00000005637	ENSONIT00000007101	LG14	7604209	7626963	scaffold_152	828107	851192	trip12	metabolic process	GO:0008152
ENSONIG00000005637	ENSONIT00000007101	LG14	7604209	7626963	scaffold_152	828107	851192	trip12	ligase activity	GO:0016874
ENSONIG00000005637	ENSONIT00000007101	LG14	7604209	7626963	scaffold_152	828107	851192	trip12	ubiquitin-protein transferase activity	GO:0004842
ENSONIG00000005637	ENSONIT00000007101	LG14	7604209	7626963	scaffold_152	828107	851192	trip12	protein ubiquitination	GO:0016567
ENSONIG00000016697	ENSONIT00000021054	LG14	6591877	6609029	scaffold_152	564854	582274	ypel2a
ENSONIG00000005655	ENSONIT00000007125	LG14	7588449	7591597	scaffold_152	810535	813683	zbtb38	metal ion binding	GO:0046872
ENSONIG00000005655	ENSONIT00000007125	LG14	7588449	7591597	scaffold_152	810535	813683	zbtb38	nucleic acid binding	GO:0003676
ENSONIG00000005655	ENSONIT00000007125	LG14	7588449	7591597	scaffold_152	810535	813683	zbtb38	protein binding	GO:0005515
ENSONIG00000016701	ENSONIT00000021058	LG14	6624916	6627626	scaffold_152	541214	543946	zgc:103681	membrane	GO:0016020
ENSONIG00000016701	ENSONIT00000021058	LG14	6624916	6627626	scaffold_152	541214	543946	zgc:103681	integral component of membrane	GO:0016021
ENSONIG00000016745	ENSONIT00000021116	LG14	7086069	7088517	scaffold_152	60363	62851	zgc:165502
ENSONIG00000016751	ENSONIT00000021122	LG14	7099586	7103083	scaffold_152	46308	49822		protein binding	GO:0005515
ENSONIG00000016751	ENSONIT00000021122	LG14	7099586	7103083	scaffold_152	46308	49822		multicellular organismal development	GO:0007275
ENSONIG00000016751	ENSONIT00000021122	LG14	7099586	7103083	scaffold_152	46308	49822		Wnt signaling pathway	GO:0016055
ENSONIG00000016751	ENSONIT00000021123	LG14	7099586	7103083	scaffold_152	46308	49822		protein binding	GO:0005515
ENSONIG00000016751	ENSONIT00000021123	LG14	7099586	7103083	scaffold_152	46308	49822		extracellular region	GO:0005576
ENSONIG00000016751	ENSONIT00000021123	LG14	7099586	7103083	scaffold_152	46308	49822		multicellular organismal development	GO:0007275
ENSONIG00000016751	ENSONIT00000021123	LG14	7099586	7103083	scaffold_152	46308	49822		Wnt signaling pathway	GO:0016055
ENSONIG00000016660	ENSONIT00000021005	LG14	4950873	4964657	scaffold_159	284994	298780
ENSONIG00000016660	ENSONIT00000021006	LG14	4950873	4964657	scaffold_159	284994	298780
ENSONIG00000005175	ENSONIT00000006508	LG14	12037907	12066388	scaffold_1993	-3319	25201	VWA5A (1 to many)
ENSONIG00000014773	ENSONIT00000018616	LG14	2754740	2813611	scaffold_224	348497	407528	A2ML1 (1 to many)	extracellular space	GO:0005615
ENSONIG00000014773	ENSONIT00000018616	LG14	2754740	2813611	scaffold_224	348497	407528	A2ML1 (1 to many)	extracellular region	GO:0005576
ENSONIG00000014773	ENSONIT00000018616	LG14	2754740	2813611	scaffold_224	348497	407528	A2ML1 (1 to many)	negative regulation of endopeptidase activity	GO:0010951
ENSONIG00000014773	ENSONIT00000018616	LG14	2754740	2813611	scaffold_224	348497	407528	A2ML1 (1 to many)	endopeptidase inhibitor activity	GO:0004866
ENSONIG00000014756	ENSONIT00000018594	LG14	2428872	2445192	scaffold_224	737502	753853	adamts15b	zinc ion binding	GO:0008270
ENSONIG00000014756	ENSONIT00000018594	LG14	2428872	2445192	scaffold_224	737502	753853	adamts15b	proteinaceous extracellular matrix	GO:0005578
ENSONIG00000014756	ENSONIT00000018594	LG14	2428872	2445192	scaffold_224	737502	753853	adamts15b	proteolysis	GO:0006508
ENSONIG00000014756	ENSONIT00000018594	LG14	2428872	2445192	scaffold_224	737502	753853	adamts15b	extracellular matrix	GO:0031012
ENSONIG00000014756	ENSONIT00000018594	LG14	2428872	2445192	scaffold_224	737502	753853	adamts15b	metalloendopeptidase activity	GO:0004222
ENSONIG00000014756	ENSONIT00000018594	LG14	2428872	2445192	scaffold_224	737502	753853	adamts15b	metallopeptidase activity	GO:0008237
ENSONIG00000014756	ENSONIT00000018595	LG14	2428872	2445192	scaffold_224	737502	753853	adamts15b	zinc ion binding	GO:0008270
ENSONIG00000014756	ENSONIT00000018595	LG14	2428872	2445192	scaffold_224	737502	753853	adamts15b	proteinaceous extracellular matrix	GO:0005578
ENSONIG00000014756	ENSONIT00000018595	LG14	2428872	2445192	scaffold_224	737502	753853	adamts15b	proteolysis	GO:0006508
ENSONIG00000014756	ENSONIT00000018595	LG14	2428872	2445192	scaffold_224	737502	753853	adamts15b	extracellular matrix	GO:0031012
ENSONIG00000014756	ENSONIT00000018595	LG14	2428872	2445192	scaffold_224	737502	753853	adamts15b	metalloendopeptidase activity	GO:0004222
ENSONIG00000014756	ENSONIT00000018595	LG14	2428872	2445192	scaffold_224	737502	753853	adamts15b	metallopeptidase activity	GO:0008237
ENSONIG00000014762	ENSONIT00000018601	LG14	2446857	2463960	scaffold_224	719015	736166	adamts15b	zinc ion binding	GO:0008270
ENSONIG00000014762	ENSONIT00000018601	LG14	2446857	2463960	scaffold_224	719015	736166	adamts15b	proteinaceous extracellular matrix	GO:0005578
ENSONIG00000014762	ENSONIT00000018601	LG14	2446857	2463960	scaffold_224	719015	736166	adamts15b	proteolysis	GO:0006508
ENSONIG00000014762	ENSONIT00000018601	LG14	2446857	2463960	scaffold_224	719015	736166	adamts15b	extracellular matrix	GO:0031012
ENSONIG00000014762	ENSONIT00000018601	LG14	2446857	2463960	scaffold_224	719015	736166	adamts15b	metalloendopeptidase activity	GO:0004222
ENSONIG00000014762	ENSONIT00000018601	LG14	2446857	2463960	scaffold_224	719015	736166	adamts15b	metallopeptidase activity	GO:0008237
ENSONIG00000014762	ENSONIT00000018602	LG14	2446857	2463960	scaffold_224	719015	736166	adamts15b	zinc ion binding	GO:0008270
ENSONIG00000014762	ENSONIT00000018602	LG14	2446857	2463960	scaffold_224	719015	736166	adamts15b	proteinaceous extracellular matrix	GO:0005578
ENSONIG00000014762	ENSONIT00000018602	LG14	2446857	2463960	scaffold_224	719015	736166	adamts15b	proteolysis	GO:0006508
ENSONIG00000014762	ENSONIT00000018602	LG14	2446857	2463960	scaffold_224	719015	736166	adamts15b	extracellular matrix	GO:0031012
ENSONIG00000014762	ENSONIT00000018602	LG14	2446857	2463960	scaffold_224	719015	736166	adamts15b	metalloendopeptidase activity	GO:0004222
ENSONIG00000014762	ENSONIT00000018602	LG14	2446857	2463960	scaffold_224	719015	736166	adamts15b	metallopeptidase activity	GO:0008237
ENSONIG00000014779	ENSONIT00000018623	LG14	2945463	2958102	scaffold_224	214773	227445	arcn1b	membrane	GO:0016020
ENSONIG00000014779	ENSONIT00000018623	LG14	2945463	2958102	scaffold_224	214773	227445	arcn1b	transport	GO:0006810
ENSONIG00000014779	ENSONIT00000018623	LG14	2945463	2958102	scaffold_224	214773	227445	arcn1b	protein transport	GO:0015031
ENSONIG00000014771	ENSONIT00000018613	LG14	2675457	2678991	scaffold_224	444515	448070	atf5b	sequence-specific DNA binding	GO:0043565
ENSONIG00000014771	ENSONIT00000018613	LG14	2675457	2678991	scaffold_224	444515	448070	atf5b	regulation of transcription, DNA-templated	GO:0006355
ENSONIG00000014771	ENSONIT00000018613	LG14	2675457	2678991	scaffold_224	444515	448070	atf5b	transcription factor activity, sequence-specific DNA binding	GO:0003700
ENSONIG00000014771	ENSONIT00000018613	LG14	2675457	2678991	scaffold_224	444515	448070	atf5b	regulation of transcription from RNA polymerase II promoter	GO:0006357
ENSONIG00000014771	ENSONIT00000018614	LG14	2675457	2678991	scaffold_224	444515	448070	atf5b	sequence-specific DNA binding	GO:0043565
ENSONIG00000014771	ENSONIT00000018614	LG14	2675457	2678991	scaffold_224	444515	448070	atf5b	regulation of transcription, DNA-templated	GO:0006355
ENSONIG00000014771	ENSONIT00000018614	LG14	2675457	2678991	scaffold_224	444515	448070	atf5b	transcription factor activity, sequence-specific DNA binding	GO:0003700
ENSONIG00000014771	ENSONIT00000018614	LG14	2675457	2678991	scaffold_224	444515	448070	atf5b	regulation of transcription from RNA polymerase II promoter	GO:0006357
ENSONIG00000014784	ENSONIT00000018629	LG14	2961845	2968985	scaffold_224	204957	212201	hmbsa	peptidyl-pyrromethane cofactor linkage	GO:0018160
ENSONIG00000014784	ENSONIT00000018629	LG14	2961845	2968985	scaffold_224	204957	212201	hmbsa	hydroxymethylbilane synthase activity	GO:0004418
ENSONIG00000014784	ENSONIT00000018629	LG14	2961845	2968985	scaffold_224	204957	212201	hmbsa	tetrapyrrole biosynthetic process	GO:0033014
ENSONIG00000014777	ENSONIT00000018621	LG14	2817416	2903335	scaffold_224	264030	350086	phldb1b	protein binding	GO:0005515
ENSONIG00000014768	ENSONIT00000018609	LG14	2598631	2614820	scaffold_224	556131	572405	POU2AF1
ENSONIG00000014768	ENSONIT00000018610	LG14	2598631	2614820	scaffold_224	556131	572405	POU2AF1
ENSONIG00000014745	ENSONIT00000018582	LG14	2147875	2157381	scaffold_224	938388	947919	sdhda	integral component of membrane	GO:0016021
ENSONIG00000014745	ENSONIT00000018582	LG14	2147875	2157381	scaffold_224	938388	947919	sdhda	mitochondrial envelope	GO:0005740
ENSONIG00000014747	ENSONIT00000018584	LG14	2163927	2167208	scaffold_224	930517	933835	si:dkey-40g16.6	oxidation-reduction process	GO:0055114
ENSONIG00000014747	ENSONIT00000018584	LG14	2163927	2167208	scaffold_224	930517	933835	si:dkey-40g16.6	oxidoreductase activity	GO:0016491
ENSONIG00000014747	ENSONIT00000018584	LG14	2163927	2167208	scaffold_224	930517	933835	si:dkey-40g16.6	FAD binding	GO:0071949
ENSONIG00000014748	ENSONIT00000018585	LG14	2173398	2220125	scaffold_224	888960	935822	snx19b	membrane	GO:0016020
ENSONIG00000014748	ENSONIT00000018585	LG14	2173398	2220125	scaffold_224	888960	935822	snx19b	integral component of membrane	GO:0016021
ENSONIG00000014748	ENSONIT00000018585	LG14	2173398	2220125	scaffold_224	888960	935822	snx19b	phosphatidylinositol binding	GO:0035091
ENSONIG00000014748	ENSONIT00000018586	LG14	2173398	2220125	scaffold_224	888960	935822	snx19b	phosphatidylinositol binding	GO:0035091
ENSONIG00000014746	ENSONIT00000018583	LG14	2158030	2161072	scaffold_224	934451	937498	timm8b	transport	GO:0006810
ENSONIG00000014746	ENSONIT00000018583	LG14	2158030	2161072	scaffold_224	934451	937498	timm8b	metal ion binding	GO:0046872
ENSONIG00000014746	ENSONIT00000018583	LG14	2158030	2161072	scaffold_224	934451	937498	timm8b	mitochondrion	GO:0005739
ENSONIG00000014746	ENSONIT00000018583	LG14	2158030	2161072	scaffold_224	934451	937498	timm8b	protein transport	GO:0015031
ENSONIG00000014789	ENSONIT00000018637	LG14	2980780	3022580	scaffold_224	148450	190469	ubash3bb	protein binding	GO:0005515
ENSONIG00000014789	ENSONIT00000018638	LG14	2980780	3022580	scaffold_224	148450	190469	ubash3bb	protein binding	GO:0005515
ENSONIG00000014764	ENSONIT00000018604	LG14	2465553	2481651	scaffold_224	700914	717036	zbtb44	protein binding	GO:0005515
ENSONIG00000014764	ENSONIT00000018604	LG14	2465553	2481651	scaffold_224	700914	717036	zbtb44	metal ion binding	GO:0046872
ENSONIG00000014764	ENSONIT00000018604	LG14	2465553	2481651	scaffold_224	700914	717036	zbtb44	nucleic acid binding	GO:0003676
ENSONIG00000014769	ENSONIT00000018611	LG14	2649714	2662963	scaffold_224	482174	495516	zgc:113279	protein binding	GO:0005515
ENSONIG00000014766	ENSONIT00000018606	LG14	2551253	2561736	scaffold_224	626475	637035	zgc:158412
ENSONIG00000014766	ENSONIT00000018607	LG14	2551253	2561736	scaffold_224	626475	637035	zgc:158412
ENSONIG00000021374	ENSONIT00000026700	LG14	13677163	13679991	scaffold_2281	4240	7069		zinc ion binding	GO:0008270
ENSONIG00000021374	ENSONIT00000026700	LG14	13677163	13679991	scaffold_2281	4240	7069		nucleic acid binding	GO:0003676
ENSONIG00000021374	ENSONIT00000026700	LG14	13677163	13679991	scaffold_2281	4240	7069		DNA integration	GO:0015074
ENSONIG00000014648	ENSONIT00000018459	LG14	4114366	4119683	scaffold_244	24763	30117	ap1s3a	membrane	GO:0016020
ENSONIG00000014648	ENSONIT00000018459	LG14	4114366	4119683	scaffold_244	24763	30117	ap1s3a	transport	GO:0006810
ENSONIG00000014648	ENSONIT00000018459	LG14	4114366	4119683	scaffold_244	24763	30117	ap1s3a	integral component of membrane	GO:0016021
ENSONIG00000014648	ENSONIT00000018459	LG14	4114366	4119683	scaffold_244	24763	30117	ap1s3a	intracellular protein transport	GO:0006886
ENSONIG00000014648	ENSONIT00000018459	LG14	4114366	4119683	scaffold_244	24763	30117	ap1s3a	membrane coat	GO:0030117
ENSONIG00000014648	ENSONIT00000018459	LG14	4114366	4119683	scaffold_244	24763	30117	ap1s3a	protein transport	GO:0015031
ENSONIG00000014648	ENSONIT00000018459	LG14	4114366	4119683	scaffold_244	24763	30117	ap1s3a	protein transporter activity	GO:0008565
ENSONIG00000014648	ENSONIT00000018459	LG14	4114366	4119683	scaffold_244	24763	30117	ap1s3a	vesicle-mediated transport	GO:0016192
ENSONIG00000014647	ENSONIT00000018458	LG14	4111769	4113621	scaffold_244	19925	21777	SCG2 (1 to many)	secretory granule	GO:0030141
ENSONIG00000014654	ENSONIT00000018468	LG14	4145242	4156372	scaffold_244	61997	73167	wdfy1	protein binding	GO:0005515
ENSONIG00000008150	ENSONIT00000010271	LG14	14865750	14867056	scaffold_245	829707	831030	zgc:162945 (1 to many)
ENSONIG00000016695	ENSONIT00000021051	LG14	6423176	6536114	scaffold_269	519196	632893	igsf11	protein binding	GO:0005515
ENSONIG00000016695	ENSONIT00000021051	LG14	6423176	6536114	scaffold_269	519196	632893	igsf11	membrane	GO:0016020
ENSONIG00000016695	ENSONIT00000021051	LG14	6423176	6536114	scaffold_269	519196	632893	igsf11	integral component of membrane	GO:0016021
ENSONIG00000016695	ENSONIT00000021051	LG14	6423176	6536114	scaffold_269	519196	632893	igsf11	late stripe melanocyte differentiation	GO:0050934
ENSONIG00000016695	ENSONIT00000021051	LG14	6423176	6536114	scaffold_269	519196	632893	igsf11	melanocyte migration	GO:0097324
ENSONIG00000016695	ENSONIT00000021052	LG14	6423176	6536114	scaffold_269	519196	632893	igsf11	protein binding	GO:0005515
ENSONIG00000016695	ENSONIT00000021052	LG14	6423176	6536114	scaffold_269	519196	632893	igsf11	membrane	GO:0016020
ENSONIG00000016695	ENSONIT00000021052	LG14	6423176	6536114	scaffold_269	519196	632893	igsf11	integral component of membrane	GO:0016021
ENSONIG00000016764	ENSONIT00000021137	LG14	7297768	7329508	scaffold_269	62626	94459	VWA5A (1 to many)
ENSONIG00000016696	ENSONIT00000021053	LG14	6555310	6563239	scaffold_269	476512	484539
ENSONIG00000014649	ENSONIT00000018460	LG14	4120899	4139013	scaffold_2963	-3471	15308	flj13639	oxidation-reduction process	GO:0055114
ENSONIG00000014649	ENSONIT00000018460	LG14	4120899	4139013	scaffold_2963	-3471	15308	flj13639	oxidoreductase activity	GO:0016491
ENSONIG00000014649	ENSONIT00000018460	LG14	4120899	4139013	scaffold_2963	-3471	15308	flj13639	metabolic process	GO:0008152
ENSONIG00000014649	ENSONIT00000018460	LG14	4120899	4139013	scaffold_2963	-3471	15308	flj13639	catalytic activity	GO:0003824
ENSONIG00000014649	ENSONIT00000018460	LG14	4120899	4139013	scaffold_2963	-3471	15308	flj13639	coenzyme binding	GO:0050662
ENSONIG00000014649	ENSONIT00000018461	LG14	4120899	4139013	scaffold_2963	-3471	15308	flj13639	oxidation-reduction process	GO:0055114
ENSONIG00000014649	ENSONIT00000018461	LG14	4120899	4139013	scaffold_2963	-3471	15308	flj13639	oxidoreductase activity	GO:0016491
ENSONIG00000014649	ENSONIT00000018461	LG14	4120899	4139013	scaffold_2963	-3471	15308	flj13639	metabolic process	GO:0008152
ENSONIG00000014649	ENSONIT00000018461	LG14	4120899	4139013	scaffold_2963	-3471	15308	flj13639	catalytic activity	GO:0003824
ENSONIG00000014649	ENSONIT00000018461	LG14	4120899	4139013	scaffold_2963	-3471	15308	flj13639	coenzyme binding	GO:0050662
ENSONIG00000008113	ENSONIT00000010227	LG14	14433238	14435989	scaffold_3360	-335	2461	chchd2
ENSONIG00000016677	ENSONIT00000021028	LG14	5116176	5118676	scaffold_339	84138	86638	apoa1a	transport	GO:0006810
ENSONIG00000016677	ENSONIT00000021028	LG14	5116176	5118676	scaffold_339	84138	86638	apoa1a	extracellular region	GO:0005576
ENSONIG00000016677	ENSONIT00000021028	LG14	5116176	5118676	scaffold_339	84138	86638	apoa1a	lipid transport	GO:0006869
ENSONIG00000016677	ENSONIT00000021028	LG14	5116176	5118676	scaffold_339	84138	86638	apoa1a	lipid binding	GO:0008289
ENSONIG00000016677	ENSONIT00000021028	LG14	5116176	5118676	scaffold_339	84138	86638	apoa1a	lipoprotein metabolic process	GO:0042157
ENSONIG00000016675	ENSONIT00000021025	LG14	5099255	5111768	scaffold_339	67349	79883	BACE1	membrane	GO:0016020
ENSONIG00000016675	ENSONIT00000021025	LG14	5099255	5111768	scaffold_339	67349	79883	BACE1	integral component of membrane	GO:0016021
ENSONIG00000016675	ENSONIT00000021025	LG14	5099255	5111768	scaffold_339	67349	79883	BACE1	aspartic-type endopeptidase activity	GO:0004190
ENSONIG00000016675	ENSONIT00000021025	LG14	5099255	5111768	scaffold_339	67349	79883	BACE1	hydrolase activity	GO:0016787
ENSONIG00000016675	ENSONIT00000021025	LG14	5099255	5111768	scaffold_339	67349	79883	BACE1	peptidase activity	GO:0008233
ENSONIG00000016675	ENSONIT00000021025	LG14	5099255	5111768	scaffold_339	67349	79883	BACE1	proteolysis	GO:0006508
ENSONIG00000016678	ENSONIT00000021029	LG14	5127298	5145675	scaffold_339	95549	114055	CEP164	protein binding	GO:0005515
ENSONIG00000016678	ENSONIT00000021030	LG14	5127298	5145675	scaffold_339	95549	114055	CEP164	protein binding	GO:0005515
ENSONIG00000016678	ENSONIT00000021031	LG14	5127298	5145675	scaffold_339	95549	114055	CEP164	protein binding	GO:0005515
ENSONIG00000016670	ENSONIT00000021018	LG14	5049303	5053497	scaffold_339	11068	15326	ftr86	protein binding	GO:0005515
ENSONIG00000016670	ENSONIT00000021018	LG14	5049303	5053497	scaffold_339	11068	15326	ftr86	zinc ion binding	GO:0008270
ENSONIG00000016670	ENSONIT00000021018	LG14	5049303	5053497	scaffold_339	11068	15326	ftr86	metal ion binding	GO:0046872
ENSONIG00000016670	ENSONIT00000021018	LG14	5049303	5053497	scaffold_339	11068	15326	ftr86	intracellular	GO:0005622
ENSONIG00000016690	ENSONIT00000021045	LG14	5272424	5286082	scaffold_339	241866	255621	gap43	protein binding	GO:0005515
ENSONIG00000016690	ENSONIT00000021045	LG14	5272424	5286082	scaffold_339	241866	255621	gap43	regulation of growth	GO:0040008
ENSONIG00000016690	ENSONIT00000021045	LG14	5272424	5286082	scaffold_339	241866	255621	gap43	tissue regeneration	GO:0042246
ENSONIG00000016692	ENSONIT00000021048	LG14	5288140	5369495	scaffold_339	257693	340137	LSAMP	protein binding	GO:0005515
ENSONIG00000016667	ENSONIT00000021014	LG14	5040944	5045131	scaffold_339	3229	7500	MFRP	protein binding	GO:0005515
ENSONIG00000016667	ENSONIT00000021014	LG14	5040944	5045131	scaffold_339	3229	7500	MFRP	membrane	GO:0016020
ENSONIG00000016667	ENSONIT00000021014	LG14	5040944	5045131	scaffold_339	3229	7500	MFRP	integral component of membrane	GO:0016021
ENSONIG00000016667	ENSONIT00000021015	LG14	5040944	5045131	scaffold_339	3229	7500	MFRP	protein binding	GO:0005515
ENSONIG00000016667	ENSONIT00000021015	LG14	5040944	5045131	scaffold_339	3229	7500	MFRP	membrane	GO:0016020
ENSONIG00000016667	ENSONIT00000021015	LG14	5040944	5045131	scaffold_339	3229	7500	MFRP	integral component of membrane	GO:0016021
ENSONIG00000016688	ENSONIT00000021043	LG14	5241699	5244732	scaffold_339	212167	215240	MPZL2	protein binding	GO:0005515
ENSONIG00000016688	ENSONIT00000021043	LG14	5241699	5244732	scaffold_339	212167	215240	MPZL2	membrane	GO:0016020
ENSONIG00000016688	ENSONIT00000021043	LG14	5241699	5244732	scaffold_339	212167	215240	MPZL2	integral component of membrane	GO:0016021
ENSONIG00000016688	ENSONIT00000021043	LG14	5241699	5244732	scaffold_339	212167	215240	MPZL2	single organismal cell-cell adhesion	GO:0016337
ENSONIG00000016689	ENSONIT00000021044	LG14	5255733	5262991	scaffold_339	225317	232781	mpzl3	protein binding	GO:0005515
ENSONIG00000016689	ENSONIT00000021044	LG14	5255733	5262991	scaffold_339	225317	232781	mpzl3	membrane	GO:0016020
ENSONIG00000016689	ENSONIT00000021044	LG14	5255733	5262991	scaffold_339	225317	232781	mpzl3	integral component of membrane	GO:0016021
ENSONIG00000016669	ENSONIT00000021017	LG14	5045977	5047250	scaffold_339	7777	9063	nudt8	metabolic process	GO:0008152
ENSONIG00000016669	ENSONIT00000021017	LG14	5045977	5047250	scaffold_339	7777	9063	nudt8	hydrolase activity	GO:0016787
ENSONIG00000016674	ENSONIT00000021024	LG14	5083595	5096031	scaffold_339	42438	56141	pcsk7	membrane	GO:0016020
ENSONIG00000016674	ENSONIT00000021024	LG14	5083595	5096031	scaffold_339	42438	56141	pcsk7	integral component of membrane	GO:0016021
ENSONIG00000016674	ENSONIT00000021024	LG14	5083595	5096031	scaffold_339	42438	56141	pcsk7	serine-type peptidase activity	GO:0008236
ENSONIG00000016674	ENSONIT00000021024	LG14	5083595	5096031	scaffold_339	42438	56141	pcsk7	serine-type endopeptidase activity	GO:0004252
ENSONIG00000016674	ENSONIT00000021024	LG14	5083595	5096031	scaffold_339	42438	56141	pcsk7	hydrolase activity	GO:0016787
ENSONIG00000016674	ENSONIT00000021024	LG14	5083595	5096031	scaffold_339	42438	56141	pcsk7	peptidase activity	GO:0008233
ENSONIG00000016674	ENSONIT00000021024	LG14	5083595	5096031	scaffold_339	42438	56141	pcsk7	proteolysis	GO:0006508
ENSONIG00000016674	ENSONIT00000021024	LG14	5083595	5096031	scaffold_339	42438	56141	pcsk7	otolith development	GO:0048840
ENSONIG00000016674	ENSONIT00000021024	LG14	5083595	5096031	scaffold_339	42438	56141	pcsk7	brain development	GO:0007420
ENSONIG00000016674	ENSONIT00000021024	LG14	5083595	5096031	scaffold_339	42438	56141	pcsk7	eye development	GO:0001654
ENSONIG00000016674	ENSONIT00000021024	LG14	5083595	5096031	scaffold_339	42438	56141	pcsk7	chordate embryonic development	GO:0043009
ENSONIG00000016671	ENSONIT00000021019	LG14	5056768	5058747	scaffold_339	18353	20347	si:dkeyp-110c7.4	protein binding	GO:0005515
ENSONIG00000016681	ENSONIT00000021035	LG14	5147287	5162921	scaffold_339	114931	130795	sidt2	membrane	GO:0016020
ENSONIG00000016681	ENSONIT00000021035	LG14	5147287	5162921	scaffold_339	114931	130795	sidt2	integral component of membrane	GO:0016021
ENSONIG00000016681	ENSONIT00000021035	LG14	5147287	5162921	scaffold_339	114931	130795	sidt2	RNA transmembrane transporter activity	GO:0051033
ENSONIG00000016681	ENSONIT00000021035	LG14	5147287	5162921	scaffold_339	114931	130795	sidt2	dsRNA transport	GO:0033227
ENSONIG00000016672	ENSONIT00000021020	LG14	5079979	5081083	scaffold_339	38901	40014	tagln	protein binding	GO:0005515
ENSONIG00000016685	ENSONIT00000021040	LG14	5206304	5209820	scaffold_339	177847	181435	TMEM25	protein binding	GO:0005515
ENSONIG00000016685	ENSONIT00000021040	LG14	5206304	5209820	scaffold_339	177847	181435	TMEM25	membrane	GO:0016020
ENSONIG00000016685	ENSONIT00000021040	LG14	5206304	5209820	scaffold_339	177847	181435	TMEM25	integral component of membrane	GO:0016021
ENSONIG00000016684	ENSONIT00000021039	LG14	5165235	5202241	scaffold_339	136558	173666	zgc:66101	protein phosphorylation	GO:0006468
ENSONIG00000016684	ENSONIT00000021039	LG14	5165235	5202241	scaffold_339	136558	173666	zgc:66101	ATP binding	GO:0005524
ENSONIG00000016684	ENSONIT00000021039	LG14	5165235	5202241	scaffold_339	136558	173666	zgc:66101	protein tyrosine kinase activity	GO:0004713
ENSONIG00000016684	ENSONIT00000021039	LG14	5165235	5202241	scaffold_339	136558	173666	zgc:66101	protein kinase activity	GO:0004672
ENSONIG00000016684	ENSONIT00000021039	LG14	5165235	5202241	scaffold_339	136558	173666	zgc:66101	nucleotide binding	GO:0000166
ENSONIG00000016686	ENSONIT00000021041	LG14	5212535	5214412	scaffold_339	184117	186005		membrane	GO:0016020
ENSONIG00000016686	ENSONIT00000021041	LG14	5212535	5214412	scaffold_339	184117	186005		integral component of membrane	GO:0016021
ENSONIG00000005496	ENSONIT00000006911	LG14	9674768	9699354	scaffold_34	68965	93627	atm	transferase activity	GO:0016740
ENSONIG00000005496	ENSONIT00000006911	LG14	9674768	9699354	scaffold_34	68965	93627	atm	phosphorylation	GO:0016310
ENSONIG00000005496	ENSONIT00000006911	LG14	9674768	9699354	scaffold_34	68965	93627	atm	kinase activity	GO:0016301
ENSONIG00000005496	ENSONIT00000006911	LG14	9674768	9699354	scaffold_34	68965	93627	atm	protein phosphorylation	GO:0006468
ENSONIG00000005496	ENSONIT00000006911	LG14	9674768	9699354	scaffold_34	68965	93627	atm	ATP binding	GO:0005524
ENSONIG00000005496	ENSONIT00000006911	LG14	9674768	9699354	scaffold_34	68965	93627	atm	nucleotide binding	GO:0000166
ENSONIG00000005496	ENSONIT00000006911	LG14	9674768	9699354	scaffold_34	68965	93627	atm	phosphotransferase activity, alcohol group as acceptor	GO:0016773
ENSONIG00000005496	ENSONIT00000006911	LG14	9674768	9699354	scaffold_34	68965	93627	atm	protein serine/threonine kinase activity	GO:0004674
ENSONIG00000005496	ENSONIT00000006911	LG14	9674768	9699354	scaffold_34	68965	93627	atm	protein binding	GO:0005515
ENSONIG00000005496	ENSONIT00000006911	LG14	9674768	9699354	scaffold_34	68965	93627	atm	regulation of G2/M transition of mitotic cell cycle	GO:0010389
ENSONIG00000005496	ENSONIT00000006911	LG14	9674768	9699354	scaffold_34	68965	93627	atm	DNA damage checkpoint	GO:0000077
ENSONIG00000005496	ENSONIT00000006911	LG14	9674768	9699354	scaffold_34	68965	93627	atm	cellular response to DNA damage stimulus	GO:0006974
ENSONIG00000005496	ENSONIT00000006911	LG14	9674768	9699354	scaffold_34	68965	93627	atm	intrinsic apoptotic signaling pathway in response to DNA damage	GO:0008630
ENSONIG00000005540	ENSONIT00000006967	LG14	9279161	9287651	scaffold_34	552425	560988	ccnl1b	regulation of transcription, DNA-templated	GO:0006355
ENSONIG00000005540	ENSONIT00000006967	LG14	9279161	9287651	scaffold_34	552425	560988	ccnl1b	nucleus	GO:0005634
ENSONIG00000005540	ENSONIT00000006967	LG14	9279161	9287651	scaffold_34	552425	560988	ccnl1b	RNA processing	GO:0006396
ENSONIG00000005540	ENSONIT00000006967	LG14	9279161	9287651	scaffold_34	552425	560988	ccnl1b	protein kinase binding	GO:0019901
ENSONIG00000005540	ENSONIT00000006967	LG14	9279161	9287651	scaffold_34	552425	560988	ccnl1b	regulation of cyclin-dependent protein serine/threonine kinase activity	GO:0000079
ENSONIG00000005971	ENSONIT00000007526	LG14	15563491	15564727	scaffold_34	1569353	1570639	EPM2AIP1 (1 to many)	nucleic acid binding	GO:0003676
ENSONIG00000005518	ENSONIT00000006939	LG14	9603095	9615118	scaffold_34	187297	199478	gmps	transferase activity	GO:0016740
ENSONIG00000005518	ENSONIT00000006939	LG14	9603095	9615118	scaffold_34	187297	199478	gmps	ATP binding	GO:0005524
ENSONIG00000005518	ENSONIT00000006939	LG14	9603095	9615118	scaffold_34	187297	199478	gmps	hydrolase activity	GO:0016787
ENSONIG00000005518	ENSONIT00000006939	LG14	9603095	9615118	scaffold_34	187297	199478	gmps	asparagine biosynthetic process	GO:0006529
ENSONIG00000005518	ENSONIT00000006939	LG14	9603095	9615118	scaffold_34	187297	199478	gmps	asparagine synthase (glutamine-hydrolyzing) activity	GO:0004066
ENSONIG00000005518	ENSONIT00000006939	LG14	9603095	9615118	scaffold_34	187297	199478	gmps	GMP synthase (glutamine-hydrolyzing) activity	GO:0003922
ENSONIG00000005518	ENSONIT00000006939	LG14	9603095	9615118	scaffold_34	187297	199478	gmps	GMP biosynthetic process	GO:0006177
ENSONIG00000005518	ENSONIT00000006939	LG14	9603095	9615118	scaffold_34	187297	199478	gmps	pyrophosphatase activity	GO:0016462
ENSONIG00000005518	ENSONIT00000006939	LG14	9603095	9615118	scaffold_34	187297	199478	gmps	purine nucleotide biosynthetic process	GO:0006164
ENSONIG00000005518	ENSONIT00000006939	LG14	9603095	9615118	scaffold_34	187297	199478	gmps	glutamine metabolic process	GO:0006541
ENSONIG00000005518	ENSONIT00000006939	LG14	9603095	9615118	scaffold_34	187297	199478	gmps	tRNA processing	GO:0008033
ENSONIG00000005518	ENSONIT00000006940	LG14	9603095	9615118	scaffold_34	187297	199478	gmps	transferase activity	GO:0016740
ENSONIG00000005518	ENSONIT00000006940	LG14	9603095	9615118	scaffold_34	187297	199478	gmps	ATP binding	GO:0005524
ENSONIG00000005518	ENSONIT00000006940	LG14	9603095	9615118	scaffold_34	187297	199478	gmps	hydrolase activity	GO:0016787
ENSONIG00000005518	ENSONIT00000006940	LG14	9603095	9615118	scaffold_34	187297	199478	gmps	asparagine biosynthetic process	GO:0006529
ENSONIG00000005518	ENSONIT00000006940	LG14	9603095	9615118	scaffold_34	187297	199478	gmps	asparagine synthase (glutamine-hydrolyzing) activity	GO:0004066
ENSONIG00000005518	ENSONIT00000006940	LG14	9603095	9615118	scaffold_34	187297	199478	gmps	GMP synthase (glutamine-hydrolyzing) activity	GO:0003922
ENSONIG00000005518	ENSONIT00000006940	LG14	9603095	9615118	scaffold_34	187297	199478	gmps	GMP biosynthetic process	GO:0006177
ENSONIG00000005518	ENSONIT00000006940	LG14	9603095	9615118	scaffold_34	187297	199478	gmps	pyrophosphatase activity	GO:0016462
ENSONIG00000005518	ENSONIT00000006940	LG14	9603095	9615118	scaffold_34	187297	199478	gmps	purine nucleotide biosynthetic process	GO:0006164
ENSONIG00000005518	ENSONIT00000006940	LG14	9603095	9615118	scaffold_34	187297	199478	gmps	glutamine metabolic process	GO:0006541
ENSONIG00000005518	ENSONIT00000006940	LG14	9603095	9615118	scaffold_34	187297	199478	gmps	tRNA processing	GO:0008033
ENSONIG00000005548	ENSONIT00000006979	LG14	9126104	9143147	scaffold_34	664282	681478	golim4a	membrane	GO:0016020
ENSONIG00000005548	ENSONIT00000006979	LG14	9126104	9143147	scaffold_34	664282	681478	golim4a	integral component of membrane	GO:0016021
ENSONIG00000005523	ENSONIT00000006946	LG14	9472297	9587697	scaffold_34	214234	329683	kcnab1a	integral component of membrane	GO:0016021
ENSONIG00000005523	ENSONIT00000006946	LG14	9472297	9587697	scaffold_34	214234	329683	kcnab1a	cytoplasm	GO:0005737
ENSONIG00000005523	ENSONIT00000006946	LG14	9472297	9587697	scaffold_34	214234	329683	kcnab1a	transmembrane transport	GO:0055085
ENSONIG00000005523	ENSONIT00000006946	LG14	9472297	9587697	scaffold_34	214234	329683	kcnab1a	voltage-gated potassium channel activity	GO:0005249
ENSONIG00000005523	ENSONIT00000006946	LG14	9472297	9587697	scaffold_34	214234	329683	kcnab1a	potassium ion transmembrane transport	GO:0071805
ENSONIG00000005523	ENSONIT00000006946	LG14	9472297	9587697	scaffold_34	214234	329683	kcnab1a	potassium ion transport	GO:0006813
ENSONIG00000005523	ENSONIT00000006947	LG14	9472297	9587697	scaffold_34	214234	329683	kcnab1a	integral component of membrane	GO:0016021
ENSONIG00000005523	ENSONIT00000006947	LG14	9472297	9587697	scaffold_34	214234	329683	kcnab1a	cytoplasm	GO:0005737
ENSONIG00000005523	ENSONIT00000006947	LG14	9472297	9587697	scaffold_34	214234	329683	kcnab1a	transmembrane transport	GO:0055085
ENSONIG00000005523	ENSONIT00000006947	LG14	9472297	9587697	scaffold_34	214234	329683	kcnab1a	voltage-gated potassium channel activity	GO:0005249
ENSONIG00000005523	ENSONIT00000006947	LG14	9472297	9587697	scaffold_34	214234	329683	kcnab1a	potassium ion transmembrane transport	GO:0071805
ENSONIG00000005523	ENSONIT00000006947	LG14	9472297	9587697	scaffold_34	214234	329683	kcnab1a	potassium ion transport	GO:0006813
ENSONIG00000005503	ENSONIT00000006919	LG14	9663585	9674098	scaffold_34	107018	117612	npat	protein binding	GO:0005515
ENSONIG00000005553	ENSONIT00000006985	LG14	9086564	9091464	scaffold_34	726037	731045	pdcd10a	membrane	GO:0016020
ENSONIG00000005553	ENSONIT00000006985	LG14	9086564	9091464	scaffold_34	726037	731045	pdcd10a	integral component of membrane	GO:0016021
ENSONIG00000005553	ENSONIT00000006985	LG14	9086564	9091464	scaffold_34	726037	731045	pdcd10a	heart morphogenesis	GO:0003007
ENSONIG00000005553	ENSONIT00000006985	LG14	9086564	9091464	scaffold_34	726037	731045	pdcd10a	vasculature development	GO:0001944
ENSONIG00000005553	ENSONIT00000006985	LG14	9086564	9091464	scaffold_34	726037	731045	pdcd10a	blood vessel development	GO:0001568
ENSONIG00000005553	ENSONIT00000006985	LG14	9086564	9091464	scaffold_34	726037	731045	pdcd10a	blood vessel morphogenesis	GO:0048514
ENSONIG00000005553	ENSONIT00000006985	LG14	9086564	9091464	scaffold_34	726037	731045	pdcd10a	chordate embryonic development	GO:0043009
ENSONIG00000005553	ENSONIT00000006985	LG14	9086564	9091464	scaffold_34	726037	731045	pdcd10a	heart development	GO:0007507
ENSONIG00000005546	ENSONIT00000006976	LG14	9145017	9152272	scaffold_34	653650	660927	PQLC2L	membrane	GO:0016020
ENSONIG00000005546	ENSONIT00000006976	LG14	9145017	9152272	scaffold_34	653650	660927	PQLC2L	integral component of membrane	GO:0016021
ENSONIG00000005546	ENSONIT00000006977	LG14	9145017	9152272	scaffold_34	653650	660927	PQLC2L	membrane	GO:0016020
ENSONIG00000005546	ENSONIT00000006977	LG14	9145017	9152272	scaffold_34	653650	660927	PQLC2L	integral component of membrane	GO:0016021
ENSONIG00000005515	ENSONIT00000006934	LG14	9625281	9635853	scaffold_34	166122	177004	rps6kb1a (1 to many)	signal transduction	GO:0007165
ENSONIG00000005515	ENSONIT00000006934	LG14	9625281	9635853	scaffold_34	166122	177004	rps6kb1a (1 to many)	transferase activity	GO:0016740
ENSONIG00000005515	ENSONIT00000006934	LG14	9625281	9635853	scaffold_34	166122	177004	rps6kb1a (1 to many)	phosphorylation	GO:0016310
ENSONIG00000005515	ENSONIT00000006934	LG14	9625281	9635853	scaffold_34	166122	177004	rps6kb1a (1 to many)	kinase activity	GO:0016301
ENSONIG00000005515	ENSONIT00000006934	LG14	9625281	9635853	scaffold_34	166122	177004	rps6kb1a (1 to many)	protein phosphorylation	GO:0006468
ENSONIG00000005515	ENSONIT00000006934	LG14	9625281	9635853	scaffold_34	166122	177004	rps6kb1a (1 to many)	ATP binding	GO:0005524
ENSONIG00000005515	ENSONIT00000006934	LG14	9625281	9635853	scaffold_34	166122	177004	rps6kb1a (1 to many)	protein tyrosine kinase activity	GO:0004713
ENSONIG00000005515	ENSONIT00000006934	LG14	9625281	9635853	scaffold_34	166122	177004	rps6kb1a (1 to many)	protein kinase activity	GO:0004672
ENSONIG00000005515	ENSONIT00000006934	LG14	9625281	9635853	scaffold_34	166122	177004	rps6kb1a (1 to many)	nucleotide binding	GO:0000166
ENSONIG00000005515	ENSONIT00000006934	LG14	9625281	9635853	scaffold_34	166122	177004	rps6kb1a (1 to many)	protein serine/threonine kinase activity	GO:0004674
ENSONIG00000005552	ENSONIT00000006984	LG14	9105858	9111599	scaffold_34	703724	709676	serpini1	extracellular space	GO:0005615
ENSONIG00000005517	ENSONIT00000006937	LG14	9618162	9622025	scaffold_34	179684	183560	slc33a1	membrane	GO:0016020
ENSONIG00000005517	ENSONIT00000006937	LG14	9618162	9622025	scaffold_34	179684	183560	slc33a1	integral component of membrane	GO:0016021
ENSONIG00000005517	ENSONIT00000006937	LG14	9618162	9622025	scaffold_34	179684	183560	slc33a1	acetyl-CoA transport	GO:0015876
ENSONIG00000005517	ENSONIT00000006937	LG14	9618162	9622025	scaffold_34	179684	183560	slc33a1	acetyl-CoA transporter activity	GO:0008521
ENSONIG00000005517	ENSONIT00000006937	LG14	9618162	9622025	scaffold_34	179684	183560	slc33a1	central nervous system neuron axonogenesis	GO:0021955
ENSONIG00000005517	ENSONIT00000006937	LG14	9618162	9622025	scaffold_34	179684	183560	slc33a1	negative regulation of BMP signaling pathway	GO:0030514
ENSONIG00000005517	ENSONIT00000006938	LG14	9618162	9622025	scaffold_34	179684	183560	slc33a1	membrane	GO:0016020
ENSONIG00000005517	ENSONIT00000006938	LG14	9618162	9622025	scaffold_34	179684	183560	slc33a1	integral component of membrane	GO:0016021
ENSONIG00000005517	ENSONIT00000006938	LG14	9618162	9622025	scaffold_34	179684	183560	slc33a1	acetyl-CoA transport	GO:0015876
ENSONIG00000005517	ENSONIT00000006938	LG14	9618162	9622025	scaffold_34	179684	183560	slc33a1	acetyl-CoA transporter activity	GO:0008521
ENSONIG00000005536	ENSONIT00000006963	LG14	9465707	9468583	scaffold_34	355565	358463	ssr3	membrane	GO:0016020
ENSONIG00000005536	ENSONIT00000006963	LG14	9465707	9468583	scaffold_34	355565	358463	ssr3	integral component of membrane	GO:0016021
ENSONIG00000005536	ENSONIT00000006963	LG14	9465707	9468583	scaffold_34	355565	358463	ssr3	integral component of endoplasmic reticulum membrane	GO:0030176
ENSONIG00000005536	ENSONIT00000006963	LG14	9465707	9468583	scaffold_34	355565	358463	ssr3	cotranslational protein targeting to membrane	GO:0006613
ENSONIG00000005536	ENSONIT00000006963	LG14	9465707	9468583	scaffold_34	355565	358463	ssr3	Sec61 translocon complex	GO:0005784
ENSONIG00000005513	ENSONIT00000006932	LG14	9637595	9640144	scaffold_34	139575	142132	tubd1	nucleotide binding	GO:0000166
ENSONIG00000005513	ENSONIT00000006932	LG14	9637595	9640144	scaffold_34	139575	142132	tubd1	metabolic process	GO:0008152
ENSONIG00000005513	ENSONIT00000006932	LG14	9637595	9640144	scaffold_34	139575	142132	tubd1	protein polymerization	GO:0051258
ENSONIG00000005513	ENSONIT00000006932	LG14	9637595	9640144	scaffold_34	139575	142132	tubd1	protein complex	GO:0043234
ENSONIG00000005513	ENSONIT00000006932	LG14	9637595	9640144	scaffold_34	139575	142132	tubd1	microtubule-based process	GO:0007017
ENSONIG00000005513	ENSONIT00000006932	LG14	9637595	9640144	scaffold_34	139575	142132	tubd1	structural constituent of cytoskeleton	GO:0005200
ENSONIG00000005513	ENSONIT00000006932	LG14	9637595	9640144	scaffold_34	139575	142132	tubd1	microtubule	GO:0005874
ENSONIG00000005513	ENSONIT00000006932	LG14	9637595	9640144	scaffold_34	139575	142132	tubd1	GTPase activity	GO:0003924
ENSONIG00000005513	ENSONIT00000006932	LG14	9637595	9640144	scaffold_34	139575	142132	tubd1	GTP binding	GO:0005525
ENSONIG00000005521	ENSONIT00000006944	LG14	9594937	9600767	scaffold_34	201364	207365	v2rl1	membrane	GO:0016020
ENSONIG00000005521	ENSONIT00000006944	LG14	9594937	9600767	scaffold_34	201364	207365	v2rl1	integral component of membrane	GO:0016021
ENSONIG00000005521	ENSONIT00000006944	LG14	9594937	9600767	scaffold_34	201364	207365	v2rl1	G-protein coupled receptor signaling pathway	GO:0007186
ENSONIG00000005521	ENSONIT00000006944	LG14	9594937	9600767	scaffold_34	201364	207365	v2rl1	signal transduction	GO:0007165
ENSONIG00000005521	ENSONIT00000006944	LG14	9594937	9600767	scaffold_34	201364	207365	v2rl1	G-protein coupled receptor activity	GO:0004930
ENSONIG00000005521	ENSONIT00000006944	LG14	9594937	9600767	scaffold_34	201364	207365	v2rl1	signal transducer activity	GO:0004871
ENSONIG00000005521	ENSONIT00000006944	LG14	9594937	9600767	scaffold_34	201364	207365	v2rl1	plasma membrane	GO:0005886
ENSONIG00000005521	ENSONIT00000006944	LG14	9594937	9600767	scaffold_34	201364	207365	v2rl1	olfactory receptor activity	GO:0004984
ENSONIG00000005521	ENSONIT00000006944	LG14	9594937	9600767	scaffold_34	201364	207365	v2rl1	receptor activity	GO:0004872
ENSONIG00000005544	ENSONIT00000006972	LG14	9153662	9272698	scaffold_34	562799	681963	veph1	ear morphogenesis	GO:0042471
ENSONIG00000005544	ENSONIT00000006972	LG14	9153662	9272698	scaffold_34	562799	681963	veph1	brain development	GO:0007420
ENSONIG00000005544	ENSONIT00000006973	LG14	9153662	9272698	scaffold_34	562799	681963	veph1
ENSONIG00000005544	ENSONIT00000006974	LG14	9153662	9272698	scaffold_34	562799	681963	veph1
ENSONIG00000005506	ENSONIT00000006922	LG14	9641946	9663025	scaffold_34	117038	138269	vmp1 (1 to many)	membrane	GO:0016020
ENSONIG00000005506	ENSONIT00000006922	LG14	9641946	9663025	scaffold_34	117038	138269	vmp1 (1 to many)	integral component of membrane	GO:0016021
ENSONIG00000005556	ENSONIT00000006988	LG14	9044281	9081736	scaffold_34	734178	771828	WDR64	protein binding	GO:0005515
ENSONIG00000005551	ENSONIT00000006983	LG14	9113360	9131307	scaffold_34	675532	693636
ENSONIG00000005539	ENSONIT00000006966	LG14	9430134	9431134	scaffold_34	392851	393851		metal ion binding	GO:0046872
ENSONIG00000005171	ENSONIT00000006504	LG14	12263782	12268553	scaffold_352	-1120	3653	chordc1a (1 to many)
ENSONIG00000005125	ENSONIT00000006445	LG14	12415193	12429824	scaffold_352	131766	146536	ctsc	cysteine-type peptidase activity	GO:0008234
ENSONIG00000005125	ENSONIT00000006445	LG14	12415193	12429824	scaffold_352	131766	146536	ctsc	hydrolase activity	GO:0016787
ENSONIG00000005125	ENSONIT00000006445	LG14	12415193	12429824	scaffold_352	131766	146536	ctsc	peptidase activity	GO:0008233
ENSONIG00000005125	ENSONIT00000006445	LG14	12415193	12429824	scaffold_352	131766	146536	ctsc	proteolysis	GO:0006508
ENSONIG00000005125	ENSONIT00000006446	LG14	12415193	12429824	scaffold_352	131766	146536	ctsc	cysteine-type peptidase activity	GO:0008234
ENSONIG00000005125	ENSONIT00000006446	LG14	12415193	12429824	scaffold_352	131766	146536	ctsc	hydrolase activity	GO:0016787
ENSONIG00000005125	ENSONIT00000006446	LG14	12415193	12429824	scaffold_352	131766	146536	ctsc	peptidase activity	GO:0008233
ENSONIG00000005125	ENSONIT00000006446	LG14	12415193	12429824	scaffold_352	131766	146536	ctsc	proteolysis	GO:0006508
ENSONIG00000005119	ENSONIT00000006439	LG14	12471683	12479197	scaffold_352	184079	191599	fzd4	membrane	GO:0016020
ENSONIG00000005119	ENSONIT00000006439	LG14	12471683	12479197	scaffold_352	184079	191599	fzd4	integral component of membrane	GO:0016021
ENSONIG00000005119	ENSONIT00000006439	LG14	12471683	12479197	scaffold_352	184079	191599	fzd4	multicellular organismal development	GO:0007275
ENSONIG00000005119	ENSONIT00000006439	LG14	12471683	12479197	scaffold_352	184079	191599	fzd4	protein binding	GO:0005515
ENSONIG00000005119	ENSONIT00000006439	LG14	12471683	12479197	scaffold_352	184079	191599	fzd4	Wnt-activated receptor activity	GO:0042813
ENSONIG00000005119	ENSONIT00000006439	LG14	12471683	12479197	scaffold_352	184079	191599	fzd4	Wnt signaling pathway	GO:0016055
ENSONIG00000005119	ENSONIT00000006439	LG14	12471683	12479197	scaffold_352	184079	191599	fzd4	cell surface receptor signaling pathway	GO:0007166
ENSONIG00000005119	ENSONIT00000006439	LG14	12471683	12479197	scaffold_352	184079	191599	fzd4	transmembrane signaling receptor activity	GO:0004888
ENSONIG00000005131	ENSONIT00000006454	LG14	12322873	12392079	scaffold_352	48833	118348	GRM5 (1 to many)	membrane	GO:0016020
ENSONIG00000005131	ENSONIT00000006454	LG14	12322873	12392079	scaffold_352	48833	118348	GRM5 (1 to many)	integral component of membrane	GO:0016021
ENSONIG00000005131	ENSONIT00000006454	LG14	12322873	12392079	scaffold_352	48833	118348	GRM5 (1 to many)	G-protein coupled receptor signaling pathway	GO:0007186
ENSONIG00000005131	ENSONIT00000006454	LG14	12322873	12392079	scaffold_352	48833	118348	GRM5 (1 to many)	signal transduction	GO:0007165
ENSONIG00000005131	ENSONIT00000006454	LG14	12322873	12392079	scaffold_352	48833	118348	GRM5 (1 to many)	G-protein coupled receptor activity	GO:0004930
ENSONIG00000005131	ENSONIT00000006454	LG14	12322873	12392079	scaffold_352	48833	118348	GRM5 (1 to many)	signal transducer activity	GO:0004871
ENSONIG00000005131	ENSONIT00000006454	LG14	12322873	12392079	scaffold_352	48833	118348	GRM5 (1 to many)	plasma membrane	GO:0005886
ENSONIG00000005154	ENSONIT00000006482	LG14	12266333	12280944	scaffold_352	1431	16146	naalad2	membrane	GO:0016020
ENSONIG00000005154	ENSONIT00000006482	LG14	12266333	12280944	scaffold_352	1431	16146	naalad2	integral component of membrane	GO:0016021
ENSONIG00000005147	ENSONIT00000006474	LG14	12283535	12300692	scaffold_352	17068	34455	NOX4	membrane	GO:0016020
ENSONIG00000005147	ENSONIT00000006474	LG14	12283535	12300692	scaffold_352	17068	34455	NOX4	integral component of membrane	GO:0016021
ENSONIG00000005147	ENSONIT00000006474	LG14	12283535	12300692	scaffold_352	17068	34455	NOX4	oxidation-reduction process	GO:0055114
ENSONIG00000005147	ENSONIT00000006474	LG14	12283535	12300692	scaffold_352	17068	34455	NOX4	oxidoreductase activity	GO:0016491
ENSONIG00000005147	ENSONIT00000006475	LG14	12283535	12300692	scaffold_352	17068	34455	NOX4	membrane	GO:0016020
ENSONIG00000005147	ENSONIT00000006475	LG14	12283535	12300692	scaffold_352	17068	34455	NOX4	integral component of membrane	GO:0016021
ENSONIG00000005147	ENSONIT00000006475	LG14	12283535	12300692	scaffold_352	17068	34455	NOX4	oxidation-reduction process	GO:0055114
ENSONIG00000005147	ENSONIT00000006475	LG14	12283535	12300692	scaffold_352	17068	34455	NOX4	oxidoreductase activity	GO:0016491
ENSONIG00000005095	ENSONIT00000006410	LG14	12717962	12770768	scaffold_352	424611	477975	PDGFD	membrane	GO:0016020
ENSONIG00000005095	ENSONIT00000006410	LG14	12717962	12770768	scaffold_352	424611	477975	PDGFD	growth factor activity	GO:0008083
ENSONIG00000005095	ENSONIT00000006410	LG14	12717962	12770768	scaffold_352	424611	477975	PDGFD	positive regulation of cell division	GO:0051781
ENSONIG00000005122	ENSONIT00000006442	LG14	12429624	12436142	scaffold_352	142630	149259	RAB38 (1 to many)	membrane	GO:0016020
ENSONIG00000005122	ENSONIT00000006442	LG14	12429624	12436142	scaffold_352	142630	149259	RAB38 (1 to many)	signal transduction	GO:0007165
ENSONIG00000005122	ENSONIT00000006442	LG14	12429624	12436142	scaffold_352	142630	149259	RAB38 (1 to many)	nucleotide binding	GO:0000166
ENSONIG00000005122	ENSONIT00000006442	LG14	12429624	12436142	scaffold_352	142630	149259	RAB38 (1 to many)	intracellular protein transport	GO:0006886
ENSONIG00000005122	ENSONIT00000006442	LG14	12429624	12436142	scaffold_352	142630	149259	RAB38 (1 to many)	intracellular	GO:0005622
ENSONIG00000005122	ENSONIT00000006442	LG14	12429624	12436142	scaffold_352	142630	149259	RAB38 (1 to many)	nucleocytoplasmic transport	GO:0006913
ENSONIG00000005122	ENSONIT00000006442	LG14	12429624	12436142	scaffold_352	142630	149259	RAB38 (1 to many)	protein transport	GO:0015031
ENSONIG00000005122	ENSONIT00000006442	LG14	12429624	12436142	scaffold_352	142630	149259	RAB38 (1 to many)	small GTPase mediated signal transduction	GO:0007264
ENSONIG00000005122	ENSONIT00000006442	LG14	12429624	12436142	scaffold_352	142630	149259	RAB38 (1 to many)	GTPase activity	GO:0003924
ENSONIG00000005122	ENSONIT00000006442	LG14	12429624	12436142	scaffold_352	142630	149259	RAB38 (1 to many)	GTP binding	GO:0005525
ENSONIG00000005144	ENSONIT00000006471	LG14	12303648	12306992	scaffold_352	36330	39700	tyr	membrane	GO:0016020
ENSONIG00000005144	ENSONIT00000006471	LG14	12303648	12306992	scaffold_352	36330	39700	tyr	integral component of membrane	GO:0016021
ENSONIG00000005144	ENSONIT00000006471	LG14	12303648	12306992	scaffold_352	36330	39700	tyr	oxidation-reduction process	GO:0055114
ENSONIG00000005144	ENSONIT00000006471	LG14	12303648	12306992	scaffold_352	36330	39700	tyr	metal ion binding	GO:0046872
ENSONIG00000005144	ENSONIT00000006471	LG14	12303648	12306992	scaffold_352	36330	39700	tyr	oxidoreductase activity	GO:0016491
ENSONIG00000005144	ENSONIT00000006471	LG14	12303648	12306992	scaffold_352	36330	39700	tyr	metabolic process	GO:0008152
ENSONIG00000005144	ENSONIT00000006471	LG14	12303648	12306992	scaffold_352	36330	39700	tyr	dopamine biosynthetic process from tyrosine	GO:0006585
ENSONIG00000005144	ENSONIT00000006471	LG14	12303648	12306992	scaffold_352	36330	39700	tyr	catechol oxidase activity	GO:0004097
ENSONIG00000005144	ENSONIT00000006471	LG14	12303648	12306992	scaffold_352	36330	39700	tyr	iridophore differentiation	GO:0050935
ENSONIG00000005144	ENSONIT00000006471	LG14	12303648	12306992	scaffold_352	36330	39700	tyr	melanosome organization	GO:0032438
ENSONIG00000005098	ENSONIT00000006413	LG14	12572550	12685304	scaffold_352	280381	393590		ATP binding	GO:0005524
ENSONIG00000005098	ENSONIT00000006413	LG14	12572550	12685304	scaffold_352	280381	393590		nucleotide binding	GO:0000166
ENSONIG00000005098	ENSONIT00000006413	LG14	12572550	12685304	scaffold_352	280381	393590		metabolic process	GO:0008152
ENSONIG00000005098	ENSONIT00000006413	LG14	12572550	12685304	scaffold_352	280381	393590		ATPase activity	GO:0016887
ENSONIG00000005098	ENSONIT00000006413	LG14	12572550	12685304	scaffold_352	280381	393590		dynein complex	GO:0030286
ENSONIG00000005098	ENSONIT00000006413	LG14	12572550	12685304	scaffold_352	280381	393590		microtubule-based movement	GO:0007018
ENSONIG00000005098	ENSONIT00000006413	LG14	12572550	12685304	scaffold_352	280381	393590		microtubule motor activity	GO:0003777
ENSONIG00000021150	ENSONIT00000026476	LG14	4309557	4310353	scaffold_3539	323	1125	lpar5b (1 to many)	membrane	GO:0016020
ENSONIG00000021150	ENSONIT00000026476	LG14	4309557	4310353	scaffold_3539	323	1125	lpar5b (1 to many)	G-protein coupled receptor signaling pathway	GO:0007186
ENSONIG00000021150	ENSONIT00000026476	LG14	4309557	4310353	scaffold_3539	323	1125	lpar5b (1 to many)	signal transduction	GO:0007165
ENSONIG00000021150	ENSONIT00000026476	LG14	4309557	4310353	scaffold_3539	323	1125	lpar5b (1 to many)	G-protein coupled receptor activity	GO:0004930
ENSONIG00000021150	ENSONIT00000026476	LG14	4309557	4310353	scaffold_3539	323	1125	lpar5b (1 to many)	signal transducer activity	GO:0004871
ENSONIG00000021150	ENSONIT00000026476	LG14	4309557	4310353	scaffold_3539	323	1125	lpar5b (1 to many)	integral component of membrane	GO:0016021
ENSONIG00000016611	ENSONIT00000020942	LG14	4317603	4318552	scaffold_3539	377	1326	lpar5b (1 to many)	membrane	GO:0016020
ENSONIG00000016611	ENSONIT00000020942	LG14	4317603	4318552	scaffold_3539	377	1326	lpar5b (1 to many)	G-protein coupled receptor signaling pathway	GO:0007186
ENSONIG00000016611	ENSONIT00000020942	LG14	4317603	4318552	scaffold_3539	377	1326	lpar5b (1 to many)	G-protein coupled receptor activity	GO:0004930
ENSONIG00000016611	ENSONIT00000020942	LG14	4317603	4318552	scaffold_3539	377	1326	lpar5b (1 to many)	integral component of membrane	GO:0016021
ENSONIG00000005612	ENSONIT00000007068	LG14	7902912	7906698	scaffold_3933	2544	6350	slc19a3a	membrane	GO:0016020
ENSONIG00000005612	ENSONIT00000007068	LG14	7902912	7906698	scaffold_3933	2544	6350	slc19a3a	transport	GO:0006810
ENSONIG00000005612	ENSONIT00000007068	LG14	7902912	7906698	scaffold_3933	2544	6350	slc19a3a	integral component of membrane	GO:0016021
ENSONIG00000005612	ENSONIT00000007069	LG14	7902912	7906698	scaffold_3933	2544	6350	slc19a3a	membrane	GO:0016020
ENSONIG00000005612	ENSONIT00000007069	LG14	7902912	7906698	scaffold_3933	2544	6350	slc19a3a	transport	GO:0006810
ENSONIG00000005612	ENSONIT00000007069	LG14	7902912	7906698	scaffold_3933	2544	6350	slc19a3a	integral component of membrane	GO:0016021
ENSONIG00000010498	ENSONIT00000013207	LG14	847883	867659	scaffold_415	274172	294186	alg13	dorsal/ventral pattern formation	GO:0009953
ENSONIG00000010499	ENSONIT00000013208	LG14	842818	843356	scaffold_415	265767	266305	CXorf40A
ENSONIG00000010502	ENSONIT00000013211	LG14	827494	829730	scaffold_415	251460	253698	opn6a	membrane	GO:0016020
ENSONIG00000010502	ENSONIT00000013211	LG14	827494	829730	scaffold_415	251460	253698	opn6a	integral component of membrane	GO:0016021
ENSONIG00000010502	ENSONIT00000013211	LG14	827494	829730	scaffold_415	251460	253698	opn6a	G-protein coupled receptor signaling pathway	GO:0007186
ENSONIG00000010502	ENSONIT00000013211	LG14	827494	829730	scaffold_415	251460	253698	opn6a	G-protein coupled receptor activity	GO:0004930
ENSONIG00000010505	ENSONIT00000013214	LG14	823008	825791	scaffold_415	245933	248766	srfa	regulation of transcription, DNA-templated	GO:0006355
ENSONIG00000010505	ENSONIT00000013214	LG14	823008	825791	scaffold_415	245933	248766	srfa	transcription, DNA-templated	GO:0006351
ENSONIG00000010505	ENSONIT00000013214	LG14	823008	825791	scaffold_415	245933	248766	srfa	nucleus	GO:0005634
ENSONIG00000010505	ENSONIT00000013214	LG14	823008	825791	scaffold_415	245933	248766	srfa	DNA binding	GO:0003677
ENSONIG00000010505	ENSONIT00000013214	LG14	823008	825791	scaffold_415	245933	248766	srfa	protein dimerization activity	GO:0046983
ENSONIG00000010500	ENSONIT00000013209	LG14	835665	839151	scaffold_415	258552	262040	zgc:109889 (1 to many)	actin binding	GO:0003779
ENSONIG00000010500	ENSONIT00000013209	LG14	835665	839151	scaffold_415	258552	262040	zgc:109889 (1 to many)	cytoskeleton	GO:0005856
ENSONIG00000010500	ENSONIT00000013209	LG14	835665	839151	scaffold_415	258552	262040	zgc:109889 (1 to many)	actin cytoskeleton organization	GO:0030036
ENSONIG00000005608	ENSONIT00000007063	LG14	7904671	7927189	scaffold_423	494595	517192	agfg1a	metal ion binding	GO:0046872
ENSONIG00000005608	ENSONIT00000007063	LG14	7904671	7927189	scaffold_423	494595	517192	agfg1a	GTPase activator activity	GO:0005096
ENSONIG00000005608	ENSONIT00000007063	LG14	7904671	7927189	scaffold_423	494595	517192	agfg1a	positive regulation of GTPase activity	GO:0043547
ENSONIG00000005606	ENSONIT00000007060	LG14	7930495	7932154	scaffold_423	489542	491204	dnaaf1	cell migration involved in heart jogging	GO:0003305
ENSONIG00000005606	ENSONIT00000007060	LG14	7930495	7932154	scaffold_423	489542	491204	dnaaf1	heart rudiment morphogenesis	GO:0003314
ENSONIG00000005606	ENSONIT00000007060	LG14	7930495	7932154	scaffold_423	489542	491204	dnaaf1	convergent extension involved in gastrulation	GO:0060027
ENSONIG00000005606	ENSONIT00000007060	LG14	7930495	7932154	scaffold_423	489542	491204	dnaaf1	embryonic heart tube morphogenesis	GO:0003143
ENSONIG00000005606	ENSONIT00000007060	LG14	7930495	7932154	scaffold_423	489542	491204	dnaaf1	gastrulation	GO:0007369
ENSONIG00000005606	ENSONIT00000007060	LG14	7930495	7932154	scaffold_423	489542	491204	dnaaf1	axoneme assembly	GO:0035082
ENSONIG00000005606	ENSONIT00000007060	LG14	7930495	7932154	scaffold_423	489542	491204	dnaaf1	dynein binding	GO:0045502
ENSONIG00000005606	ENSONIT00000007060	LG14	7930495	7932154	scaffold_423	489542	491204	dnaaf1	cilium assembly	GO:0042384
ENSONIG00000005606	ENSONIT00000007060	LG14	7930495	7932154	scaffold_423	489542	491204	dnaaf1	determination of left/right symmetry	GO:0007368
ENSONIG00000005606	ENSONIT00000007060	LG14	7930495	7932154	scaffold_423	489542	491204	dnaaf1	heart jogging	GO:0003146
ENSONIG00000005606	ENSONIT00000007060	LG14	7930495	7932154	scaffold_423	489542	491204	dnaaf1	heart looping	GO:0001947
ENSONIG00000005606	ENSONIT00000007060	LG14	7930495	7932154	scaffold_423	489542	491204	dnaaf1	pronephros development	GO:0048793
ENSONIG00000005606	ENSONIT00000007061	LG14	7930495	7932154	scaffold_423	489542	491204	dnaaf1
ENSONIG00000005597	ENSONIT00000007049	LG14	7968585	7975100	scaffold_423	443733	450312	ehd2a	calcium ion binding	GO:0005509
ENSONIG00000005597	ENSONIT00000007049	LG14	7968585	7975100	scaffold_423	443733	450312	ehd2a	intracellular	GO:0005622
ENSONIG00000005597	ENSONIT00000007049	LG14	7968585	7975100	scaffold_423	443733	450312	ehd2a	protein binding	GO:0005515
ENSONIG00000005597	ENSONIT00000007049	LG14	7968585	7975100	scaffold_423	443733	450312	ehd2a	endocytic recycling	GO:0032456
ENSONIG00000005597	ENSONIT00000007049	LG14	7968585	7975100	scaffold_423	443733	450312	ehd2a	actin cytoskeleton organization	GO:0030036
ENSONIG00000005597	ENSONIT00000007049	LG14	7968585	7975100	scaffold_423	443733	450312	ehd2a	GTP binding	GO:0005525
ENSONIG00000005597	ENSONIT00000007050	LG14	7968585	7975100	scaffold_423	443733	450312	ehd2a	calcium ion binding	GO:0005509
ENSONIG00000005597	ENSONIT00000007050	LG14	7968585	7975100	scaffold_423	443733	450312	ehd2a	protein binding	GO:0005515
ENSONIG00000005597	ENSONIT00000007050	LG14	7968585	7975100	scaffold_423	443733	450312	ehd2a	GTP binding	GO:0005525
ENSONIG00000005587	ENSONIT00000007031	LG14	7999740	8125099	scaffold_423	293744	422972	mecom	regulation of transcription, DNA-templated	GO:0006355
ENSONIG00000005587	ENSONIT00000007031	LG14	7999740	8125099	scaffold_423	293744	422972	mecom	DNA binding	GO:0003677
ENSONIG00000005587	ENSONIT00000007031	LG14	7999740	8125099	scaffold_423	293744	422972	mecom	metal ion binding	GO:0046872
ENSONIG00000005587	ENSONIT00000007031	LG14	7999740	8125099	scaffold_423	293744	422972	mecom	nucleic acid binding	GO:0003676
ENSONIG00000005587	ENSONIT00000007031	LG14	7999740	8125099	scaffold_423	293744	422972	mecom	multi-ciliated epithelial cell differentiation	GO:1903251
ENSONIG00000005587	ENSONIT00000007031	LG14	7999740	8125099	scaffold_423	293744	422972	mecom	proximal/distal pattern formation involved in pronephric nephron development	GO:0072196
ENSONIG00000005587	ENSONIT00000007031	LG14	7999740	8125099	scaffold_423	293744	422972	mecom	pronephric proximal tubule development	GO:0035776
ENSONIG00000005587	ENSONIT00000007031	LG14	7999740	8125099	scaffold_423	293744	422972	mecom	pronephric distal tubule development	GO:0035777
ENSONIG00000005587	ENSONIT00000007031	LG14	7999740	8125099	scaffold_423	293744	422972	mecom	embryonic cranial skeleton morphogenesis	GO:0048701
ENSONIG00000005587	ENSONIT00000007031	LG14	7999740	8125099	scaffold_423	293744	422972	mecom	embryonic neurocranium morphogenesis	GO:0048702
ENSONIG00000005587	ENSONIT00000007031	LG14	7999740	8125099	scaffold_423	293744	422972	mecom	embryonic viscerocranium morphogenesis	GO:0048703
ENSONIG00000005587	ENSONIT00000007031	LG14	7999740	8125099	scaffold_423	293744	422972	mecom	pronephros development	GO:0048793
ENSONIG00000005587	ENSONIT00000007032	LG14	7999740	8125099	scaffold_423	293744	422972	mecom	regulation of transcription, DNA-templated	GO:0006355
ENSONIG00000005587	ENSONIT00000007032	LG14	7999740	8125099	scaffold_423	293744	422972	mecom	DNA binding	GO:0003677
ENSONIG00000005587	ENSONIT00000007032	LG14	7999740	8125099	scaffold_423	293744	422972	mecom	metal ion binding	GO:0046872
ENSONIG00000005587	ENSONIT00000007032	LG14	7999740	8125099	scaffold_423	293744	422972	mecom	nucleic acid binding	GO:0003676
ENSONIG00000005604	ENSONIT00000007058	LG14	7933261	7938181	scaffold_423	483474	488478	mff	membrane	GO:0016020
ENSONIG00000005604	ENSONIT00000007058	LG14	7933261	7938181	scaffold_423	483474	488478	mff	integral component of membrane	GO:0016021
ENSONIG00000005607	ENSONIT00000007062	LG14	7928519	7930220	scaffold_423	491465	493174	mrpl44	ribonuclease III activity	GO:0004525
ENSONIG00000005607	ENSONIT00000007062	LG14	7928519	7930220	scaffold_423	491465	493174	mrpl44	RNA processing	GO:0006396
ENSONIG00000005607	ENSONIT00000007062	LG14	7928519	7930220	scaffold_423	491465	493174	mrpl44	RNA phosphodiester bond hydrolysis, endonucleolytic	GO:0090502
ENSONIG00000005607	ENSONIT00000007062	LG14	7928519	7930220	scaffold_423	491465	493174	mrpl44	RNA phosphodiester bond hydrolysis	GO:0090501
ENSONIG00000005607	ENSONIT00000007062	LG14	7928519	7930220	scaffold_423	491465	493174	mrpl44	RNA binding	GO:0003723
ENSONIG00000005584	ENSONIT00000007027	LG14	8163317	8166605	scaffold_423	245984	249295	scn2b	membrane	GO:0016020
ENSONIG00000005584	ENSONIT00000007027	LG14	8163317	8166605	scaffold_423	245984	249295	scn2b	integral component of membrane	GO:0016021
ENSONIG00000005584	ENSONIT00000007027	LG14	8163317	8166605	scaffold_423	245984	249295	scn2b	protein binding	GO:0005515
ENSONIG00000005584	ENSONIT00000007027	LG14	8163317	8166605	scaffold_423	245984	249295	scn2b	sodium channel regulator activity	GO:0017080
ENSONIG00000005584	ENSONIT00000007027	LG14	8163317	8166605	scaffold_423	245984	249295	scn2b	voltage-gated sodium channel complex	GO:0001518
ENSONIG00000005586	ENSONIT00000007030	LG14	8140832	8152475	scaffold_423	262995	274684	scn4ba	membrane	GO:0016020
ENSONIG00000005586	ENSONIT00000007030	LG14	8140832	8152475	scaffold_423	262995	274684	scn4ba	integral component of membrane	GO:0016021
ENSONIG00000005586	ENSONIT00000007030	LG14	8140832	8152475	scaffold_423	262995	274684	scn4ba	protein binding	GO:0005515
ENSONIG00000005590	ENSONIT00000007037	LG14	7939148	7994521	scaffold_423	424457	481943	zgc:158328	calcium ion binding	GO:0005509
ENSONIG00000005590	ENSONIT00000007037	LG14	7939148	7994521	scaffold_423	424457	481943	zgc:158328	protein binding	GO:0005515
ENSONIG00000005590	ENSONIT00000007038	LG14	7939148	7994521	scaffold_423	424457	481943	zgc:158328	calcium ion binding	GO:0005509
ENSONIG00000005590	ENSONIT00000007038	LG14	7939148	7994521	scaffold_423	424457	481943	zgc:158328	protein binding	GO:0005515
ENSONIG00000005590	ENSONIT00000007039	LG14	7939148	7994521	scaffold_423	424457	481943	zgc:158328	calcium ion binding	GO:0005509
ENSONIG00000005590	ENSONIT00000007039	LG14	7939148	7994521	scaffold_423	424457	481943	zgc:158328	protein binding	GO:0005515
ENSONIG00000016763	ENSONIT00000021136	LG14	7179635	7182209	scaffold_485	48826	51417	EPM2AIP1 (1 to many)	nucleic acid binding	GO:0003676
ENSONIG00000016755	ENSONIT00000021127	LG14	7141407	7184146	scaffold_485	10597	53353		membrane	GO:0016020
ENSONIG00000016755	ENSONIT00000021127	LG14	7141407	7184146	scaffold_485	10597	53353		integral component of membrane	GO:0016021
ENSONIG00000016755	ENSONIT00000021127	LG14	7141407	7184146	scaffold_485	10597	53353		cell adhesion	GO:0007155
ENSONIG00000016755	ENSONIT00000021127	LG14	7141407	7184146	scaffold_485	10597	53353		calcium ion binding	GO:0005509
ENSONIG00000016755	ENSONIT00000021127	LG14	7141407	7184146	scaffold_485	10597	53353		plasma membrane	GO:0005886
ENSONIG00000016755	ENSONIT00000021127	LG14	7141407	7184146	scaffold_485	10597	53353		homophilic cell adhesion via plasma membrane adhesion molecules	GO:0007156
ENSONIG00000005485	ENSONIT00000006899	LG14	9710927	9722097	scaffold_5271	-2973	8245	bace2	membrane	GO:0016020
ENSONIG00000005485	ENSONIT00000006899	LG14	9710927	9722097	scaffold_5271	-2973	8245	bace2	integral component of membrane	GO:0016021
ENSONIG00000005485	ENSONIT00000006899	LG14	9710927	9722097	scaffold_5271	-2973	8245	bace2	aspartic-type endopeptidase activity	GO:0004190
ENSONIG00000005485	ENSONIT00000006899	LG14	9710927	9722097	scaffold_5271	-2973	8245	bace2	hydrolase activity	GO:0016787
ENSONIG00000005485	ENSONIT00000006899	LG14	9710927	9722097	scaffold_5271	-2973	8245	bace2	peptidase activity	GO:0008233
ENSONIG00000005485	ENSONIT00000006899	LG14	9710927	9722097	scaffold_5271	-2973	8245	bace2	proteolysis	GO:0006508
ENSONIG00000005492	ENSONIT00000006906	LG14	9700472	9709212	scaffold_5473	-2804	5950	tmprss2 (1 to many)	membrane	GO:0016020
ENSONIG00000005492	ENSONIT00000006906	LG14	9700472	9709212	scaffold_5473	-2804	5950	tmprss2 (1 to many)	integral component of membrane	GO:0016021
ENSONIG00000005492	ENSONIT00000006906	LG14	9700472	9709212	scaffold_5473	-2804	5950	tmprss2 (1 to many)	serine-type endopeptidase activity	GO:0004252
ENSONIG00000005492	ENSONIT00000006906	LG14	9700472	9709212	scaffold_5473	-2804	5950	tmprss2 (1 to many)	proteolysis	GO:0006508
ENSONIG00000005492	ENSONIT00000006906	LG14	9700472	9709212	scaffold_5473	-2804	5950	tmprss2 (1 to many)	protein binding	GO:0005515
ENSONIG00000005492	ENSONIT00000006906	LG14	9700472	9709212	scaffold_5473	-2804	5950	tmprss2 (1 to many)	receptor-mediated endocytosis	GO:0006898
ENSONIG00000005492	ENSONIT00000006906	LG14	9700472	9709212	scaffold_5473	-2804	5950	tmprss2 (1 to many)	scavenger receptor activity	GO:0005044
ENSONIG00000005561	ENSONIT00000006995	LG14	8600647	8655731	scaffold_603	85429	140655	SI	membrane	GO:0016020
ENSONIG00000005561	ENSONIT00000006995	LG14	8600647	8655731	scaffold_603	85429	140655	SI	integral component of membrane	GO:0016021
ENSONIG00000005561	ENSONIT00000006995	LG14	8600647	8655731	scaffold_603	85429	140655	SI	metabolic process	GO:0008152
ENSONIG00000005561	ENSONIT00000006995	LG14	8600647	8655731	scaffold_603	85429	140655	SI	carbohydrate metabolic process	GO:0005975
ENSONIG00000005561	ENSONIT00000006995	LG14	8600647	8655731	scaffold_603	85429	140655	SI	catalytic activity	GO:0003824
ENSONIG00000005561	ENSONIT00000006995	LG14	8600647	8655731	scaffold_603	85429	140655	SI	hydrolase activity	GO:0016787
ENSONIG00000005561	ENSONIT00000006995	LG14	8600647	8655731	scaffold_603	85429	140655	SI	carbohydrate binding	GO:0030246
ENSONIG00000005561	ENSONIT00000006995	LG14	8600647	8655731	scaffold_603	85429	140655	SI	hydrolase activity, acting on glycosyl bonds	GO:0016798
ENSONIG00000005561	ENSONIT00000006995	LG14	8600647	8655731	scaffold_603	85429	140655	SI	hydrolase activity, hydrolyzing O-glycosyl compounds	GO:0004553
ENSONIG00000005561	ENSONIT00000006996	LG14	8600647	8655731	scaffold_603	85429	140655	SI	membrane	GO:0016020
ENSONIG00000005561	ENSONIT00000006996	LG14	8600647	8655731	scaffold_603	85429	140655	SI	integral component of membrane	GO:0016021
ENSONIG00000005561	ENSONIT00000006996	LG14	8600647	8655731	scaffold_603	85429	140655	SI	metabolic process	GO:0008152
ENSONIG00000005561	ENSONIT00000006996	LG14	8600647	8655731	scaffold_603	85429	140655	SI	carbohydrate metabolic process	GO:0005975
ENSONIG00000005561	ENSONIT00000006996	LG14	8600647	8655731	scaffold_603	85429	140655	SI	catalytic activity	GO:0003824
ENSONIG00000005561	ENSONIT00000006996	LG14	8600647	8655731	scaffold_603	85429	140655	SI	hydrolase activity	GO:0016787
ENSONIG00000005561	ENSONIT00000006996	LG14	8600647	8655731	scaffold_603	85429	140655	SI	carbohydrate binding	GO:0030246
ENSONIG00000005561	ENSONIT00000006996	LG14	8600647	8655731	scaffold_603	85429	140655	SI	hydrolase activity, acting on glycosyl bonds	GO:0016798
ENSONIG00000005561	ENSONIT00000006996	LG14	8600647	8655731	scaffold_603	85429	140655	SI	hydrolase activity, hydrolyzing O-glycosyl compounds	GO:0004553
ENSONIG00000005577	ENSONIT00000007018	LG14	8577045	8580277	scaffold_603	51708	54940	SLITRK3	membrane	GO:0016020
ENSONIG00000005577	ENSONIT00000007018	LG14	8577045	8580277	scaffold_603	51708	54940	SLITRK3	integral component of membrane	GO:0016021
ENSONIG00000005577	ENSONIT00000007018	LG14	8577045	8580277	scaffold_603	51708	54940	SLITRK3	protein binding	GO:0005515
ENSONIG00000005577	ENSONIT00000007019	LG14	8577045	8580277	scaffold_603	51708	54940	SLITRK3	membrane	GO:0016020
ENSONIG00000005577	ENSONIT00000007019	LG14	8577045	8580277	scaffold_603	51708	54940	SLITRK3	integral component of membrane	GO:0016021
ENSONIG00000005577	ENSONIT00000007019	LG14	8577045	8580277	scaffold_603	51708	54940	SLITRK3	protein binding	GO:0005515
ENSONIG00000003559	ENSONIT00000004482	LG14	17945103	17969683	scaffold_634	73625	98620	ARHGEF26	protein binding	GO:0005515
ENSONIG00000003559	ENSONIT00000004482	LG14	17945103	17969683	scaffold_634	73625	98620	ARHGEF26	positive regulation of GTPase activity	GO:0043547
ENSONIG00000003559	ENSONIT00000004482	LG14	17945103	17969683	scaffold_634	73625	98620	ARHGEF26	regulation of Rho protein signal transduction	GO:0035023
ENSONIG00000003559	ENSONIT00000004482	LG14	17945103	17969683	scaffold_634	73625	98620	ARHGEF26	Rho guanyl-nucleotide exchange factor activity	GO:0005089
ENSONIG00000003546	ENSONIT00000004466	LG14	17917251	17942539	scaffold_634	99990	125417	dhx36	ATP binding	GO:0005524
ENSONIG00000003546	ENSONIT00000004466	LG14	17917251	17942539	scaffold_634	99990	125417	dhx36	nucleotide binding	GO:0000166
ENSONIG00000003546	ENSONIT00000004466	LG14	17917251	17942539	scaffold_634	99990	125417	dhx36	metabolic process	GO:0008152
ENSONIG00000003546	ENSONIT00000004466	LG14	17917251	17942539	scaffold_634	99990	125417	dhx36	helicase activity	GO:0004386
ENSONIG00000003546	ENSONIT00000004466	LG14	17917251	17942539	scaffold_634	99990	125417	dhx36	nucleic acid binding	GO:0003676
ENSONIG00000003546	ENSONIT00000004466	LG14	17917251	17942539	scaffold_634	99990	125417	dhx36	hydrolase activity	GO:0016787
ENSONIG00000003546	ENSONIT00000004466	LG14	17917251	17942539	scaffold_634	99990	125417	dhx36	ATP-dependent helicase activity	GO:0008026
ENSONIG00000003546	ENSONIT00000004467	LG14	17917251	17942539	scaffold_634	99990	125417	dhx36	ATP binding	GO:0005524
ENSONIG00000003546	ENSONIT00000004467	LG14	17917251	17942539	scaffold_634	99990	125417	dhx36	nucleotide binding	GO:0000166
ENSONIG00000003546	ENSONIT00000004467	LG14	17917251	17942539	scaffold_634	99990	125417	dhx36	metabolic process	GO:0008152
ENSONIG00000003546	ENSONIT00000004467	LG14	17917251	17942539	scaffold_634	99990	125417	dhx36	helicase activity	GO:0004386
ENSONIG00000003546	ENSONIT00000004467	LG14	17917251	17942539	scaffold_634	99990	125417	dhx36	nucleic acid binding	GO:0003676
ENSONIG00000003546	ENSONIT00000004467	LG14	17917251	17942539	scaffold_634	99990	125417	dhx36	hydrolase activity	GO:0016787
ENSONIG00000003546	ENSONIT00000004467	LG14	17917251	17942539	scaffold_634	99990	125417	dhx36	ATP-dependent helicase activity	GO:0008026
ENSONIG00000003540	ENSONIT00000004459	LG14	17900464	17911401	scaffold_634	130843	141930	GPR149	membrane	GO:0016020
ENSONIG00000003540	ENSONIT00000004459	LG14	17900464	17911401	scaffold_634	130843	141930	GPR149	integral component of membrane	GO:0016021
ENSONIG00000003540	ENSONIT00000004459	LG14	17900464	17911401	scaffold_634	130843	141930	GPR149	G-protein coupled receptor signaling pathway	GO:0007186
ENSONIG00000003540	ENSONIT00000004459	LG14	17900464	17911401	scaffold_634	130843	141930	GPR149	G-protein coupled receptor activity	GO:0004930
ENSONIG00000003540	ENSONIT00000004460	LG14	17900464	17911401	scaffold_634	130843	141930	GPR149	membrane	GO:0016020
ENSONIG00000003540	ENSONIT00000004460	LG14	17900464	17911401	scaffold_634	130843	141930	GPR149	integral component of membrane	GO:0016021
ENSONIG00000003540	ENSONIT00000004460	LG14	17900464	17911401	scaffold_634	130843	141930	GPR149	G-protein coupled receptor signaling pathway	GO:0007186
ENSONIG00000003540	ENSONIT00000004460	LG14	17900464	17911401	scaffold_634	130843	141930	GPR149	G-protein coupled receptor activity	GO:0004930
ENSONIG00000003515	ENSONIT00000004428	LG14	17847830	17881152	scaffold_634	164253	197677	MME	proteolysis	GO:0006508
ENSONIG00000003515	ENSONIT00000004428	LG14	17847830	17881152	scaffold_634	164253	197677	MME	metalloendopeptidase activity	GO:0004222
ENSONIG00000003515	ENSONIT00000004428	LG14	17847830	17881152	scaffold_634	164253	197677	MME	metallopeptidase activity	GO:0008237
ENSONIG00000003515	ENSONIT00000004429	LG14	17847830	17881152	scaffold_634	164253	197677	MME	membrane	GO:0016020
ENSONIG00000003515	ENSONIT00000004429	LG14	17847830	17881152	scaffold_634	164253	197677	MME	integral component of membrane	GO:0016021
ENSONIG00000003515	ENSONIT00000004429	LG14	17847830	17881152	scaffold_634	164253	197677	MME	proteolysis	GO:0006508
ENSONIG00000003515	ENSONIT00000004429	LG14	17847830	17881152	scaffold_634	164253	197677	MME	metalloendopeptidase activity	GO:0004222
ENSONIG00000003515	ENSONIT00000004429	LG14	17847830	17881152	scaffold_634	164253	197677	MME	metallopeptidase activity	GO:0008237
ENSONIG00000003508	ENSONIT00000004419	LG14	17826749	17831430	scaffold_634	217936	222678		membrane	GO:0016020
ENSONIG00000003508	ENSONIT00000004419	LG14	17826749	17831430	scaffold_634	217936	222678		integral component of membrane	GO:0016021
ENSONIG00000003508	ENSONIT00000004419	LG14	17826749	17831430	scaffold_634	217936	222678		plasma membrane	GO:0005886
ENSONIG00000003508	ENSONIT00000004419	LG14	17826749	17831430	scaffold_634	217936	222678		G-protein coupled receptor signaling pathway	GO:0007186
ENSONIG00000003508	ENSONIT00000004419	LG14	17826749	17831430	scaffold_634	217936	222678		signal transduction	GO:0007165
ENSONIG00000003508	ENSONIT00000004419	LG14	17826749	17831430	scaffold_634	217936	222678		G-protein coupled receptor activity	GO:0004930
ENSONIG00000003508	ENSONIT00000004419	LG14	17826749	17831430	scaffold_634	217936	222678		signal transducer activity	GO:0004871
ENSONIG00000003508	ENSONIT00000004420	LG14	17826749	17831430	scaffold_634	217936	222678		membrane	GO:0016020
ENSONIG00000003508	ENSONIT00000004420	LG14	17826749	17831430	scaffold_634	217936	222678		integral component of membrane	GO:0016021
ENSONIG00000003508	ENSONIT00000004420	LG14	17826749	17831430	scaffold_634	217936	222678		plasma membrane	GO:0005886
ENSONIG00000003508	ENSONIT00000004420	LG14	17826749	17831430	scaffold_634	217936	222678		G-protein coupled receptor signaling pathway	GO:0007186
ENSONIG00000003508	ENSONIT00000004420	LG14	17826749	17831430	scaffold_634	217936	222678		signal transduction	GO:0007165
ENSONIG00000003508	ENSONIT00000004420	LG14	17826749	17831430	scaffold_634	217936	222678		G-protein coupled receptor activity	GO:0004930
ENSONIG00000003508	ENSONIT00000004420	LG14	17826749	17831430	scaffold_634	217936	222678		signal transducer activity	GO:0004871
ENSONIG00000005078	ENSONIT00000006390	LG14	12993273	13000065	scaffold_649	97042	103870	aasdhppt	metabolic process	GO:0008152
ENSONIG00000005078	ENSONIT00000006390	LG14	12993273	13000065	scaffold_649	97042	103870	aasdhppt	magnesium ion binding	GO:0000287
ENSONIG00000005078	ENSONIT00000006390	LG14	12993273	13000065	scaffold_649	97042	103870	aasdhppt	holo-[acyl-carrier-protein] synthase activity	GO:0008897
ENSONIG00000005062	ENSONIT00000006371	LG14	13113951	13129785	scaffold_649	213565	229516	alkbh8	oxidation-reduction process	GO:0055114
ENSONIG00000005062	ENSONIT00000006371	LG14	13113951	13129785	scaffold_649	213565	229516	alkbh8	oxidoreductase activity	GO:0016491
ENSONIG00000005062	ENSONIT00000006371	LG14	13113951	13129785	scaffold_649	213565	229516	alkbh8	nucleotide binding	GO:0000166
ENSONIG00000005062	ENSONIT00000006371	LG14	13113951	13129785	scaffold_649	213565	229516	alkbh8	metabolic process	GO:0008152
ENSONIG00000005062	ENSONIT00000006371	LG14	13113951	13129785	scaffold_649	213565	229516	alkbh8	nucleic acid binding	GO:0003676
ENSONIG00000005062	ENSONIT00000006371	LG14	13113951	13129785	scaffold_649	213565	229516	alkbh8	oxidoreductase activity, acting on paired donors, with incorporation or reduction of molecular oxygen, 2-oxoglutarate as one donor, and incorporation of one atom each of oxygen into both donors	GO:0016706
ENSONIG00000005062	ENSONIT00000006371	LG14	13113951	13129785	scaffold_649	213565	229516	alkbh8	methyltransferase activity	GO:0008168
ENSONIG00000005062	ENSONIT00000006371	LG14	13113951	13129785	scaffold_649	213565	229516	alkbh8	methylation	GO:0032259
ENSONIG00000005068	ENSONIT00000006378	LG14	13072200	13099241	scaffold_649	179628	207259	cwf19l2	metabolic process	GO:0008152
ENSONIG00000005068	ENSONIT00000006378	LG14	13072200	13099241	scaffold_649	179628	207259	cwf19l2	catalytic activity	GO:0003824
ENSONIG00000005083	ENSONIT00000006397	LG14	12869225	12974946	scaffold_649	-30523	78843	gria4a	membrane	GO:0016020
ENSONIG00000005083	ENSONIT00000006397	LG14	12869225	12974946	scaffold_649	-30523	78843	gria4a	transport	GO:0006810
ENSONIG00000005083	ENSONIT00000006397	LG14	12869225	12974946	scaffold_649	-30523	78843	gria4a	integral component of membrane	GO:0016021
ENSONIG00000005083	ENSONIT00000006397	LG14	12869225	12974946	scaffold_649	-30523	78843	gria4a	plasma membrane	GO:0005886
ENSONIG00000005083	ENSONIT00000006397	LG14	12869225	12974946	scaffold_649	-30523	78843	gria4a	postsynaptic membrane	GO:0045211
ENSONIG00000005083	ENSONIT00000006397	LG14	12869225	12974946	scaffold_649	-30523	78843	gria4a	synapse	GO:0045202
ENSONIG00000005083	ENSONIT00000006397	LG14	12869225	12974946	scaffold_649	-30523	78843	gria4a	cell junction	GO:0030054
ENSONIG00000005083	ENSONIT00000006397	LG14	12869225	12974946	scaffold_649	-30523	78843	gria4a	ion channel activity	GO:0005216
ENSONIG00000005083	ENSONIT00000006397	LG14	12869225	12974946	scaffold_649	-30523	78843	gria4a	ion transport	GO:0006811
ENSONIG00000005083	ENSONIT00000006397	LG14	12869225	12974946	scaffold_649	-30523	78843	gria4a	receptor activity	GO:0004872
ENSONIG00000005083	ENSONIT00000006397	LG14	12869225	12974946	scaffold_649	-30523	78843	gria4a	ionotropic glutamate receptor signaling pathway	GO:0035235
ENSONIG00000005083	ENSONIT00000006397	LG14	12869225	12974946	scaffold_649	-30523	78843	gria4a	ion transmembrane transport	GO:0034220
ENSONIG00000005083	ENSONIT00000006397	LG14	12869225	12974946	scaffold_649	-30523	78843	gria4a	extracellular-glutamate-gated ion channel activity	GO:0005234
ENSONIG00000005083	ENSONIT00000006397	LG14	12869225	12974946	scaffold_649	-30523	78843	gria4a	ionotropic glutamate receptor activity	GO:0004970
ENSONIG00000005083	ENSONIT00000006397	LG14	12869225	12974946	scaffold_649	-30523	78843	gria4a	dendrite	GO:0030425
ENSONIG00000005083	ENSONIT00000006397	LG14	12869225	12974946	scaffold_649	-30523	78843	gria4a	neuronal cell body	GO:0043025
ENSONIG00000005074	ENSONIT00000006386	LG14	13026513	13065446	scaffold_649	130119	169153	GUCY1A2	heme binding	GO:0020037
ENSONIG00000005074	ENSONIT00000006386	LG14	13026513	13065446	scaffold_649	130119	169153	GUCY1A2	nucleotide binding	GO:0000166
ENSONIG00000005074	ENSONIT00000006386	LG14	13026513	13065446	scaffold_649	130119	169153	GUCY1A2	lyase activity	GO:0016829
ENSONIG00000005074	ENSONIT00000006386	LG14	13026513	13065446	scaffold_649	130119	169153	GUCY1A2	intracellular signal transduction	GO:0035556
ENSONIG00000005074	ENSONIT00000006386	LG14	13026513	13065446	scaffold_649	130119	169153	GUCY1A2	intracellular	GO:0005622
ENSONIG00000005074	ENSONIT00000006386	LG14	13026513	13065446	scaffold_649	130119	169153	GUCY1A2	cGMP biosynthetic process	GO:0006182
ENSONIG00000005074	ENSONIT00000006386	LG14	13026513	13065446	scaffold_649	130119	169153	GUCY1A2	guanylate cyclase activity	GO:0004383
ENSONIG00000005074	ENSONIT00000006386	LG14	13026513	13065446	scaffold_649	130119	169153	GUCY1A2	phosphorus-oxygen lyase activity	GO:0016849
ENSONIG00000005074	ENSONIT00000006386	LG14	13026513	13065446	scaffold_649	130119	169153	GUCY1A2	cyclic nucleotide biosynthetic process	GO:0009190
ENSONIG00000005060	ENSONIT00000006369	LG14	13136419	13143937	scaffold_649	238854	246507	kbtbd3	protein binding	GO:0005515
ENSONIG00000005081	ENSONIT00000006395	LG14	12986982	12992997	scaffold_649	91151	97256	msantd4
ENSONIG00000005580	ENSONIT00000007022	LG14	8468181	8488563	scaffold_686	47019	67407	BCHE	metabolic process	GO:0008152
ENSONIG00000005580	ENSONIT00000007022	LG14	8468181	8488563	scaffold_686	47019	67407	BCHE	hydrolase activity	GO:0016787
ENSONIG00000005580	ENSONIT00000007022	LG14	8468181	8488563	scaffold_686	47019	67407	BCHE	cholinesterase activity	GO:0004104
ENSONIG00000010530	ENSONIT00000013247	LG14	60792	65004	scaffold_698	191195	195409	bco2b (1 to many)
ENSONIG00000010529	ENSONIT00000013245	LG14	149731	158616	scaffold_698	186511	195454	bco2b (1 to many)
ENSONIG00000010529	ENSONIT00000013246	LG14	149731	158616	scaffold_698	186511	195454	bco2b (1 to many)
ENSONIG00000010527	ENSONIT00000013243	LG14	178758	267776	scaffold_698	63092	152180	sorl1	membrane	GO:0016020
ENSONIG00000010527	ENSONIT00000013243	LG14	178758	267776	scaffold_698	63092	152180	sorl1	transport	GO:0006810
ENSONIG00000010527	ENSONIT00000013243	LG14	178758	267776	scaffold_698	63092	152180	sorl1	integral component of membrane	GO:0016021
ENSONIG00000010527	ENSONIT00000013243	LG14	178758	267776	scaffold_698	63092	152180	sorl1	Golgi apparatus	GO:0005794
ENSONIG00000010527	ENSONIT00000013243	LG14	178758	267776	scaffold_698	63092	152180	sorl1	protein binding	GO:0005515
ENSONIG00000016604	ENSONIT00000020934	LG14	4176707	4189460	scaffold_787	357	13124	carm1l	transferase activity	GO:0016740
ENSONIG00000016604	ENSONIT00000020934	LG14	4176707	4189460	scaffold_787	357	13124	carm1l	metabolic process	GO:0008152
ENSONIG00000016604	ENSONIT00000020934	LG14	4176707	4189460	scaffold_787	357	13124	carm1l	methyltransferase activity	GO:0008168
ENSONIG00000016604	ENSONIT00000020934	LG14	4176707	4189460	scaffold_787	357	13124	carm1l	protein methylation	GO:0006479
ENSONIG00000016604	ENSONIT00000020934	LG14	4176707	4189460	scaffold_787	357	13124	carm1l	methylation	GO:0032259
ENSONIG00000016608	ENSONIT00000020938	LG14	4256869	4264257	scaffold_787	66605	74031	clic6	nucleus	GO:0005634
ENSONIG00000016608	ENSONIT00000020939	LG14	4256869	4264257	scaffold_787	66605	74031	clic6
ENSONIG00000016607	ENSONIT00000020937	LG14	4228815	4234131	scaffold_787	22462	27980	RCAN1	intracellular	GO:0005622
ENSONIG00000016607	ENSONIT00000020937	LG14	4228815	4234131	scaffold_787	22462	27980	RCAN1	calcineurin-NFAT signaling cascade	GO:0033173
ENSONIG00000016607	ENSONIT00000020937	LG14	4228815	4234131	scaffold_787	22462	27980	RCAN1	calcium-mediated signaling	GO:0019722
ENSONIG00000014644	ENSONIT00000018452	LG14	4022860	4062293	scaffold_79	2055916	2096736	acsl3a	membrane	GO:0016020
ENSONIG00000014644	ENSONIT00000018452	LG14	4022860	4062293	scaffold_79	2055916	2096736	acsl3a	metabolic process	GO:0008152
ENSONIG00000014644	ENSONIT00000018452	LG14	4022860	4062293	scaffold_79	2055916	2096736	acsl3a	integral component of membrane	GO:0016021
ENSONIG00000014644	ENSONIT00000018452	LG14	4022860	4062293	scaffold_79	2055916	2096736	acsl3a	catalytic activity	GO:0003824
ENSONIG00000014644	ENSONIT00000018453	LG14	4022860	4062293	scaffold_79	2055916	2096736	acsl3a	membrane	GO:0016020
ENSONIG00000014644	ENSONIT00000018453	LG14	4022860	4062293	scaffold_79	2055916	2096736	acsl3a	metabolic process	GO:0008152
ENSONIG00000014644	ENSONIT00000018453	LG14	4022860	4062293	scaffold_79	2055916	2096736	acsl3a	integral component of membrane	GO:0016021
ENSONIG00000014644	ENSONIT00000018453	LG14	4022860	4062293	scaffold_79	2055916	2096736	acsl3a	catalytic activity	GO:0003824
ENSONIG00000016647	ENSONIT00000020990	LG14	4582913	4599102	scaffold_79	322295	338641	adck4	glomerular basement membrane development	GO:0032836
ENSONIG00000016647	ENSONIT00000020990	LG14	4582913	4599102	scaffold_79	322295	338641	adck4	glomerular visceral epithelial cell development	GO:0072015
ENSONIG00000016630	ENSONIT00000020967	LG14	4500365	4505534	scaffold_79	414643	419843	CRX (1 to many)	sequence-specific DNA binding	GO:0043565
ENSONIG00000016630	ENSONIT00000020967	LG14	4500365	4505534	scaffold_79	414643	419843	CRX (1 to many)	regulation of transcription, DNA-templated	GO:0006355
ENSONIG00000016630	ENSONIT00000020967	LG14	4500365	4505534	scaffold_79	414643	419843	CRX (1 to many)	nucleus	GO:0005634
ENSONIG00000016630	ENSONIT00000020967	LG14	4500365	4505534	scaffold_79	414643	419843	CRX (1 to many)	transcription factor activity, sequence-specific DNA binding	GO:0003700
ENSONIG00000016630	ENSONIT00000020967	LG14	4500365	4505534	scaffold_79	414643	419843	CRX (1 to many)	DNA binding	GO:0003677
ENSONIG00000016630	ENSONIT00000020967	LG14	4500365	4505534	scaffold_79	414643	419843	CRX (1 to many)	multicellular organismal development	GO:0007275
ENSONIG00000016630	ENSONIT00000020968	LG14	4500365	4505534	scaffold_79	414643	419843	CRX (1 to many)	regulation of transcription, DNA-templated	GO:0006355
ENSONIG00000016630	ENSONIT00000020968	LG14	4500365	4505534	scaffold_79	414643	419843	CRX (1 to many)	nucleus	GO:0005634
ENSONIG00000016630	ENSONIT00000020968	LG14	4500365	4505534	scaffold_79	414643	419843	CRX (1 to many)	transcription factor activity, sequence-specific DNA binding	GO:0003700
ENSONIG00000016630	ENSONIT00000020968	LG14	4500365	4505534	scaffold_79	414643	419843	CRX (1 to many)	DNA binding	GO:0003677
ENSONIG00000016630	ENSONIT00000020968	LG14	4500365	4505534	scaffold_79	414643	419843	CRX (1 to many)	multicellular organismal development	GO:0007275
ENSONIG00000016652	ENSONIT00000020995	LG14	4686193	4736250	scaffold_79	184528	234664	dpf1	protein binding	GO:0005515
ENSONIG00000016652	ENSONIT00000020995	LG14	4686193	4736250	scaffold_79	184528	234664	dpf1	zinc ion binding	GO:0008270
ENSONIG00000016652	ENSONIT00000020995	LG14	4686193	4736250	scaffold_79	184528	234664	dpf1	metal ion binding	GO:0046872
ENSONIG00000016652	ENSONIT00000020995	LG14	4686193	4736250	scaffold_79	184528	234664	dpf1	nucleic acid binding	GO:0003676
ENSONIG00000016652	ENSONIT00000020996	LG14	4686193	4736250	scaffold_79	184528	234664	dpf1	protein binding	GO:0005515
ENSONIG00000016652	ENSONIT00000020996	LG14	4686193	4736250	scaffold_79	184528	234664	dpf1	zinc ion binding	GO:0008270
ENSONIG00000016652	ENSONIT00000020996	LG14	4686193	4736250	scaffold_79	184528	234664	dpf1	metal ion binding	GO:0046872
ENSONIG00000016652	ENSONIT00000020996	LG14	4686193	4736250	scaffold_79	184528	234664	dpf1	nucleic acid binding	GO:0003676
ENSONIG00000014623	ENSONIT00000018425	LG14	3798176	3854786	scaffold_79	1804125	1861151	epha4a	protein binding	GO:0005515
ENSONIG00000014623	ENSONIT00000018425	LG14	3798176	3854786	scaffold_79	1804125	1861151	epha4a	membrane	GO:0016020
ENSONIG00000014623	ENSONIT00000018425	LG14	3798176	3854786	scaffold_79	1804125	1861151	epha4a	peptidyl-tyrosine phosphorylation	GO:0018108
ENSONIG00000014623	ENSONIT00000018425	LG14	3798176	3854786	scaffold_79	1804125	1861151	epha4a	transferase activity	GO:0016740
ENSONIG00000014623	ENSONIT00000018425	LG14	3798176	3854786	scaffold_79	1804125	1861151	epha4a	phosphorylation	GO:0016310
ENSONIG00000014623	ENSONIT00000018425	LG14	3798176	3854786	scaffold_79	1804125	1861151	epha4a	kinase activity	GO:0016301
ENSONIG00000014623	ENSONIT00000018425	LG14	3798176	3854786	scaffold_79	1804125	1861151	epha4a	protein phosphorylation	GO:0006468
ENSONIG00000014623	ENSONIT00000018425	LG14	3798176	3854786	scaffold_79	1804125	1861151	epha4a	ATP binding	GO:0005524
ENSONIG00000014623	ENSONIT00000018425	LG14	3798176	3854786	scaffold_79	1804125	1861151	epha4a	transmembrane receptor protein tyrosine kinase activity	GO:0004714
ENSONIG00000014623	ENSONIT00000018425	LG14	3798176	3854786	scaffold_79	1804125	1861151	epha4a	protein tyrosine kinase activity	GO:0004713
ENSONIG00000014623	ENSONIT00000018425	LG14	3798176	3854786	scaffold_79	1804125	1861151	epha4a	protein kinase activity	GO:0004672
ENSONIG00000014623	ENSONIT00000018425	LG14	3798176	3854786	scaffold_79	1804125	1861151	epha4a	nucleotide binding	GO:0000166
ENSONIG00000014623	ENSONIT00000018425	LG14	3798176	3854786	scaffold_79	1804125	1861151	epha4a	integral component of membrane	GO:0016021
ENSONIG00000014623	ENSONIT00000018425	LG14	3798176	3854786	scaffold_79	1804125	1861151	epha4a	integral component of plasma membrane	GO:0005887
ENSONIG00000014623	ENSONIT00000018425	LG14	3798176	3854786	scaffold_79	1804125	1861151	epha4a	ephrin receptor signaling pathway	GO:0048013
ENSONIG00000014623	ENSONIT00000018425	LG14	3798176	3854786	scaffold_79	1804125	1861151	epha4a	transmembrane receptor protein tyrosine kinase signaling pathway	GO:0007169
ENSONIG00000014623	ENSONIT00000018425	LG14	3798176	3854786	scaffold_79	1804125	1861151	epha4a	ephrin receptor activity	GO:0005003
ENSONIG00000014639	ENSONIT00000018446	LG14	3995442	4016017	scaffold_79	2028769	2049501	farsb	ATP binding	GO:0005524
ENSONIG00000014639	ENSONIT00000018446	LG14	3995442	4016017	scaffold_79	2028769	2049501	farsb	nucleotide binding	GO:0000166
ENSONIG00000014639	ENSONIT00000018446	LG14	3995442	4016017	scaffold_79	2028769	2049501	farsb	cytoplasm	GO:0005737
ENSONIG00000014639	ENSONIT00000018446	LG14	3995442	4016017	scaffold_79	2028769	2049501	farsb	magnesium ion binding	GO:0000287
ENSONIG00000014639	ENSONIT00000018446	LG14	3995442	4016017	scaffold_79	2028769	2049501	farsb	phenylalanyl-tRNA aminoacylation	GO:0006432
ENSONIG00000014639	ENSONIT00000018446	LG14	3995442	4016017	scaffold_79	2028769	2049501	farsb	phenylalanine-tRNA ligase activity	GO:0004826
ENSONIG00000014639	ENSONIT00000018446	LG14	3995442	4016017	scaffold_79	2028769	2049501	farsb	RNA binding	GO:0003723
ENSONIG00000016624	ENSONIT00000020959	LG14	4461410	4472280	scaffold_79	448917	459990	gltscr2
ENSONIG00000014646	ENSONIT00000018457	LG14	4064822	4067926	scaffold_79	2107671	2110858	kcne4	membrane	GO:0016020
ENSONIG00000014646	ENSONIT00000018457	LG14	4064822	4067926	scaffold_79	2107671	2110858	kcne4	integral component of membrane	GO:0016021
ENSONIG00000014646	ENSONIT00000018457	LG14	4064822	4067926	scaffold_79	2107671	2110858	kcne4	voltage-gated potassium channel activity	GO:0005249
ENSONIG00000014646	ENSONIT00000018457	LG14	4064822	4067926	scaffold_79	2107671	2110858	kcne4	potassium ion transmembrane transport	GO:0071805
ENSONIG00000014646	ENSONIT00000018457	LG14	4064822	4067926	scaffold_79	2107671	2110858	kcne4	ion transport	GO:0006811
ENSONIG00000020974	ENSONIT00000026300	LG14	3086767	3087602	scaffold_79	1003228	1004063	lpar5b (1 to many)	membrane	GO:0016020
ENSONIG00000020974	ENSONIT00000026300	LG14	3086767	3087602	scaffold_79	1003228	1004063	lpar5b (1 to many)	G-protein coupled receptor signaling pathway	GO:0007186
ENSONIG00000020974	ENSONIT00000026300	LG14	3086767	3087602	scaffold_79	1003228	1004063	lpar5b (1 to many)	G-protein coupled receptor activity	GO:0004930
ENSONIG00000020974	ENSONIT00000026300	LG14	3086767	3087602	scaffold_79	1003228	1004063	lpar5b (1 to many)	integral component of membrane	GO:0016021
ENSONIG00000016615	ENSONIT00000020946	LG14	4346543	4358877	scaffold_79	563615	576161	meis3	regulation of transcription, DNA-templated	GO:0006355
ENSONIG00000016615	ENSONIT00000020946	LG14	4346543	4358877	scaffold_79	563615	576161	meis3	nucleus	GO:0005634
ENSONIG00000016615	ENSONIT00000020946	LG14	4346543	4358877	scaffold_79	563615	576161	meis3	DNA binding	GO:0003677
ENSONIG00000016615	ENSONIT00000020946	LG14	4346543	4358877	scaffold_79	563615	576161	meis3	hindbrain development	GO:0030902
ENSONIG00000016615	ENSONIT00000020946	LG14	4346543	4358877	scaffold_79	563615	576161	meis3	positive regulation of histone acetylation	GO:0035066
ENSONIG00000016615	ENSONIT00000020946	LG14	4346543	4358877	scaffold_79	563615	576161	meis3	exocrine pancreas development	GO:0031017
ENSONIG00000016615	ENSONIT00000020946	LG14	4346543	4358877	scaffold_79	563615	576161	meis3	sequence-specific DNA binding	GO:0043565
ENSONIG00000016615	ENSONIT00000020946	LG14	4346543	4358877	scaffold_79	563615	576161	meis3	protein binding	GO:0005515
ENSONIG00000016615	ENSONIT00000020946	LG14	4346543	4358877	scaffold_79	563615	576161	meis3	positive regulation of transcription from RNA polymerase II promoter	GO:0045944
ENSONIG00000016615	ENSONIT00000020946	LG14	4346543	4358877	scaffold_79	563615	576161	meis3	pancreas development	GO:0031016
ENSONIG00000016615	ENSONIT00000020946	LG14	4346543	4358877	scaffold_79	563615	576161	meis3	cytoplasm	GO:0005737
ENSONIG00000016615	ENSONIT00000020947	LG14	4346543	4358877	scaffold_79	563615	576161	meis3	regulation of transcription, DNA-templated	GO:0006355
ENSONIG00000016615	ENSONIT00000020947	LG14	4346543	4358877	scaffold_79	563615	576161	meis3	nucleus	GO:0005634
ENSONIG00000016615	ENSONIT00000020947	LG14	4346543	4358877	scaffold_79	563615	576161	meis3	DNA binding	GO:0003677
ENSONIG00000014596	ENSONIT00000018385	LG14	3032052	3035795	scaffold_79	929361	933225	mrps22
ENSONIG00000016648	ENSONIT00000020991	LG14	4601538	4660790	scaffold_79	259509	321358	numbl	protein binding	GO:0005515
ENSONIG00000016648	ENSONIT00000020991	LG14	4601538	4660790	scaffold_79	259509	321358	numbl	primitive erythrocyte differentiation	GO:0060319
ENSONIG00000016648	ENSONIT00000020991	LG14	4601538	4660790	scaffold_79	259509	321358	numbl	negative regulation of Notch signaling pathway	GO:0045746
ENSONIG00000016648	ENSONIT00000020991	LG14	4601538	4660790	scaffold_79	259509	321358	numbl	determination of left/right symmetry	GO:0007368
ENSONIG00000016648	ENSONIT00000020991	LG14	4601538	4660790	scaffold_79	259509	321358	numbl	cytoplasm	GO:0005737
ENSONIG00000014632	ENSONIT00000018435	LG14	3942049	3969761	scaffold_79	1971353	1999349	pax3b	sequence-specific DNA binding	GO:0043565
ENSONIG00000014632	ENSONIT00000018435	LG14	3942049	3969761	scaffold_79	1971353	1999349	pax3b	regulation of transcription, DNA-templated	GO:0006355
ENSONIG00000014632	ENSONIT00000018435	LG14	3942049	3969761	scaffold_79	1971353	1999349	pax3b	transcription, DNA-templated	GO:0006351
ENSONIG00000014632	ENSONIT00000018435	LG14	3942049	3969761	scaffold_79	1971353	1999349	pax3b	nucleus	GO:0005634
ENSONIG00000014632	ENSONIT00000018435	LG14	3942049	3969761	scaffold_79	1971353	1999349	pax3b	DNA binding	GO:0003677
ENSONIG00000014632	ENSONIT00000018435	LG14	3942049	3969761	scaffold_79	1971353	1999349	pax3b	multicellular organismal development	GO:0007275
ENSONIG00000014632	ENSONIT00000018435	LG14	3942049	3969761	scaffold_79	1971353	1999349	pax3b	branchiomeric skeletal muscle development	GO:0014707
ENSONIG00000014632	ENSONIT00000018436	LG14	3942049	3969761	scaffold_79	1971353	1999349	pax3b	sequence-specific DNA binding	GO:0043565
ENSONIG00000014632	ENSONIT00000018436	LG14	3942049	3969761	scaffold_79	1971353	1999349	pax3b	regulation of transcription, DNA-templated	GO:0006355
ENSONIG00000014632	ENSONIT00000018436	LG14	3942049	3969761	scaffold_79	1971353	1999349	pax3b	transcription, DNA-templated	GO:0006351
ENSONIG00000014632	ENSONIT00000018436	LG14	3942049	3969761	scaffold_79	1971353	1999349	pax3b	nucleus	GO:0005634
ENSONIG00000014632	ENSONIT00000018436	LG14	3942049	3969761	scaffold_79	1971353	1999349	pax3b	DNA binding	GO:0003677
ENSONIG00000014632	ENSONIT00000018436	LG14	3942049	3969761	scaffold_79	1971353	1999349	pax3b	multicellular organismal development	GO:0007275
ENSONIG00000016663	ENSONIT00000021009	LG14	5023877	5031096	scaffold_79	6612	13849	pnkp	protein binding	GO:0005515
ENSONIG00000016613	ENSONIT00000020944	LG14	4326435	4338525	scaffold_79	583348	595498	PRSS16	serine-type peptidase activity	GO:0008236
ENSONIG00000016613	ENSONIT00000020944	LG14	4326435	4338525	scaffold_79	583348	595498	PRSS16	proteolysis	GO:0006508
ENSONIG00000016632	ENSONIT00000020971	LG14	4518330	4524578	scaffold_79	395712	402014	psma6l	nucleus	GO:0005634
ENSONIG00000016632	ENSONIT00000020971	LG14	4518330	4524578	scaffold_79	395712	402014	psma6l	ubiquitin-dependent protein catabolic process	GO:0006511
ENSONIG00000016632	ENSONIT00000020971	LG14	4518330	4524578	scaffold_79	395712	402014	psma6l	cytoplasm	GO:0005737
ENSONIG00000016632	ENSONIT00000020971	LG14	4518330	4524578	scaffold_79	395712	402014	psma6l	hydrolase activity	GO:0016787
ENSONIG00000016632	ENSONIT00000020971	LG14	4518330	4524578	scaffold_79	395712	402014	psma6l	peptidase activity	GO:0008233
ENSONIG00000016632	ENSONIT00000020971	LG14	4518330	4524578	scaffold_79	395712	402014	psma6l	proteolysis	GO:0006508
ENSONIG00000016632	ENSONIT00000020971	LG14	4518330	4524578	scaffold_79	395712	402014	psma6l	proteolysis involved in cellular protein catabolic process	GO:0051603
ENSONIG00000016632	ENSONIT00000020971	LG14	4518330	4524578	scaffold_79	395712	402014	psma6l	proteasome core complex, alpha-subunit complex	GO:0019773
ENSONIG00000016632	ENSONIT00000020971	LG14	4518330	4524578	scaffold_79	395712	402014	psma6l	proteasome core complex	GO:0005839
ENSONIG00000016632	ENSONIT00000020971	LG14	4518330	4524578	scaffold_79	395712	402014	psma6l	threonine-type endopeptidase activity	GO:0004298
ENSONIG00000016632	ENSONIT00000020971	LG14	4518330	4524578	scaffold_79	395712	402014	psma6l	endopeptidase activity	GO:0004175
ENSONIG00000016632	ENSONIT00000020971	LG14	4518330	4524578	scaffold_79	395712	402014	psma6l	proteasome complex	GO:0000502
ENSONIG00000014620	ENSONIT00000018422	LG14	3523889	3534610	scaffold_79	1502932	1513703	pxylp1	acid phosphatase activity	GO:0003993
ENSONIG00000014620	ENSONIT00000018422	LG14	3523889	3534610	scaffold_79	1502932	1513703	pxylp1	dephosphorylation	GO:0016311
ENSONIG00000014606	ENSONIT00000018400	LG14	3047252	3049663	scaffold_79	945048	947480	rbp2a	transport	GO:0006810
ENSONIG00000014606	ENSONIT00000018400	LG14	3047252	3049663	scaffold_79	945048	947480	rbp2a	transporter activity	GO:0005215
ENSONIG00000014606	ENSONIT00000018400	LG14	3047252	3049663	scaffold_79	945048	947480	rbp2a	lipid binding	GO:0008289
ENSONIG00000014606	ENSONIT00000018400	LG14	3047252	3049663	scaffold_79	945048	947480	rbp2a	retinal binding	GO:0016918
ENSONIG00000014606	ENSONIT00000018400	LG14	3047252	3049663	scaffold_79	945048	947480	rbp2a	vitamin A metabolic process	GO:0006776
ENSONIG00000016635	ENSONIT00000020975	LG14	4536555	4544750	scaffold_79	376004	384326	sars2	ATP binding	GO:0005524
ENSONIG00000016635	ENSONIT00000020975	LG14	4536555	4544750	scaffold_79	376004	384326	sars2	nucleotide binding	GO:0000166
ENSONIG00000016635	ENSONIT00000020975	LG14	4536555	4544750	scaffold_79	376004	384326	sars2	cytoplasm	GO:0005737
ENSONIG00000016635	ENSONIT00000020975	LG14	4536555	4544750	scaffold_79	376004	384326	sars2	seryl-tRNA aminoacylation	GO:0006434
ENSONIG00000016635	ENSONIT00000020975	LG14	4536555	4544750	scaffold_79	376004	384326	sars2	serine-tRNA ligase activity	GO:0004828
ENSONIG00000016635	ENSONIT00000020975	LG14	4536555	4544750	scaffold_79	376004	384326	sars2	tRNA aminoacylation for protein translation	GO:0006418
ENSONIG00000016635	ENSONIT00000020975	LG14	4536555	4544750	scaffold_79	376004	384326	sars2	aminoacyl-tRNA ligase activity	GO:0004812
ENSONIG00000014638	ENSONIT00000018445	LG14	3979951	3993471	scaffold_79	2013304	2026943	SGPP2	membrane	GO:0016020
ENSONIG00000014638	ENSONIT00000018445	LG14	3979951	3993471	scaffold_79	2013304	2026943	SGPP2	integral component of membrane	GO:0016021
ENSONIG00000016623	ENSONIT00000020957	LG14	4390672	4393234	scaffold_79	529220	531783	si:ch1073-228b5.2
ENSONIG00000016623	ENSONIT00000020958	LG14	4390672	4393234	scaffold_79	529220	531783	si:ch1073-228b5.2
ENSONIG00000016665	ENSONIT00000021012	LG14	5027931	5037986	scaffold_79	546	10617	si:ch1073-280e3.1	extracellular region	GO:0005576
ENSONIG00000016665	ENSONIT00000021012	LG14	5027931	5037986	scaffold_79	546	10617	si:ch1073-280e3.1	serine-type endopeptidase activity	GO:0004252
ENSONIG00000016665	ENSONIT00000021012	LG14	5027931	5037986	scaffold_79	546	10617	si:ch1073-280e3.1	proteolysis	GO:0006508
ENSONIG00000016665	ENSONIT00000021012	LG14	5027931	5037986	scaffold_79	546	10617	si:ch1073-280e3.1	complement activation	GO:0006956
ENSONIG00000016650	ENSONIT00000020993	LG14	4675318	4684902	scaffold_79	236378	245967	si:ch211-11n16.2	metal ion binding	GO:0046872
ENSONIG00000014608	ENSONIT00000018402	LG14	3099242	3408558	scaffold_79	1016796	1326176	si:ch211-276c2.2	membrane	GO:0016020
ENSONIG00000014608	ENSONIT00000018402	LG14	3099242	3408558	scaffold_79	1016796	1326176	si:ch211-276c2.2	integral component of membrane	GO:0016021
ENSONIG00000014608	ENSONIT00000018402	LG14	3099242	3408558	scaffold_79	1016796	1326176	si:ch211-276c2.2	calcium ion binding	GO:0005509
ENSONIG00000014608	ENSONIT00000018402	LG14	3099242	3408558	scaffold_79	1016796	1326176	si:ch211-276c2.2	homophilic cell adhesion via plasma membrane adhesion molecules	GO:0007156
ENSONIG00000014608	ENSONIT00000018403	LG14	3099242	3408558	scaffold_79	1016796	1326176	si:ch211-276c2.2	membrane	GO:0016020
ENSONIG00000014608	ENSONIT00000018403	LG14	3099242	3408558	scaffold_79	1016796	1326176	si:ch211-276c2.2	integral component of membrane	GO:0016021
ENSONIG00000014608	ENSONIT00000018403	LG14	3099242	3408558	scaffold_79	1016796	1326176	si:ch211-276c2.2	calcium ion binding	GO:0005509
ENSONIG00000014608	ENSONIT00000018403	LG14	3099242	3408558	scaffold_79	1016796	1326176	si:ch211-276c2.2	homophilic cell adhesion via plasma membrane adhesion molecules	GO:0007156
ENSONIG00000016646	ENSONIT00000020989	LG14	4571252	4573665	scaffold_79	349075	351503	si:dkey-114g7.4	protein binding	GO:0005515
ENSONIG00000016646	ENSONIT00000020989	LG14	4571252	4573665	scaffold_79	349075	351503	si:dkey-114g7.4	intracellular signal transduction	GO:0035556
ENSONIG00000016646	ENSONIT00000020989	LG14	4571252	4573665	scaffold_79	349075	351503	si:dkey-114g7.4	intracellular	GO:0005622
ENSONIG00000016655	ENSONIT00000020999	LG14	4746737	4749771	scaffold_79	148331	151368	si:dkey-243k1.3 (1 to many)	metal ion binding	GO:0046872
ENSONIG00000016655	ENSONIT00000020999	LG14	4746737	4749771	scaffold_79	148331	151368	si:dkey-243k1.3 (1 to many)	metabolic process	GO:0008152
ENSONIG00000016655	ENSONIT00000020999	LG14	4746737	4749771	scaffold_79	148331	151368	si:dkey-243k1.3 (1 to many)	nucleic acid binding	GO:0003676
ENSONIG00000016655	ENSONIT00000020999	LG14	4746737	4749771	scaffold_79	148331	151368	si:dkey-243k1.3 (1 to many)	hydrolase activity	GO:0016787
ENSONIG00000016640	ENSONIT00000020981	LG14	4545070	4554127	scaffold_79	370138	379200	si:dkey-260j18.2	protein binding	GO:0005515
ENSONIG00000016640	ENSONIT00000020982	LG14	4545070	4554127	scaffold_79	370138	379200	si:dkey-260j18.2	protein binding	GO:0005515
ENSONIG00000016619	ENSONIT00000020951	LG14	4382056	4387975	scaffold_79	534813	540916	sirt2	zinc ion binding	GO:0008270
ENSONIG00000016619	ENSONIT00000020951	LG14	4382056	4387975	scaffold_79	534813	540916	sirt2	NAD binding	GO:0051287
ENSONIG00000016619	ENSONIT00000020951	LG14	4382056	4387975	scaffold_79	534813	540916	sirt2	protein deacetylation	GO:0006476
ENSONIG00000016619	ENSONIT00000020951	LG14	4382056	4387975	scaffold_79	534813	540916	sirt2	NAD+ binding	GO:0070403
ENSONIG00000016619	ENSONIT00000020951	LG14	4382056	4387975	scaffold_79	534813	540916	sirt2	hydrolase activity, acting on carbon-nitrogen (but not peptide) bonds, in linear amides	GO:0016811
ENSONIG00000016619	ENSONIT00000020951	LG14	4382056	4387975	scaffold_79	534813	540916	sirt2	cilium morphogenesis	GO:0060271
ENSONIG00000014617	ENSONIT00000018418	LG14	3484865	3499821	scaffold_79	1450100	1465281	slc25a36b (1 to many)	membrane	GO:0016020
ENSONIG00000014617	ENSONIT00000018418	LG14	3484865	3499821	scaffold_79	1450100	1465281	slc25a36b (1 to many)	transport	GO:0006810
ENSONIG00000014617	ENSONIT00000018418	LG14	3484865	3499821	scaffold_79	1450100	1465281	slc25a36b (1 to many)	integral component of membrane	GO:0016021
ENSONIG00000014617	ENSONIT00000018418	LG14	3484865	3499821	scaffold_79	1450100	1465281	slc25a36b (1 to many)	mitochondrial membrane	GO:0031966
ENSONIG00000014617	ENSONIT00000018418	LG14	3484865	3499821	scaffold_79	1450100	1465281	slc25a36b (1 to many)	mitochondrial transport	GO:0006839
ENSONIG00000014617	ENSONIT00000018419	LG14	3484865	3499821	scaffold_79	1450100	1465281	slc25a36b (1 to many)	membrane	GO:0016020
ENSONIG00000014617	ENSONIT00000018419	LG14	3484865	3499821	scaffold_79	1450100	1465281	slc25a36b (1 to many)	transport	GO:0006810
ENSONIG00000014617	ENSONIT00000018419	LG14	3484865	3499821	scaffold_79	1450100	1465281	slc25a36b (1 to many)	integral component of membrane	GO:0016021
ENSONIG00000014617	ENSONIT00000018419	LG14	3484865	3499821	scaffold_79	1450100	1465281	slc25a36b (1 to many)	transmembrane transport	GO:0055085
ENSONIG00000016641	ENSONIT00000020983	LG14	4559415	4568565	scaffold_79	353958	363222	slc5a2	transport	GO:0006810
ENSONIG00000016641	ENSONIT00000020983	LG14	4559415	4568565	scaffold_79	353958	363222	slc5a2	transporter activity	GO:0005215
ENSONIG00000016641	ENSONIT00000020983	LG14	4559415	4568565	scaffold_79	353958	363222	slc5a2	membrane	GO:0016020
ENSONIG00000016641	ENSONIT00000020983	LG14	4559415	4568565	scaffold_79	353958	363222	slc5a2	integral component of membrane	GO:0016021
ENSONIG00000016641	ENSONIT00000020983	LG14	4559415	4568565	scaffold_79	353958	363222	slc5a2	transmembrane transport	GO:0055085
ENSONIG00000014616	ENSONIT00000018417	LG14	3429029	3442675	scaffold_79	1378683	1392360	spsb4a	protein binding	GO:0005515
ENSONIG00000014616	ENSONIT00000018417	LG14	3429029	3442675	scaffold_79	1378683	1392360	spsb4a	intracellular signal transduction	GO:0035556
ENSONIG00000014616	ENSONIT00000018417	LG14	3429029	3442675	scaffold_79	1378683	1392360	spsb4a	intracellular	GO:0005622
ENSONIG00000014616	ENSONIT00000018417	LG14	3429029	3442675	scaffold_79	1378683	1392360	spsb4a	protein ubiquitination	GO:0016567
ENSONIG00000014597	ENSONIT00000018386	LG14	3035798	3047192	scaffold_79	933689	945424		protein binding	GO:0005515
ENSONIG00000014597	ENSONIT00000018386	LG14	3035798	3047192	scaffold_79	933689	945424		intracellular protein transport	GO:0006886
ENSONIG00000014597	ENSONIT00000018386	LG14	3035798	3047192	scaffold_79	933689	945424		membrane coat	GO:0030117
ENSONIG00000014597	ENSONIT00000018386	LG14	3035798	3047192	scaffold_79	933689	945424		vesicle-mediated transport	GO:0016192
ENSONIG00000014597	ENSONIT00000018386	LG14	3035798	3047192	scaffold_79	933689	945424		structural molecule activity	GO:0005198
ENSONIG00000014597	ENSONIT00000018387	LG14	3035798	3047192	scaffold_79	933689	945424		protein binding	GO:0005515
ENSONIG00000014597	ENSONIT00000018387	LG14	3035798	3047192	scaffold_79	933689	945424		intracellular protein transport	GO:0006886
ENSONIG00000014597	ENSONIT00000018387	LG14	3035798	3047192	scaffold_79	933689	945424		membrane coat	GO:0030117
ENSONIG00000014597	ENSONIT00000018387	LG14	3035798	3047192	scaffold_79	933689	945424		vesicle-mediated transport	GO:0016192
ENSONIG00000014597	ENSONIT00000018387	LG14	3035798	3047192	scaffold_79	933689	945424		structural molecule activity	GO:0005198
ENSONIG00000020975	ENSONIT00000026301	LG14	3994316	3994968	scaffold_79	2027643	2028295		translation	GO:0006412
ENSONIG00000020975	ENSONIT00000026301	LG14	3994316	3994968	scaffold_79	2027643	2028295		eukaryotic translation elongation factor 1 complex	GO:0005853
ENSONIG00000020975	ENSONIT00000026301	LG14	3994316	3994968	scaffold_79	2027643	2028295		translational elongation	GO:0006414
ENSONIG00000020975	ENSONIT00000026301	LG14	3994316	3994968	scaffold_79	2027643	2028295		translation elongation factor activity	GO:0003746
ENSONIG00000021151	ENSONIT00000026477	LG14	4433852	4434702	scaffold_79	488592	489442		membrane	GO:0016020
ENSONIG00000021151	ENSONIT00000026477	LG14	4433852	4434702	scaffold_79	488592	489442		integral component of membrane	GO:0016021
ENSONIG00000021151	ENSONIT00000026477	LG14	4433852	4434702	scaffold_79	488592	489442		cell junction	GO:0030054
ENSONIG00000021151	ENSONIT00000026477	LG14	4433852	4434702	scaffold_79	488592	489442		plasma membrane	GO:0005886
ENSONIG00000021151	ENSONIT00000026477	LG14	4433852	4434702	scaffold_79	488592	489442		connexon complex	GO:0005922
ENSONIG00000021151	ENSONIT00000026477	LG14	4433852	4434702	scaffold_79	488592	489442		gap junction	GO:0005921
ENSONIG00000021151	ENSONIT00000026477	LG14	4433852	4434702	scaffold_79	488592	489442		cell communication	GO:0007154
ENSONIG00000016634	ENSONIT00000020974	LG14	4524185	4531540	scaffold_79	388734	396291		metal ion binding	GO:0046872
ENSONIG00000016634	ENSONIT00000020974	LG14	4524185	4531540	scaffold_79	388734	396291		transferase activity	GO:0016740
ENSONIG00000016634	ENSONIT00000020974	LG14	4524185	4531540	scaffold_79	388734	396291		phosphorylation	GO:0016310
ENSONIG00000016634	ENSONIT00000020974	LG14	4524185	4531540	scaffold_79	388734	396291		kinase activity	GO:0016301
ENSONIG00000016634	ENSONIT00000020974	LG14	4524185	4531540	scaffold_79	388734	396291		ATP binding	GO:0005524
ENSONIG00000016634	ENSONIT00000020974	LG14	4524185	4531540	scaffold_79	388734	396291		nucleotide binding	GO:0000166
ENSONIG00000016634	ENSONIT00000020974	LG14	4524185	4531540	scaffold_79	388734	396291		magnesium ion binding	GO:0000287
ENSONIG00000016634	ENSONIT00000020974	LG14	4524185	4531540	scaffold_79	388734	396291		intracellular	GO:0005622
ENSONIG00000016634	ENSONIT00000020974	LG14	4524185	4531540	scaffold_79	388734	396291		inositol-1,3,4-trisphosphate 5-kinase activity	GO:0052726
ENSONIG00000016634	ENSONIT00000020974	LG14	4524185	4531540	scaffold_79	388734	396291		inositol-1,3,4-trisphosphate 6-kinase activity	GO:0052725
ENSONIG00000016634	ENSONIT00000020974	LG14	4524185	4531540	scaffold_79	388734	396291		inositol tetrakisphosphate 1-kinase activity	GO:0047325
ENSONIG00000016634	ENSONIT00000020974	LG14	4524185	4531540	scaffold_79	388734	396291		inositol trisphosphate metabolic process	GO:0032957
ENSONIG00000016656	ENSONIT00000021000	LG14	4751961	4764750	scaffold_79	133426	146234
ENSONIG00000016662	ENSONIT00000021008	LG14	5012703	5021930	scaffold_79	13374	22607
ENSONIG00000005296	ENSONIT00000006666	LG14	11350416	11404477	scaffold_85	387952	442219	b3gat1a (1 to many)	membrane	GO:0016020
ENSONIG00000005296	ENSONIT00000006666	LG14	11350416	11404477	scaffold_85	387952	442219	b3gat1a (1 to many)	integral component of membrane	GO:0016021
ENSONIG00000005296	ENSONIT00000006666	LG14	11350416	11404477	scaffold_85	387952	442219	b3gat1a (1 to many)	metabolic process	GO:0008152
ENSONIG00000005296	ENSONIT00000006666	LG14	11350416	11404477	scaffold_85	387952	442219	b3gat1a (1 to many)	galactosylgalactosylxylosylprotein 3-beta-glucuronosyltransferase activity	GO:0015018
ENSONIG00000005296	ENSONIT00000006667	LG14	11350416	11404477	scaffold_85	387952	442219	b3gat1a (1 to many)	membrane	GO:0016020
ENSONIG00000005296	ENSONIT00000006667	LG14	11350416	11404477	scaffold_85	387952	442219	b3gat1a (1 to many)	metabolic process	GO:0008152
ENSONIG00000005296	ENSONIT00000006667	LG14	11350416	11404477	scaffold_85	387952	442219	b3gat1a (1 to many)	galactosylgalactosylxylosylprotein 3-beta-glucuronosyltransferase activity	GO:0015018
ENSONIG00000005367	ENSONIT00000006754	LG14	10618508	10629559	scaffold_85	1191911	1203103	barx2	sequence-specific DNA binding	GO:0043565
ENSONIG00000005367	ENSONIT00000006754	LG14	10618508	10629559	scaffold_85	1191911	1203103	barx2	regulation of transcription, DNA-templated	GO:0006355
ENSONIG00000005367	ENSONIT00000006754	LG14	10618508	10629559	scaffold_85	1191911	1203103	barx2	nucleus	GO:0005634
ENSONIG00000005367	ENSONIT00000006754	LG14	10618508	10629559	scaffold_85	1191911	1203103	barx2	DNA binding	GO:0003677
ENSONIG00000005455	ENSONIT00000006857	LG14	10010714	10037859	scaffold_85	1777965	1809434	brwd1	protein binding	GO:0005515
ENSONIG00000005455	ENSONIT00000006858	LG14	10010714	10037859	scaffold_85	1777965	1809434	brwd1	protein binding	GO:0005515
ENSONIG00000005430	ENSONIT00000006826	LG14	10171614	10177039	scaffold_85	1663770	1669197	cfap45
ENSONIG00000005370	ENSONIT00000006758	LG14	10466415	10535843	scaffold_85	1287597	1357185	CLMP (1 to many)	membrane	GO:0016020
ENSONIG00000005370	ENSONIT00000006758	LG14	10466415	10535843	scaffold_85	1287597	1357185	CLMP (1 to many)	integral component of membrane	GO:0016021
ENSONIG00000005370	ENSONIT00000006758	LG14	10466415	10535843	scaffold_85	1287597	1357185	CLMP (1 to many)	protein binding	GO:0005515
ENSONIG00000005419	ENSONIT00000006813	LG14	10178517	10201178	scaffold_85	1641601	1664626	CLTC (1 to many)	binding	GO:0005488
ENSONIG00000005419	ENSONIT00000006813	LG14	10178517	10201178	scaffold_85	1641601	1664626	CLTC (1 to many)	membrane	GO:0016020
ENSONIG00000005419	ENSONIT00000006813	LG14	10178517	10201178	scaffold_85	1641601	1664626	CLTC (1 to many)	intracellular protein transport	GO:0006886
ENSONIG00000005419	ENSONIT00000006813	LG14	10178517	10201178	scaffold_85	1641601	1664626	CLTC (1 to many)	clathrin coat of coated pit	GO:0030132
ENSONIG00000005419	ENSONIT00000006813	LG14	10178517	10201178	scaffold_85	1641601	1664626	CLTC (1 to many)	clathrin coat of trans-Golgi network vesicle	GO:0030130
ENSONIG00000005419	ENSONIT00000006813	LG14	10178517	10201178	scaffold_85	1641601	1664626	CLTC (1 to many)	cytoplasmic vesicle	GO:0031410
ENSONIG00000005419	ENSONIT00000006813	LG14	10178517	10201178	scaffold_85	1641601	1664626	CLTC (1 to many)	cytoplasmic vesicle membrane	GO:0030659
ENSONIG00000005419	ENSONIT00000006813	LG14	10178517	10201178	scaffold_85	1641601	1664626	CLTC (1 to many)	vesicle-mediated transport	GO:0016192
ENSONIG00000005419	ENSONIT00000006813	LG14	10178517	10201178	scaffold_85	1641601	1664626	CLTC (1 to many)	structural molecule activity	GO:0005198
ENSONIG00000005419	ENSONIT00000006813	LG14	10178517	10201178	scaffold_85	1641601	1664626	CLTC (1 to many)	coated pit	GO:0005905
ENSONIG00000005472	ENSONIT00000006881	LG14	9742543	9867348	scaffold_85	1973838	2100254	dscamb	membrane	GO:0016020
ENSONIG00000005472	ENSONIT00000006881	LG14	9742543	9867348	scaffold_85	1973838	2100254	dscamb	integral component of membrane	GO:0016021
ENSONIG00000005472	ENSONIT00000006881	LG14	9742543	9867348	scaffold_85	1973838	2100254	dscamb	protein binding	GO:0005515
ENSONIG00000005472	ENSONIT00000006882	LG14	9742543	9867348	scaffold_85	1973838	2100254	dscamb	membrane	GO:0016020
ENSONIG00000005472	ENSONIT00000006882	LG14	9742543	9867348	scaffold_85	1973838	2100254	dscamb	integral component of membrane	GO:0016021
ENSONIG00000005472	ENSONIT00000006882	LG14	9742543	9867348	scaffold_85	1973838	2100254	dscamb	protein binding	GO:0005515
ENSONIG00000005344	ENSONIT00000006725	LG14	11097924	11116932	scaffold_85	678246	697349	ETS1	sequence-specific DNA binding	GO:0043565
ENSONIG00000005344	ENSONIT00000006725	LG14	11097924	11116932	scaffold_85	678246	697349	ETS1	regulation of transcription, DNA-templated	GO:0006355
ENSONIG00000005344	ENSONIT00000006725	LG14	11097924	11116932	scaffold_85	678246	697349	ETS1	nucleus	GO:0005634
ENSONIG00000005344	ENSONIT00000006725	LG14	11097924	11116932	scaffold_85	678246	697349	ETS1	transcription factor activity, sequence-specific DNA binding	GO:0003700
ENSONIG00000005344	ENSONIT00000006725	LG14	11097924	11116932	scaffold_85	678246	697349	ETS1	DNA binding	GO:0003677
ENSONIG00000005321	ENSONIT00000006697	LG14	11291909	11303744	scaffold_85	484372	496329	fam118b
ENSONIG00000005335	ENSONIT00000006714	LG14	11143293	11170854	scaffold_85	624040	652831	fli1a	sequence-specific DNA binding	GO:0043565
ENSONIG00000005335	ENSONIT00000006714	LG14	11143293	11170854	scaffold_85	624040	652831	fli1a	regulation of transcription, DNA-templated	GO:0006355
ENSONIG00000005335	ENSONIT00000006714	LG14	11143293	11170854	scaffold_85	624040	652831	fli1a	nucleus	GO:0005634
ENSONIG00000005335	ENSONIT00000006714	LG14	11143293	11170854	scaffold_85	624040	652831	fli1a	transcription factor activity, sequence-specific DNA binding	GO:0003700
ENSONIG00000005335	ENSONIT00000006714	LG14	11143293	11170854	scaffold_85	624040	652831	fli1a	DNA binding	GO:0003677
ENSONIG00000005335	ENSONIT00000006714	LG14	11143293	11170854	scaffold_85	624040	652831	fli1a	positive regulation of sequence-specific DNA binding transcription factor activity	GO:0051091
ENSONIG00000005335	ENSONIT00000006714	LG14	11143293	11170854	scaffold_85	624040	652831	fli1a	blood vessel morphogenesis	GO:0048514
ENSONIG00000005335	ENSONIT00000006714	LG14	11143293	11170854	scaffold_85	624040	652831	fli1a	angiogenesis	GO:0001525
ENSONIG00000005405	ENSONIT00000006798	LG14	10251340	10252511	scaffold_85	1588508	1589679	foxg1c	sequence-specific DNA binding	GO:0043565
ENSONIG00000005405	ENSONIT00000006798	LG14	10251340	10252511	scaffold_85	1588508	1589679	foxg1c	regulation of transcription, DNA-templated	GO:0006355
ENSONIG00000005405	ENSONIT00000006798	LG14	10251340	10252511	scaffold_85	1588508	1589679	foxg1c	transcription factor activity, sequence-specific DNA binding	GO:0003700
[truncated: 3,619 more rows]
