# Supplementary material for: Polygenic sex determination in the cichlid fish Astatotilapia burtoni
Source: BMC Genomics. 2016 Oct 26;17:835. doi: 10.1186/s12864-016-3177-1 (PMC5080751; doi:10.1186/s12864-016-3177-1)
Supplement: Additional file 9: — Primer sequence and scaffold location for SSR markers used. (XLSX 35 kb) [file 12864_2016_3177_MOESM9_ESM.xlsx]

## Sheet: Sheet1
Marker	A. burtoni Scaffold	Tilapia Linkage Group	Forward Primer (5'-3')	Reverse Primer (5'-3')
UNH2020	364	13	CCGAGTACTCTGGAGCAAGG	ATACTGTTCGCGGGTTTGAG
Absc215	215	13	CGCATCGACTTTGGCTGAA	AGCACTTCATCATTGGCTGT
Absc528	528	13	AGACTTGAAAATACACATGGGGA	ATGGCTCTGAAAGGTGGGAA
Absc186	186	13	CTGTGGATGGTTTTCTTCTGCT	TCCTTTTAATGGCCCTCAGG
Absc119	119	13	GGGCTGTTTTAGTGGGTACG	ACTTCTTCTGGCCCCTTCTC
Absc183_2	183	13	AAGCCTCCCCATTGTAAACA	CTGGATAGATGTGGAAGTCGC
UNH989	79	14	CCACCTCATACACGCAAATG	CAGCAGCAGCTGTCCACTAA
GM006	156	5	TCGGGTTGTGCTCCTTAG	AGCCAACAACTATTCTGCTGT
GM264	66	5	GCAGATGGCTAAGAACCTC	TTTAATGCTCCAGTGAGTGAT
GM017	66	5	CCCTCTGTTTCCATCTCA	ATACCTGTCCATACCTCCTC
UNH2139	516	5	GCAGTGCACATGCGACTTAT	ACAGCCAGCTACTGTGCAAC
Lab5538	384	5	TTTTGCCAGGCTGTAGAGAA	GACTGAGTCAGCGCCACAT
